# Supplementary material for: Profiling of Oral Microbiota and Cytokines in COVID-19 Patients
Source: Front Microbiol. 2021 Jul 30;12:671813. doi: 10.3389/fmicb.2021.671813 (PMC8361794; doi:10.3389/fmicb.2021.671813)
Supplement: Supplementary file 1 [file Table_1.XLSX]

## Sheet: summary_PVAL
Group	Mean NF_neg	Mean NF_pos	SEM NF_neg	SEM NF_pos	P_KW	Padj_KW	P_MW NF_neg vs NF_pos	Padj_MW NF_neg vs NF_pos
Prevotella_jejuni	0.0952049	7.21651	0.0454588	2.84544	0.0294748	0.146339	0.0306054	0.152637
Streptococcus_cristatus	1.20718	6.4954	0.65686	2.45266	0.24228	0.505527	0.248071	0.525056
Streptococcus_oralis	12.0048	5.78952	3.52234	2.14709	0.0360043	0.162686	0.0372354	0.168249
Haemophilus_parainfluenzae	2.97676	4.08042	1.2469	1.76226	0.014413	0.107629	0.0149885	0.116566
Rothia_dentocariosa	0.106111	3.94903	0.068514	2.09775	0.102874	0.318362	0.106162	0.335483
Veillonella_infantium	0.345337	3.76237	0.235956	1.22604	0.0150478	0.107629	0.015699	0.116566
Prevotella_melaninogenica	2.49879	2.9746	1.93654	1.00877	0.535992	0.754968	0.545516	0.778933
Neisseria_perflava	9.80341	2.92547	4.40936	1.55999	0.00102318	0.107629	0.00107951	0.116566
Rothia_mucilaginosa	7.44785	2.10716	3.32216	0.826382	0.0212557	0.112748	0.0220483	0.116952
Prevotella_nanceiensis	0.606915	1.65777	0.302748	0.59201	0.768515	0.919204	0.779783	0.934524
Granulicatella_adiacens	1.63241	1.53512	0.560513	0.544216	0.201747	0.482611	0.206692	0.49444
Schaalia_odontolytica	0.322037	1.37442	0.235871	0.520232	0.433126	0.677454	0.442383	0.691932
Serratia_rubidaea	0	1.25291	0	0.912838	0.177462	0.433008	0.187289	0.456986
Mogibacterium_neglectum	0.747718	1.20747	0.612586	0.54133	0.431301	0.677454	0.440213	0.691932
Prevotella_salivae	0.0149911	1.0296	0.00864863	0.291333	0.0163749	0.107629	0.0170762	0.116566
Campylobacter_pinnipediorum	0.165257	0.999186	0.103417	0.402886	0.672091	0.828233	0.683565	0.842373
Leptotrichia_buccalis	0.165979	0.923984	0.0823917	0.51906	0.946316	0.962088	0.959724	0.975719
Capnocytophaga_leadbetteri	0.0319635	0.876343	0.0243283	0.52877	0.0993077	0.318362	0.102918	0.335483
Oribacterium_asaccharolyticum	0.408098	0.848914	0.207446	0.356437	0.658087	0.819251	0.669987	0.834066
Gemella_taiwanensis	3.13812	0.797353	1.29874	0.556092	0.0114919	0.107629	0.0119967	0.116566
Veillonella_atypica	0.185788	0.771802	0.11251	0.395717	0.681064	0.830897	0.694814	0.847674
Enterobacter_cloacae	0.993802	0.725581	0.989973	0.598813	0.905251	0.935938	0.924137	0.959831
Veillonella_tobetsuensis	0.428973	0.644671	0.184644	0.285279	0.479564	0.722306	0.490087	0.738155
Haemophilus_pittmaniae	0.0514748	0.615642	0.0295879	0.490607	0.836471	0.928539	0.852626	0.94376
Fusobacterium_nucleatum	0.497809	0.554168	0.450995	0.346094	0.265546	0.505527	0.273333	0.525056
Streptococcus_peroris	0	0.540205	0	0.31924	0.114819	0.318362	0.120994	0.335483
Fusobacterium_periodonticum	0.633275	0.518163	0.287814	0.301413	0.0311869	0.146339	0.0325293	0.152637
Schaalia_turicensis	0.150714	0.509442	0.102698	0.232106	0.222039	0.505527	0.228912	0.525056
Porphyromonas_pasteri	0.822656	0.451658	0.369216	0.272335	0.00806293	0.107629	0.00844486	0.116566
Prevotella_veroralis	0.0268648	0.425439	0.0268648	0.16701	0.148494	0.385453	0.15438	0.400731
Abiotrophia_defectiva	0.34237	0.369124	0.315975	0.172953	0.45733	0.706257	0.469256	0.724673
Capnocytophaga_sputigena	0.00783042	0.367006	0.00783042	0.162782	0.148494	0.385453	0.15438	0.400731
Lactobacillus_paracasei	0.00760053	0.359721	0.00676594	0.331389	0.605837	0.786299	0.620329	0.805108
Alloprevotella_rava	0.919107	0.343696	0.502206	0.111715	0.479054	0.722306	0.488663	0.738155
Catonella_morbi	0.035465	0.324108	0.0262021	0.250408	0.270349	0.505527	0.278552	0.525056
Prevotella_histicola	0.0843797	0.322517	0.0708514	0.164179	0.549447	0.754968	0.563299	0.778933
Prevotella_denticola	0.0552227	0.320352	0.0463868	0.261349	0.636164	0.800123	0.655028	0.82385
Gemella_sanguinis	0.0915319	0.313472	0.039512	0.262635	0.161304	0.40998	0.166744	0.423807
Nitratifractor_salsuginis	0.125899	0.308668	0.0798213	0.174842	0.597325	0.783587	0.612687	0.80374
Schaalia_meyeri	0.139885	0.306632	0.107518	0.166551	0.93764	0.961278	0.953209	0.975719
Prevotella_oris	0.0497439	0.275465	0.0393726	0.149393	0.389456	0.636734	0.400322	0.658353
Porphyromonas_catoniae	0.131133	0.25064	0.0866148	0.176745	0.537701	0.754968	0.552323	0.778933
Capnocytophaga_gingivalis	0	0.240458	0	0.137152	0.0475975	0.193563	0.0501205	0.203824
Lautropia_mirabilis	0.093669	0.233455	0.0830427	0.133274	0.768036	0.919204	0.781323	0.934524
Prevotella_shahii	0	0.227459	0	0.144504	0.114819	0.318362	0.120994	0.335483
Campylobacter_gracilis	0.098073	0.222305	0.0576627	0.139839	0.875917	0.929234	0.88961	0.94376
Clostridium_sphenoides	0.0307138	0.209985	0.0164584	0.101681	0.575158	0.76271	0.587964	0.779691
Veillonella_rogosae	0.025515	0.204293	0.025515	0.151081	0.857298	0.928539	0.880886	0.94376
Peptostreptococcus_stomatis	0.199739	0.191332	0.0823545	0.076546	0.793124	0.921883	0.805787	0.943274
Tannerella_forsythia	0.00227002	0.173126	0.00227002	0.12672	0.148494	0.385453	0.15438	0.400731
Haemophilus_haemolyticus	0.450007	0.164031	0.42435	0.142428	0.563132	0.754968	0.581007	0.778933
Prevotella_nigrescens	0.00817835	0.159621	0.00621308	0.121499	0.981007	0.981007	1	1
Streptococcus_salivarius	0.34937	0.157768	0.189555	0.0979266	0.0784324	0.299023	0.0815264	0.310819
Atopobium_parvulum	0.0878445	0.154772	0.0843948	0.0665905	0.304171	0.530126	0.313047	0.545597
Prevotella_pallens	0.0154119	0.143698	0.00998304	0.0589314	0.388704	0.636734	0.398663	0.658353
Stomatobaculum_longum	0.0229055	0.136794	0.0229055	0.0871289	0.391435	0.636734	0.404725	0.658353
Lampropedia_puyangensis	0.745759	0.127057	0.527351	0.0663977	0.00792291	0.107629	0.00831641	0.116566
Prevotella_oulorum	0.0193381	0.125039	0.0164948	0.0488206	0.0993077	0.318362	0.102918	0.335483
Streptococcus_anginosus	0.115635	0.113197	0.115635	0.0901128	0.904581	0.935938	0.928361	0.959831
Solobacterium_moorei	0.0961218	0.104641	0.0832479	0.0588812	0.506042	0.748245	0.518633	0.769152
Haemophilus_influenzae	0.750395	0.104545	0.47011	0.0950191	0.0390081	0.169964	0.0410069	0.178673
Neisseria_sicca	0.156049	0.100474	0.146805	0.0653162	0.867651	0.928539	0.886419	0.94376
Prevotella_loescheii	0	0.0663462	0	0.0528364	0.177462	0.433008	0.187289	0.456986
Parvimonas_micra	0.132732	0.0645282	0.0588744	0.0297406	0.211777	0.496861	0.217693	0.510741
Alloprevotella_tannerae	0.0288849	0.0635934	0.0202507	0.0543665	0.830349	0.928539	0.848958	0.94376
Lactobacillus_gasseri	0.212204	0.0623619	0.182561	0.0381654	0.509052	0.748245	0.523276	0.769152
Gardnerella_vaginalis	0.00794263	0.0588694	0.00794263	0.0476284	0.857298	0.928539	0.880886	0.94376
Filifactor_alocis	0.010255	0.0586406	0.0080507	0.0494946	0.825789	0.928539	0.842971	0.94376
Porphyromonas_gingivalis	0.00568882	0.0584636	0.00568882	0.0459822	0.563132	0.754968	0.581007	0.778933
Howardella_ureilytica	0	0.055837	0	0.0311499	0.114819	0.318362	0.120994	0.335483
Megasphaera_micronuciformis	0	0.0524078	0	0.0311705	0.114819	0.318362	0.120994	0.335483
Porphyromonas_endodontalis	0.108895	0.0490863	0.0913636	0.045397	0.253167	0.505527	0.263189	0.525056
Campylobacter_showae	0.0575931	0.0380163	0.029583	0.027224	0.368267	0.624009	0.37877	0.641805
Pseudomonas_helleri	4.78112	0.0363428	4.67866	0.018314	0.788443	0.921883	0.804373	0.943274
Prevotella_buccae	0.00221232	0.0362752	0.00221232	0.0202041	0.563132	0.754968	0.581007	0.778933
Capnocytophaga_granulosa	0.0147585	0.0360614	0.0103905	0.0360614	0.294215	0.52139	0.308227	0.544981
Soonwooa_purpurea	0	0.0338677	0	0.0125945	0.0302115	0.146339	0.0318199	0.152637
Prevotella_intermedia	0.128179	0.0280063	0.124314	0.0160238	0.867651	0.928539	0.886419	0.94376
Bifidobacterium_dentium	0.0614197	0.0275391	0.041112	0.0163699	0.42814	0.677454	0.441082	0.691932
Prevotella_oralis	0.00410859	0.0251871	0.00410859	0.0182049	0.857298	0.928539	0.880886	0.94376
Alloscardovia_omnicolens	0.0126148	0.0249622	0.0126148	0.0191145	0.904581	0.935938	0.928361	0.959831
Prevotella_amnii	0.0128185	0.0240378	0.00953735	0.0166972	0.636164	0.800123	0.655028	0.82385
Streptococcus_sanguinis	0.142225	0.0236548	0.128686	0.0236548	0.267492	0.505527	0.280638	0.525056
Aggregatibacter_segnis	0.121087	0.0224645	0.090939	0.0224645	0.267492	0.505527	0.280638	0.525056
Prevotella_multisaccharivorax	0.0633141	0.0206879	0.0504957	0.0206879	0.103215	0.318362	0.108895	0.335483
Eubacterium_brachy	0.0139302	0.0198666	0.00815693	0.0167133	0.294884	0.52139	0.305995	0.544981
Wolinella_succinogenes	0.0820081	0.0179922	0.0559105	0.0179922	0.242486	0.505527	0.254776	0.525056
Shuttleworthia_satelles	0.208904	0.0173651	0.181787	0.0173651	0.103215	0.318362	0.108895	0.335483
Lactobacillus_reuteri	0.0175255	0.0165528	0.0115831	0.0165528	0.114819	0.318362	0.120994	0.335483
Fretibacterium_fastidiosum	0.0117323	0.0146976	0.00848766	0.0146976	0.114819	0.318362	0.120994	0.335483
Dialister_pneumosintes	0.00186438	0.0146512	0.00186438	0.00850116	0.365661	0.624009	0.378413	0.641805
Prevotella_baroniae	0.0164383	0.014589	0.0124962	0.014589	0.114819	0.318362	0.120994	0.335483
Streptococcus_constellatus	0.0434307	0.0136733	0.0319951	0.0136733	0.267492	0.505527	0.280638	0.525056
Haemophilus_paraphrohaemolyticus	0.0495165	0.0124296	0.0406697	0.00898599	0.528198	0.754968	0.545526	0.778933
Mycoplasma_salivarium	0.00113353	0.0123307	0.00077827	0.00891247	0.981007	0.981007	1	1
Pseudopropionibacterium_propionicum	0.00653177	0.0121692	0.00444632	0.0121692	0.04302	0.180981	0.0455316	0.191547
Dialister_invisus	0.125421	0.0109386	0.0868738	0.0109386	0.0121006	0.107629	0.0128758	0.116566
Aggregatibacter_aphrophilus	0.00857617	0.0100977	0.00857617	0.00670834	0.636164	0.800123	0.655028	0.82385
Kallipyga_gabonensis	0.219908	0.0100086	0.131413	0.00694917	0.00315911	0.107629	0.0033556	0.116566
Treponema_socranskii	0.00474068	0.00942436	0.00474068	0.00661765	0.857298	0.928539	0.880886	0.94376
Phocaeicola_abscessus	0.00193391	0.00908421	0.00122613	0.00874643	0.273482	0.505527	0.284047	0.525056
Comamonas_jiangduensis	0.1302	0.00838856	0.120811	0.00838856	0.267492	0.505527	0.280638	0.525056
Schwartzia_succinivorans	0.0138162	0.00828688	0.0111361	0.00640008	0.793424	0.921883	0.811834	0.943274
Granulicatella_elegans	0.719482	0.00798246	0.325752	0.00798246	0.00825985	0.107629	0.00881237	0.116566
Cardiobacterium_hominis	0.00952558	0.00743217	0.00684834	0.00604491	0.563132	0.754968	0.581007	0.778933
Dysgonomonas_oryzarvi	0.00450641	0.00642644	0.00311474	0.00642644	0.294215	0.52139	0.308227	0.544981
Atopobium_rimae	0.0269915	0.00584659	0.0204441	0.00584659	0.267492	0.505527	0.280638	0.525056
Eubacterium_sulci	0.0449852	0.00499679	0.0359118	0.00499679	0.242486	0.505527	0.254776	0.525056
Treponema_amylovorum	0.0131464	0.00167973	0.0090508	0.00167973	0.242486	0.505527	0.254776	0.525056
Neisseria_flavescens	8.88653	0.00137318	5.39131	0.00137318	0.00825985	0.107629	0.00881237	0.116566
Escherichia_fergusonii	0.269044	0	0.252593	0	0.059426	0.23387	0.0644898	0.253799
Neisseria_elongata	0.2439	0	0.196901	0	0.00627052	0.107629	0.00678926	0.116566
Candidatus_Flaviluna	0.196386	0	0.11279	0	0.00627052	0.107629	0.00678926	0.116566
Neisseria_subflava	0.190112	0	0.126671	0	0.0194085	0.107629	0.0210202	0.116566
Acinetobacter_johnsonii	0.149614	0	0.114	0	0.0194085	0.107629	0.0210202	0.116566
Citrobacter_freundii	0.128798	0	0.114104	0	0.0194085	0.107629	0.0210202	0.116566
Gemella_morbillorum	0.0875935	0	0.054471	0	0.0194085	0.107629	0.0210202	0.116566
Chryseobacterium_sediminis	0.0728481	0	0.0424315	0	0.00627052	0.107629	0.00678926	0.116566
Microbacterium_saccharophilum	0.0642457	0	0.0412079	0	0.0194085	0.107629	0.0210202	0.116566
Lactobacillus_fermentum	0.04558	0	0.0247425	0	0.0194085	0.107629	0.0210202	0.116566
Citrobacter_murliniae	0.0218927	0	0.0158568	0	0.0194085	0.107629	0.0210202	0.116566
Oscillibacter_ruminantium	0.00772922	0	0.00531238	0	0.0194085	0.107629	0.0210202	0.116566

## Sheet: Venn
[Controls]:	[COVID-19]:
Acinetobacter_johnsonii	Capnocytophaga_gingivalis
Candidatus_Flaviluna	Howardella_ureilytica
Chryseobacterium_sediminis	Megasphaera_micronuciformis
Citrobacter_freundii	Prevotella_loescheii
Citrobacter_murliniae	Prevotella_shahii
Escherichia_fergusonii	Serratia_rubidaea
Gemella_morbillorum	Soonwooa_purpurea
Lactobacillus_fermentum	Streptococcus_peroris
Microbacterium_saccharophilum
Neisseria_elongata
Neisseria_subflava
Oscillibacter_ruminantium
