# Supplementary material for: Profiling of Oral Microbiota and Cytokines in COVID-19 Patients
Source: Front Microbiol. 2021 Jul 30;12:671813. doi: 10.3389/fmicb.2021.671813 (PMC8361794; doi:10.3389/fmicb.2021.671813)
Supplement: Supplementary file 2 [file Table_2.XLSX]

## Sheet: Foglio1
Group	IL12p70	IL6	C4	Order_Figure3B	Cluster_Figure3B
Mycoplasma_salivarium	0.247324	0.507642	-0.260318	1
Howardella_ureilytica	-0.264925	0.202562	-0.467487	2
Prevotella_oralis	-0.119958	0.0585328	-0.17849	3
Serratia_rubidaea	-0.264925	0.07919	-0.344115	4
Neisseria_sicca	-0.471195	-0.180149	-0.291047	5	cl1
Schwartzia_succinivorans	-0.250372	-0.475777	0.225405	6	cl1
Mogibacterium_neglectum	-0.372068	-0.383987	0.0119185	7	cl1
Tannerella_forsythia	-0.264925	-0.650495	0.385571	8	cl1
Escherichia_fergusonii	-0.162628	-0.117226	-0.0454014	9	cl1
Aggregatibacter_segnis	-0.376004	-0.261852	-0.114153	10	cl1
Alloscardovia_omnicolens	-0.264925	-0.202715	-0.06221	11	cl1
Abiotrophia_defectiva	-0.250372	-0.14496	-0.105412	12	cl1
Streptococcus_sanguinis	-0.119958	-0.183108	0.0631509	13	cl1
Veillonella_infantium	-0.535661	0.0193253	-0.554987	14	cl1
Eubacterium_sulci	-0.376004	-0.539414	0.16341	15	cl1
Atopobium_parvulum	-0.471195	-0.495331	0.024136	16	cl1
Pseudomonas_helleri	-0.276683	-0.477173	0.20049	17	cl1
Rothia_dentocariosa	-0.169871	-0.0397212	-0.13015	18	cl1
Prevotella_denticola	-0.237785	-0.356779	0.118995	19	cl1
Streptococcus_cristatus	-0.318363	-0.160131	-0.158232	20	cl1
Aggregatibacter_aphrophilus	0.190582	-0.112592	0.303175	21
Dysgonomonas_oryzarvi	0.270491	-0.105858	0.376349	22
Fusobacterium_periodonticum	-0.112448	-0.569176	0.456728	23
Lactobacillus_gasseri	-0.197902	-0.193783	-0.00411908	24
Prevotella_melaninogenica	-0.11333	-0.320716	0.207386	25
Streptococcus_constellatus	0.241628	-0.00499188	0.24662	26	cl2
Acinetobacter_johnsonii	0.183807	-0.00303421	0.186841	27	cl2
Stomatobaculum_longum	0.139235	-0.0694951	0.20873	28	cl2
Kallipyga_gabonensis	0.0776152	-0.442685	0.5203	29	cl2
Neisseria_flavescens	0.154554	-0.195398	0.349951	30	cl2
Streptococcus_oralis	0.299814	-0.470873	0.770687	31	cl2
Porphyromonas_pasteri	0.299368	-0.512917	0.812285	32	cl2
Rothia_mucilaginosa	0.317625	-0.457238	0.774862	33	cl2
Candidatus_Flaviluna	0.312659	-0.103187	0.415846	34	cl2
Neisseria_subflava	0.312659	-0.103187	0.415846	35	cl2
Haemophilus_parainfluenzae	0.342917	-0.337157	0.680074	36	cl2
Gemella_taiwanensis	0.211594	-0.210671	0.422265	37	cl2
Granulicatella_elegans	0.23295	-0.168792	0.401743	38	cl2
Haemophilus_influenzae	0.23295	-0.168792	0.401743	39	cl2
Lactobacillus_fermentum	0.0517124	-0.144134	0.195846	40	cl3
Prevotella_nanceiensis	-0.0752481	-0.449138	0.37389	41	cl3
Pseudopropionibacterium_propionicum	0.147441	-0.335161	0.482602	42	cl3
Veillonella_tobetsuensis	0.105765	-0.385202	0.490968	43	cl3
Lactobacillus_reuteri	-0.0681649	-0.186024	0.117859	44	cl3
Streptococcus_salivarius	-0.0233242	-0.452193	0.428869	45	cl3
Citrobacter_freundii	0.247644	-0.0819266	0.32957	46	cl3
Citrobacter_murliniae	0.247644	-0.0819266	0.32957	47	cl3
Phocaeicola_abscessus	0.273955	-0.0548365	0.328791	48	cl3
Shuttleworthia_satelles	0.272536	-0.0307976	0.303334	49	cl3
Chryseobacterium_sediminis	0.34128	-0.105137	0.446417	50	cl3
Dialister_invisus	0.38354	-0.0654124	0.448952	51	cl3
Prevotella_oulorum	0.0405442	0.0829807	-0.0424365	52	cl3
Prevotella_amnii	0.226477	0.00477573	0.221702	53	cl3
Alloprevotella_rava	0.213479	-0.0390237	0.252503	54	cl3
Prevotella_multisaccharivorax	0.121703	0.0113004	0.110403	55	cl3
