# Supplementary material for: Profiling of Oral Microbiota and Cytokines in COVID-19 Patients
Source: Front Microbiol. 2021 Jul 30;12:671813. doi: 10.3389/fmicb.2021.671813 (PMC8361794; doi:10.3389/fmicb.2021.671813)
Supplement: Supplementary file 3 [file Table_3.XLSX]

## Sheet: Selected_Species_SINGLE
Variables	AUC	Specificity	Sensitivity
['Kallipyga_gabonensis']	0.68	0.667	0.66
['Rothia_mucilaginosa']	0.679	0.99	0.52
['Granulicatella_elegans']	0.646	0.99	0.21
['Prevotella_salivae']	0.592	0.99	0.364
['Porphyromonas_pasteri']	0.586	0.667	0.6
['Veillonella_infantium']	0.586	0.99	0.322
['Prevotella_jejuni']	0.585	0.99	0.441
['Neisseria_perflava']	0.58	0.99	0.364
['Soonwooa_purpurea']	0.5	0.0	1.0
['Gemella_taiwanensis']	0.396	0.667	0.4
['Streptococcus_oralis']	0.317	0.99	0.161

## Sheet: Selected_Species_COMBINATIONS
Variables	AUC	Specificity	Sensitivity
['Prevotella_salivae', 'Kallipyga_gabonensis', 'Granulicatella_elegans', 'Porphyromonas_pasteri']	0.936	0.99	0.844
['Prevotella_salivae', 'Soonwooa_purpurea', 'Kallipyga_gabonensis', 'Granulicatella_elegans', 'Porphyromonas_pasteri']	0.936	0.99	0.844
['Veillonella_infantium', 'Soonwooa_purpurea', 'Granulicatella_elegans', 'Rothia_mucilaginosa', 'Streptococcus_oralis']	0.929	0.99	0.88
['Prevotella_salivae', 'Veillonella_infantium', 'Granulicatella_elegans', 'Rothia_mucilaginosa']	0.929	0.99	0.88
['Veillonella_infantium', 'Granulicatella_elegans', 'Rothia_mucilaginosa', 'Streptococcus_oralis']	0.929	0.99	0.88
['Prevotella_salivae', 'Veillonella_infantium', 'Soonwooa_purpurea', 'Granulicatella_elegans', 'Rothia_mucilaginosa']	0.929	0.99	0.88
['Prevotella_salivae', 'Veillonella_infantium', 'Soonwooa_purpurea', 'Kallipyga_gabonensis', 'Granulicatella_elegans', 'Rothia_mucilaginosa', 'Streptococcus_oralis']	0.929	0.99	0.88
['Prevotella_salivae', 'Veillonella_infantium', 'Kallipyga_gabonensis', 'Granulicatella_elegans', 'Rothia_mucilaginosa', 'Streptococcus_oralis']	0.929	0.99	0.88
['Veillonella_infantium', 'Granulicatella_elegans', 'Rothia_mucilaginosa']	0.923	0.99	0.841
['Veillonella_infantium', 'Soonwooa_purpurea', 'Granulicatella_elegans', 'Rothia_mucilaginosa']	0.923	0.99	0.841
['Prevotella_salivae', 'Veillonella_infantium', 'Soonwooa_purpurea', 'Kallipyga_gabonensis', 'Rothia_mucilaginosa']	0.917	0.99	0.84
['Prevotella_salivae', 'Veillonella_infantium', 'Kallipyga_gabonensis', 'Rothia_mucilaginosa']	0.917	0.99	0.84
['Veillonella_infantium', 'Soonwooa_purpurea', 'Kallipyga_gabonensis', 'Granulicatella_elegans', 'Rothia_mucilaginosa']	0.916	0.99	0.88
['Prevotella_salivae', 'Veillonella_infantium', 'Soonwooa_purpurea', 'Kallipyga_gabonensis', 'Granulicatella_elegans', 'Rothia_mucilaginosa']	0.916	0.99	0.88
['Veillonella_infantium', 'Kallipyga_gabonensis', 'Granulicatella_elegans', 'Rothia_mucilaginosa']	0.916	0.99	0.88
['Veillonella_infantium', 'Prevotella_jejuni', 'Kallipyga_gabonensis', 'Granulicatella_elegans', 'Rothia_mucilaginosa']	0.916	0.99	0.88
['Veillonella_infantium', 'Soonwooa_purpurea', 'Kallipyga_gabonensis', 'Granulicatella_elegans', 'Rothia_mucilaginosa', 'Streptococcus_oralis']	0.916	0.99	0.88
['Veillonella_infantium', 'Kallipyga_gabonensis', 'Granulicatella_elegans', 'Rothia_mucilaginosa', 'Streptococcus_oralis']	0.916	0.99	0.88
['Prevotella_salivae', 'Veillonella_infantium', 'Kallipyga_gabonensis', 'Granulicatella_elegans', 'Rothia_mucilaginosa']	0.916	0.99	0.88
['Prevotella_salivae', 'Soonwooa_purpurea', 'Kallipyga_gabonensis', 'Granulicatella_elegans', 'Porphyromonas_pasteri', 'Gemella_taiwanensis']	0.909	0.99	0.881
['Prevotella_salivae', 'Soonwooa_purpurea', 'Granulicatella_elegans', 'Porphyromonas_pasteri']	0.903	0.99	0.688
['Prevotella_salivae', 'Granulicatella_elegans', 'Porphyromonas_pasteri']	0.903	0.99	0.688
['Veillonella_infantium', 'Soonwooa_purpurea', 'Kallipyga_gabonensis', 'Granulicatella_elegans', 'Porphyromonas_pasteri', 'Rothia_mucilaginosa', 'Streptococcus_oralis']	0.903	0.99	0.84
['Prevotella_salivae', 'Veillonella_infantium', 'Granulicatella_elegans', 'Porphyromonas_pasteri', 'Rothia_mucilaginosa']	0.903	0.99	0.84
['Veillonella_infantium', 'Soonwooa_purpurea', 'Kallipyga_gabonensis', 'Granulicatella_elegans', 'Porphyromonas_pasteri', 'Rothia_mucilaginosa']	0.903	0.99	0.84
['Prevotella_salivae', 'Veillonella_infantium', 'Soonwooa_purpurea', 'Granulicatella_elegans', 'Rothia_mucilaginosa', 'Streptococcus_oralis']	0.903	0.99	0.84
['Prevotella_salivae', 'Veillonella_infantium', 'Soonwooa_purpurea', 'Granulicatella_elegans', 'Porphyromonas_pasteri', 'Rothia_mucilaginosa']	0.903	0.99	0.84
['Prevotella_salivae', 'Veillonella_infantium', 'Granulicatella_elegans', 'Rothia_mucilaginosa', 'Streptococcus_oralis']	0.903	0.99	0.84
['Prevotella_salivae', 'Veillonella_infantium', 'Granulicatella_elegans', 'Porphyromonas_pasteri', 'Rothia_mucilaginosa', 'Streptococcus_oralis']	0.903	0.99	0.84
['Prevotella_salivae', 'Veillonella_infantium', 'Soonwooa_purpurea', 'Granulicatella_elegans', 'Porphyromonas_pasteri', 'Rothia_mucilaginosa', 'Streptococcus_oralis']	0.903	0.99	0.84
['Prevotella_salivae', 'Veillonella_infantium', 'Neisseria_perflava', 'Kallipyga_gabonensis', 'Granulicatella_elegans', 'Rothia_mucilaginosa']	0.903	0.99	0.88
['Prevotella_salivae', 'Veillonella_infantium', 'Soonwooa_purpurea', 'Neisseria_perflava', 'Kallipyga_gabonensis', 'Granulicatella_elegans', 'Rothia_mucilaginosa', 'Streptococcus_oralis']	0.903	0.99	0.88
['Veillonella_infantium', 'Neisseria_perflava', 'Kallipyga_gabonensis', 'Granulicatella_elegans', 'Rothia_mucilaginosa']	0.903	0.99	0.88
['Veillonella_infantium', 'Neisseria_perflava', 'Kallipyga_gabonensis', 'Granulicatella_elegans', 'Rothia_mucilaginosa', 'Streptococcus_oralis']	0.903	0.99	0.88
['Prevotella_salivae', 'Veillonella_infantium', 'Soonwooa_purpurea', 'Neisseria_perflava', 'Kallipyga_gabonensis', 'Granulicatella_elegans', 'Rothia_mucilaginosa']	0.903	0.99	0.88
['Veillonella_infantium', 'Soonwooa_purpurea', 'Neisseria_perflava', 'Kallipyga_gabonensis', 'Granulicatella_elegans', 'Rothia_mucilaginosa']	0.903	0.99	0.88
['Prevotella_salivae', 'Veillonella_infantium', 'Neisseria_perflava', 'Kallipyga_gabonensis', 'Granulicatella_elegans', 'Rothia_mucilaginosa', 'Streptococcus_oralis']	0.903	0.99	0.88
['Veillonella_infantium', 'Soonwooa_purpurea', 'Neisseria_perflava', 'Kallipyga_gabonensis', 'Granulicatella_elegans', 'Rothia_mucilaginosa', 'Streptococcus_oralis']	0.903	0.99	0.88
['Prevotella_salivae', 'Soonwooa_purpurea', 'Kallipyga_gabonensis', 'Porphyromonas_pasteri']	0.897	0.99	0.764
['Prevotella_salivae', 'Kallipyga_gabonensis', 'Porphyromonas_pasteri']	0.897	0.99	0.764
['Soonwooa_purpurea', 'Kallipyga_gabonensis', 'Granulicatella_elegans', 'Porphyromonas_pasteri', 'Streptococcus_oralis']	0.896	0.99	0.841
['Prevotella_salivae', 'Kallipyga_gabonensis', 'Granulicatella_elegans', 'Porphyromonas_pasteri', 'Gemella_taiwanensis']	0.896	0.99	0.841
['Prevotella_salivae', 'Soonwooa_purpurea', 'Kallipyga_gabonensis', 'Gemella_taiwanensis']	0.896	0.99	0.841
['Prevotella_salivae', 'Prevotella_jejuni', 'Soonwooa_purpurea', 'Kallipyga_gabonensis', 'Granulicatella_elegans', 'Gemella_taiwanensis', 'Streptococcus_oralis']	0.896	0.99	0.841
['Prevotella_salivae', 'Prevotella_jejuni', 'Kallipyga_gabonensis', 'Granulicatella_elegans', 'Gemella_taiwanensis', 'Streptococcus_oralis']	0.896	0.99	0.841
['Prevotella_salivae', 'Kallipyga_gabonensis', 'Gemella_taiwanensis']	0.896	0.99	0.841
['Veillonella_infantium', 'Soonwooa_purpurea', 'Kallipyga_gabonensis', 'Rothia_mucilaginosa']	0.89	0.99	0.8
['Veillonella_infantium', 'Kallipyga_gabonensis', 'Rothia_mucilaginosa']	0.89	0.99	0.8
['Prevotella_salivae', 'Veillonella_infantium', 'Soonwooa_purpurea', 'Kallipyga_gabonensis', 'Porphyromonas_pasteri', 'Rothia_mucilaginosa']	0.89	0.99	0.8
['Veillonella_infantium', 'Prevotella_jejuni', 'Granulicatella_elegans', 'Rothia_mucilaginosa']	0.89	0.99	0.8
['Prevotella_salivae', 'Veillonella_infantium', 'Kallipyga_gabonensis', 'Porphyromonas_pasteri', 'Rothia_mucilaginosa']	0.89	0.99	0.8
['Prevotella_salivae', 'Veillonella_infantium', 'Soonwooa_purpurea', 'Granulicatella_elegans', 'Gemella_taiwanensis', 'Rothia_mucilaginosa']	0.89	0.99	0.84
['Veillonella_infantium', 'Kallipyga_gabonensis', 'Granulicatella_elegans', 'Porphyromonas_pasteri', 'Rothia_mucilaginosa']	0.89	0.99	0.84
['Veillonella_infantium', 'Soonwooa_purpurea', 'Granulicatella_elegans', 'Porphyromonas_pasteri', 'Rothia_mucilaginosa', 'Streptococcus_oralis']	0.89	0.99	0.84
['Prevotella_salivae', 'Veillonella_infantium', 'Kallipyga_gabonensis', 'Granulicatella_elegans', 'Porphyromonas_pasteri', 'Rothia_mucilaginosa']	0.89	0.99	0.84
['Prevotella_jejuni', 'Soonwooa_purpurea', 'Kallipyga_gabonensis', 'Gemella_taiwanensis']	0.89	0.99	0.802
['Prevotella_salivae', 'Soonwooa_purpurea', 'Kallipyga_gabonensis', 'Granulicatella_elegans', 'Rothia_mucilaginosa']	0.89	0.99	0.84
['Prevotella_salivae', 'Veillonella_infantium', 'Soonwooa_purpurea', 'Neisseria_perflava', 'Granulicatella_elegans', 'Rothia_mucilaginosa']	0.89	0.99	0.84
['Prevotella_salivae', 'Kallipyga_gabonensis', 'Granulicatella_elegans', 'Rothia_mucilaginosa']	0.89	0.99	0.84
['Prevotella_salivae', 'Veillonella_infantium', 'Neisseria_perflava', 'Granulicatella_elegans', 'Rothia_mucilaginosa']	0.89	0.99	0.84
['Prevotella_salivae', 'Veillonella_infantium', 'Granulicatella_elegans', 'Gemella_taiwanensis', 'Rothia_mucilaginosa']	0.89	0.99	0.84
['Prevotella_jejuni', 'Soonwooa_purpurea', 'Kallipyga_gabonensis', 'Granulicatella_elegans', 'Gemella_taiwanensis']	0.89	0.99	0.802
['Prevotella_salivae', 'Veillonella_infantium', 'Soonwooa_purpurea', 'Kallipyga_gabonensis', 'Granulicatella_elegans', 'Porphyromonas_pasteri', 'Rothia_mucilaginosa']	0.89	0.99	0.84
['Veillonella_infantium', 'Kallipyga_gabonensis', 'Granulicatella_elegans', 'Porphyromonas_pasteri', 'Rothia_mucilaginosa', 'Streptococcus_oralis']	0.89	0.99	0.84
['Prevotella_salivae', 'Veillonella_infantium', 'Soonwooa_purpurea', 'Kallipyga_gabonensis', 'Granulicatella_elegans', 'Porphyromonas_pasteri', 'Rothia_mucilaginosa', 'Streptococcus_oralis']	0.89	0.99	0.84
['Prevotella_salivae', 'Veillonella_infantium', 'Kallipyga_gabonensis', 'Granulicatella_elegans', 'Porphyromonas_pasteri', 'Rothia_mucilaginosa', 'Streptococcus_oralis']	0.89	0.99	0.84
['Veillonella_infantium', 'Rothia_mucilaginosa']	0.884	0.99	0.761
['Veillonella_infantium', 'Soonwooa_purpurea', 'Rothia_mucilaginosa']	0.884	0.99	0.761
['Prevotella_salivae', 'Prevotella_jejuni', 'Soonwooa_purpurea', 'Kallipyga_gabonensis', 'Gemella_taiwanensis', 'Streptococcus_oralis']	0.883	0.99	0.801
['Prevotella_salivae', 'Prevotella_jejuni', 'Kallipyga_gabonensis', 'Gemella_taiwanensis', 'Streptococcus_oralis']	0.883	0.99	0.801
['Prevotella_salivae', 'Neisseria_perflava', 'Kallipyga_gabonensis']	0.883	0.99	0.764
['Prevotella_salivae', 'Kallipyga_gabonensis', 'Porphyromonas_pasteri', 'Gemella_taiwanensis']	0.883	0.99	0.801
['Prevotella_salivae', 'Soonwooa_purpurea', 'Neisseria_perflava', 'Kallipyga_gabonensis']	0.883	0.99	0.764
['Veillonella_infantium', 'Granulicatella_elegans', 'Gemella_taiwanensis', 'Rothia_mucilaginosa']	0.883	0.99	0.801
['Veillonella_infantium', 'Granulicatella_elegans', 'Porphyromonas_pasteri', 'Rothia_mucilaginosa']	0.883	0.99	0.801
['Veillonella_infantium', 'Soonwooa_purpurea', 'Neisseria_perflava', 'Granulicatella_elegans', 'Rothia_mucilaginosa']	0.883	0.99	0.801
['Prevotella_jejuni', 'Kallipyga_gabonensis', 'Granulicatella_elegans', 'Gemella_taiwanensis']	0.883	0.99	0.764
['Veillonella_infantium', 'Neisseria_perflava', 'Granulicatella_elegans', 'Rothia_mucilaginosa']	0.883	0.99	0.801
['Prevotella_jejuni', 'Kallipyga_gabonensis', 'Gemella_taiwanensis']	0.883	0.99	0.764
['Veillonella_infantium', 'Soonwooa_purpurea', 'Granulicatella_elegans', 'Gemella_taiwanensis', 'Rothia_mucilaginosa']	0.883	0.99	0.801
['Veillonella_infantium', 'Soonwooa_purpurea', 'Granulicatella_elegans', 'Porphyromonas_pasteri', 'Rothia_mucilaginosa']	0.883	0.99	0.801
['Veillonella_infantium', 'Soonwooa_purpurea', 'Kallipyga_gabonensis', 'Granulicatella_elegans']	0.883	0.99	0.802
['Veillonella_infantium', 'Kallipyga_gabonensis', 'Granulicatella_elegans']	0.883	0.99	0.802
['Veillonella_infantium', 'Granulicatella_elegans', 'Porphyromonas_pasteri', 'Rothia_mucilaginosa', 'Streptococcus_oralis']	0.877	0.99	0.8
['Veillonella_infantium', 'Soonwooa_purpurea', 'Granulicatella_elegans', 'Gemella_taiwanensis', 'Rothia_mucilaginosa', 'Streptococcus_oralis']	0.877	0.99	0.8
['Veillonella_infantium', 'Soonwooa_purpurea', 'Kallipyga_gabonensis', 'Porphyromonas_pasteri', 'Rothia_mucilaginosa']	0.877	0.99	0.8
['Veillonella_infantium', 'Kallipyga_gabonensis', 'Porphyromonas_pasteri', 'Rothia_mucilaginosa']	0.877	0.99	0.8
['Prevotella_salivae', 'Veillonella_infantium', 'Soonwooa_purpurea', 'Kallipyga_gabonensis', 'Granulicatella_elegans', 'Gemella_taiwanensis', 'Rothia_mucilaginosa']	0.877	0.99	0.84
['Veillonella_infantium', 'Soonwooa_purpurea', 'Kallipyga_gabonensis', 'Granulicatella_elegans', 'Porphyromonas_pasteri']	0.877	0.99	0.802
['Prevotella_jejuni', 'Kallipyga_gabonensis', 'Granulicatella_elegans', 'Rothia_mucilaginosa']	0.877	0.99	0.84
['Veillonella_infantium', 'Kallipyga_gabonensis', 'Granulicatella_elegans', 'Gemella_taiwanensis', 'Rothia_mucilaginosa']	0.877	0.99	0.84
['Veillonella_infantium', 'Prevotella_jejuni', 'Soonwooa_purpurea', 'Kallipyga_gabonensis', 'Granulicatella_elegans', 'Rothia_mucilaginosa']	0.877	0.99	0.84
['Veillonella_infantium', 'Soonwooa_purpurea', 'Kallipyga_gabonensis', 'Granulicatella_elegans', 'Gemella_taiwanensis', 'Rothia_mucilaginosa']	0.877	0.99	0.84
['Veillonella_infantium', 'Kallipyga_gabonensis', 'Granulicatella_elegans', 'Gemella_taiwanensis', 'Rothia_mucilaginosa', 'Streptococcus_oralis']	0.877	0.99	0.84
['Prevotella_salivae', 'Veillonella_infantium', 'Kallipyga_gabonensis', 'Granulicatella_elegans', 'Gemella_taiwanensis', 'Rothia_mucilaginosa']	0.877	0.99	0.84
['Prevotella_jejuni', 'Soonwooa_purpurea', 'Kallipyga_gabonensis', 'Granulicatella_elegans', 'Rothia_mucilaginosa']	0.877	0.99	0.84
['Veillonella_infantium', 'Soonwooa_purpurea', 'Kallipyga_gabonensis', 'Granulicatella_elegans', 'Gemella_taiwanensis', 'Rothia_mucilaginosa', 'Streptococcus_oralis']	0.877	0.99	0.84
['Prevotella_salivae', 'Soonwooa_purpurea', 'Neisseria_perflava', 'Kallipyga_gabonensis', 'Porphyromonas_pasteri']	0.877	0.99	0.84
['Prevotella_salivae', 'Soonwooa_purpurea', 'Neisseria_perflava', 'Porphyromonas_pasteri']	0.877	0.99	0.84
['Veillonella_infantium', 'Prevotella_jejuni', 'Granulicatella_elegans', 'Porphyromonas_pasteri', 'Rothia_mucilaginosa']	0.877	0.99	0.84
['Veillonella_infantium', 'Prevotella_jejuni', 'Kallipyga_gabonensis', 'Granulicatella_elegans', 'Porphyromonas_pasteri', 'Rothia_mucilaginosa']	0.877	0.99	0.84
['Prevotella_salivae', 'Neisseria_perflava', 'Porphyromonas_pasteri']	0.877	0.99	0.84
['Prevotella_salivae', 'Neisseria_perflava', 'Kallipyga_gabonensis', 'Porphyromonas_pasteri']	0.877	0.99	0.84
['Veillonella_infantium', 'Porphyromonas_pasteri', 'Rothia_mucilaginosa']	0.871	0.99	0.761
['Veillonella_infantium', 'Soonwooa_purpurea', 'Porphyromonas_pasteri', 'Rothia_mucilaginosa']	0.871	0.99	0.761
['Prevotella_salivae', 'Soonwooa_purpurea', 'Kallipyga_gabonensis', 'Porphyromonas_pasteri', 'Gemella_taiwanensis']	0.87	0.99	0.801
['Veillonella_infantium', 'Soonwooa_purpurea', 'Kallipyga_gabonensis', 'Gemella_taiwanensis']	0.87	0.99	0.801
['Veillonella_infantium', 'Kallipyga_gabonensis', 'Gemella_taiwanensis']	0.87	0.99	0.801
['Prevotella_salivae', 'Prevotella_jejuni', 'Soonwooa_purpurea', 'Kallipyga_gabonensis', 'Granulicatella_elegans', 'Porphyromonas_pasteri']	0.864	0.99	0.682
['Soonwooa_purpurea', 'Kallipyga_gabonensis', 'Granulicatella_elegans', 'Porphyromonas_pasteri']	0.864	0.99	0.647
['Prevotella_salivae', 'Veillonella_infantium', 'Prevotella_jejuni', 'Kallipyga_gabonensis', 'Granulicatella_elegans', 'Rothia_mucilaginosa']	0.864	0.99	0.76
['Prevotella_jejuni', 'Kallipyga_gabonensis', 'Granulicatella_elegans', 'Gemella_taiwanensis', 'Rothia_mucilaginosa']	0.864	0.99	0.76
['Veillonella_infantium', 'Prevotella_jejuni', 'Granulicatella_elegans', 'Gemella_taiwanensis', 'Rothia_mucilaginosa']	0.864	0.99	0.76
['Prevotella_salivae', 'Veillonella_infantium', 'Kallipyga_gabonensis', 'Gemella_taiwanensis', 'Rothia_mucilaginosa']	0.864	0.99	0.76
['Veillonella_infantium', 'Soonwooa_purpurea', 'Neisseria_perflava', 'Granulicatella_elegans', 'Rothia_mucilaginosa', 'Streptococcus_oralis']	0.864	0.99	0.76
['Prevotella_jejuni', 'Soonwooa_purpurea', 'Kallipyga_gabonensis', 'Granulicatella_elegans', 'Gemella_taiwanensis', 'Rothia_mucilaginosa']	0.864	0.99	0.76
['Veillonella_infantium', 'Granulicatella_elegans', 'Gemella_taiwanensis', 'Rothia_mucilaginosa', 'Streptococcus_oralis']	0.864	0.99	0.76
['Prevotella_salivae', 'Veillonella_infantium', 'Soonwooa_purpurea', 'Kallipyga_gabonensis', 'Gemella_taiwanensis', 'Rothia_mucilaginosa']	0.864	0.99	0.76
['Veillonella_infantium', 'Granulicatella_elegans']	0.864	0.99	0.646
['Prevotella_jejuni', 'Kallipyga_gabonensis', 'Granulicatella_elegans', 'Porphyromonas_pasteri', 'Rothia_mucilaginosa']	0.864	0.99	0.8
['Veillonella_infantium', 'Prevotella_jejuni', 'Soonwooa_purpurea', 'Granulicatella_elegans', 'Rothia_mucilaginosa']	0.864	0.99	0.8
['Prevotella_salivae', 'Prevotella_jejuni', 'Soonwooa_purpurea', 'Kallipyga_gabonensis', 'Granulicatella_elegans', 'Rothia_mucilaginosa', 'Streptococcus_oralis']	0.864	0.99	0.8
['Veillonella_infantium', 'Prevotella_jejuni', 'Kallipyga_gabonensis', 'Rothia_mucilaginosa']	0.864	0.99	0.8
['Prevotella_salivae', 'Veillonella_infantium', 'Neisseria_perflava', 'Granulicatella_elegans', 'Rothia_mucilaginosa', 'Streptococcus_oralis']	0.864	0.99	0.8
['Veillonella_infantium', 'Soonwooa_purpurea', 'Neisseria_perflava', 'Kallipyga_gabonensis', 'Rothia_mucilaginosa']	0.864	0.99	0.8
['Prevotella_salivae', 'Veillonella_infantium', 'Soonwooa_purpurea', 'Neisseria_perflava', 'Kallipyga_gabonensis', 'Rothia_mucilaginosa']	0.864	0.99	0.8
['Prevotella_salivae', 'Kallipyga_gabonensis', 'Granulicatella_elegans', 'Rothia_mucilaginosa', 'Streptococcus_oralis']	0.864	0.99	0.8
['Veillonella_infantium', 'Soonwooa_purpurea', 'Kallipyga_gabonensis', 'Granulicatella_elegans', 'Porphyromonas_pasteri', 'Gemella_taiwanensis', 'Rothia_mucilaginosa']	0.864	0.99	0.8
['Veillonella_infantium', 'Soonwooa_purpurea', 'Kallipyga_gabonensis', 'Granulicatella_elegans', 'Porphyromonas_pasteri', 'Gemella_taiwanensis', 'Rothia_mucilaginosa', 'Streptococcus_oralis']	0.864	0.99	0.8
['Prevotella_salivae', 'Prevotella_jejuni', 'Kallipyga_gabonensis', 'Granulicatella_elegans', 'Rothia_mucilaginosa', 'Streptococcus_oralis']	0.864	0.99	0.8
['Prevotella_salivae', 'Prevotella_jejuni', 'Soonwooa_purpurea', 'Granulicatella_elegans', 'Rothia_mucilaginosa', 'Streptococcus_oralis']	0.864	0.99	0.8
['Prevotella_salivae', 'Veillonella_infantium', 'Granulicatella_elegans', 'Porphyromonas_pasteri', 'Gemella_taiwanensis', 'Rothia_mucilaginosa']	0.864	0.99	0.8
['Prevotella_jejuni', 'Soonwooa_purpurea', 'Kallipyga_gabonensis', 'Porphyromonas_pasteri', 'Gemella_taiwanensis']	0.864	0.99	0.762
['Prevotella_jejuni', 'Neisseria_perflava', 'Kallipyga_gabonensis', 'Granulicatella_elegans']	0.864	0.99	0.762
['Prevotella_salivae', 'Soonwooa_purpurea', 'Kallipyga_gabonensis', 'Granulicatella_elegans', 'Rothia_mucilaginosa', 'Streptococcus_oralis']	0.864	0.99	0.8
['Prevotella_salivae', 'Veillonella_infantium', 'Soonwooa_purpurea', 'Granulicatella_elegans', 'Porphyromonas_pasteri', 'Gemella_taiwanensis', 'Rothia_mucilaginosa']	0.864	0.99	0.8
['Prevotella_salivae', 'Veillonella_infantium', 'Soonwooa_purpurea', 'Neisseria_perflava', 'Granulicatella_elegans', 'Rothia_mucilaginosa', 'Streptococcus_oralis']	0.864	0.99	0.8
['Prevotella_jejuni', 'Soonwooa_purpurea', 'Kallipyga_gabonensis', 'Granulicatella_elegans', 'Porphyromonas_pasteri', 'Gemella_taiwanensis']	0.864	0.99	0.762
['Prevotella_salivae', 'Prevotella_jejuni', 'Granulicatella_elegans', 'Rothia_mucilaginosa', 'Streptococcus_oralis']	0.864	0.99	0.8
['Prevotella_salivae', 'Veillonella_infantium', 'Neisseria_perflava', 'Kallipyga_gabonensis', 'Rothia_mucilaginosa']	0.864	0.99	0.8
['Neisseria_perflava', 'Kallipyga_gabonensis', 'Granulicatella_elegans', 'Streptococcus_oralis']	0.864	0.99	0.8
['Prevotella_jejuni', 'Soonwooa_purpurea', 'Kallipyga_gabonensis', 'Granulicatella_elegans']	0.863	0.99	0.724
['Prevotella_salivae', 'Neisseria_perflava', 'Granulicatella_elegans']	0.863	0.99	0.762
['Prevotella_salivae', 'Soonwooa_purpurea', 'Neisseria_perflava']	0.863	0.99	0.762
['Prevotella_salivae', 'Soonwooa_purpurea', 'Neisseria_perflava', 'Granulicatella_elegans']	0.863	0.99	0.762
['Prevotella_salivae', 'Neisseria_perflava', 'Kallipyga_gabonensis', 'Porphyromonas_pasteri', 'Rothia_mucilaginosa']	0.863	0.99	0.84
['Soonwooa_purpurea', 'Kallipyga_gabonensis', 'Granulicatella_elegans', 'Rothia_mucilaginosa']	0.863	0.99	0.84
['Prevotella_salivae', 'Soonwooa_purpurea', 'Neisseria_perflava', 'Kallipyga_gabonensis', 'Porphyromonas_pasteri', 'Rothia_mucilaginosa']	0.863	0.99	0.84
['Veillonella_infantium', 'Prevotella_jejuni', 'Kallipyga_gabonensis', 'Granulicatella_elegans', 'Gemella_taiwanensis', 'Rothia_mucilaginosa']	0.863	0.99	0.84
['Prevotella_salivae', 'Prevotella_jejuni', 'Kallipyga_gabonensis', 'Granulicatella_elegans', 'Gemella_taiwanensis']	0.858	0.99	0.721
['Prevotella_jejuni', 'Soonwooa_purpurea', 'Granulicatella_elegans', 'Rothia_mucilaginosa']	0.858	0.99	0.721
['Prevotella_salivae', 'Prevotella_jejuni', 'Kallipyga_gabonensis', 'Gemella_taiwanensis']	0.858	0.99	0.721
['Prevotella_salivae', 'Prevotella_jejuni', 'Soonwooa_purpurea', 'Kallipyga_gabonensis', 'Gemella_taiwanensis']	0.858	0.99	0.721
['Prevotella_salivae', 'Prevotella_jejuni', 'Soonwooa_purpurea', 'Kallipyga_gabonensis', 'Granulicatella_elegans', 'Gemella_taiwanensis']	0.858	0.99	0.721
['Prevotella_salivae', 'Soonwooa_purpurea', 'Granulicatella_elegans', 'Rothia_mucilaginosa']	0.857	0.99	0.761
['Prevotella_salivae', 'Soonwooa_purpurea', 'Granulicatella_elegans', 'Porphyromonas_pasteri', 'Gemella_taiwanensis']	0.857	0.99	0.685
['Prevotella_salivae', 'Granulicatella_elegans', 'Porphyromonas_pasteri', 'Gemella_taiwanensis']	0.857	0.99	0.685
['Prevotella_salivae', 'Granulicatella_elegans', 'Rothia_mucilaginosa']	0.857	0.99	0.761
['Veillonella_infantium', 'Soonwooa_purpurea', 'Neisseria_perflava', 'Rothia_mucilaginosa']	0.857	0.99	0.761
['Prevotella_salivae', 'Prevotella_jejuni', 'Kallipyga_gabonensis', 'Granulicatella_elegans', 'Porphyromonas_pasteri', 'Gemella_taiwanensis', 'Streptococcus_oralis']	0.857	0.99	0.761
['Prevotella_jejuni', 'Kallipyga_gabonensis', 'Porphyromonas_pasteri', 'Gemella_taiwanensis']	0.857	0.99	0.724
['Prevotella_jejuni', 'Kallipyga_gabonensis', 'Granulicatella_elegans', 'Porphyromonas_pasteri', 'Gemella_taiwanensis']	0.857	0.99	0.724
['Prevotella_salivae', 'Prevotella_jejuni', 'Soonwooa_purpurea', 'Kallipyga_gabonensis', 'Granulicatella_elegans', 'Porphyromonas_pasteri', 'Gemella_taiwanensis', 'Streptococcus_oralis']	0.857	0.99	0.761
['Prevotella_salivae', 'Kallipyga_gabonensis', 'Granulicatella_elegans']	0.857	0.99	0.685
['Veillonella_infantium', 'Granulicatella_elegans', 'Porphyromonas_pasteri']	0.857	0.99	0.761
['Prevotella_salivae', 'Veillonella_infantium', 'Soonwooa_purpurea', 'Granulicatella_elegans', 'Gemella_taiwanensis', 'Rothia_mucilaginosa', 'Streptococcus_oralis']	0.857	0.99	0.8
['Prevotella_salivae', 'Veillonella_infantium', 'Granulicatella_elegans', 'Gemella_taiwanensis', 'Rothia_mucilaginosa', 'Streptococcus_oralis']	0.857	0.99	0.8
['Prevotella_jejuni', 'Kallipyga_gabonensis', 'Gemella_taiwanensis', 'Streptococcus_oralis']	0.857	0.99	0.801
['Prevotella_jejuni', 'Soonwooa_purpurea', 'Kallipyga_gabonensis', 'Gemella_taiwanensis', 'Streptococcus_oralis']	0.857	0.99	0.801
['Prevotella_salivae', 'Prevotella_jejuni', 'Neisseria_perflava', 'Kallipyga_gabonensis']	0.851	0.99	0.682
['Prevotella_salivae', 'Prevotella_jejuni', 'Soonwooa_purpurea', 'Neisseria_perflava', 'Kallipyga_gabonensis']	0.851	0.99	0.682
['Soonwooa_purpurea', 'Granulicatella_elegans', 'Rothia_mucilaginosa']	0.851	0.99	0.722
['Veillonella_infantium', 'Neisseria_perflava', 'Granulicatella_elegans', 'Rothia_mucilaginosa', 'Streptococcus_oralis']	0.851	0.99	0.76
['Veillonella_infantium', 'Neisseria_perflava', 'Kallipyga_gabonensis', 'Rothia_mucilaginosa']	0.851	0.99	0.76
['Veillonella_infantium', 'Soonwooa_purpurea', 'Kallipyga_gabonensis', 'Gemella_taiwanensis', 'Rothia_mucilaginosa']	0.851	0.99	0.76
['Prevotella_salivae', 'Veillonella_infantium', 'Prevotella_jejuni', 'Granulicatella_elegans', 'Porphyromonas_pasteri', 'Rothia_mucilaginosa']	0.851	0.99	0.76
['Veillonella_infantium', 'Kallipyga_gabonensis', 'Gemella_taiwanensis', 'Rothia_mucilaginosa']	0.851	0.99	0.76
['Prevotella_salivae', 'Veillonella_infantium', 'Prevotella_jejuni', 'Granulicatella_elegans', 'Gemella_taiwanensis', 'Rothia_mucilaginosa']	0.851	0.99	0.76
['Veillonella_infantium', 'Soonwooa_purpurea', 'Granulicatella_elegans', 'Porphyromonas_pasteri', 'Gemella_taiwanensis', 'Rothia_mucilaginosa', 'Streptococcus_oralis']	0.85	0.99	0.8
['Prevotella_salivae', 'Kallipyga_gabonensis', 'Gemella_taiwanensis', 'Rothia_mucilaginosa']	0.85	0.99	0.8
['Veillonella_infantium', 'Prevotella_jejuni', 'Kallipyga_gabonensis', 'Gemella_taiwanensis', 'Rothia_mucilaginosa']	0.85	0.99	0.8
['Veillonella_infantium', 'Granulicatella_elegans', 'Porphyromonas_pasteri', 'Gemella_taiwanensis', 'Rothia_mucilaginosa', 'Streptococcus_oralis']	0.85	0.99	0.8
['Prevotella_salivae', 'Veillonella_infantium', 'Soonwooa_purpurea', 'Kallipyga_gabonensis', 'Granulicatella_elegans', 'Porphyromonas_pasteri', 'Gemella_taiwanensis', 'Rothia_mucilaginosa']	0.85	0.99	0.8
['Prevotella_salivae', 'Veillonella_infantium', 'Prevotella_jejuni', 'Kallipyga_gabonensis', 'Granulicatella_elegans', 'Gemella_taiwanensis', 'Rothia_mucilaginosa']	0.85	0.99	0.8
['Prevotella_salivae', 'Veillonella_infantium', 'Prevotella_jejuni', 'Soonwooa_purpurea', 'Kallipyga_gabonensis', 'Granulicatella_elegans', 'Gemella_taiwanensis', 'Rothia_mucilaginosa']	0.85	0.99	0.8
['Prevotella_salivae', 'Veillonella_infantium', 'Kallipyga_gabonensis', 'Granulicatella_elegans', 'Porphyromonas_pasteri', 'Gemella_taiwanensis', 'Rothia_mucilaginosa']	0.85	0.99	0.8
['Veillonella_infantium', 'Prevotella_jejuni', 'Soonwooa_purpurea', 'Kallipyga_gabonensis', 'Granulicatella_elegans', 'Gemella_taiwanensis', 'Rothia_mucilaginosa']	0.85	0.99	0.8
['Prevotella_salivae', 'Veillonella_infantium', 'Prevotella_jejuni', 'Kallipyga_gabonensis', 'Granulicatella_elegans', 'Porphyromonas_pasteri', 'Rothia_mucilaginosa']	0.85	0.99	0.8
['Kallipyga_gabonensis', 'Granulicatella_elegans', 'Rothia_mucilaginosa']	0.85	0.99	0.8
['Prevotella_salivae', 'Soonwooa_purpurea', 'Neisseria_perflava', 'Porphyromonas_pasteri', 'Rothia_mucilaginosa']	0.85	0.99	0.8
['Prevotella_salivae', 'Neisseria_perflava', 'Porphyromonas_pasteri', 'Rothia_mucilaginosa']	0.85	0.99	0.8
['Prevotella_salivae', 'Soonwooa_purpurea', 'Kallipyga_gabonensis', 'Granulicatella_elegans', 'Gemella_taiwanensis', 'Rothia_mucilaginosa']	0.85	0.99	0.8
['Prevotella_salivae', 'Soonwooa_purpurea', 'Kallipyga_gabonensis', 'Gemella_taiwanensis', 'Rothia_mucilaginosa']	0.85	0.99	0.8
['Prevotella_jejuni', 'Soonwooa_purpurea', 'Kallipyga_gabonensis', 'Granulicatella_elegans', 'Porphyromonas_pasteri', 'Rothia_mucilaginosa']	0.85	0.99	0.8
['Veillonella_infantium', 'Kallipyga_gabonensis', 'Granulicatella_elegans', 'Porphyromonas_pasteri', 'Gemella_taiwanensis', 'Rothia_mucilaginosa', 'Streptococcus_oralis']	0.85	0.99	0.8
['Prevotella_salivae', 'Kallipyga_gabonensis', 'Granulicatella_elegans', 'Gemella_taiwanensis', 'Rothia_mucilaginosa']	0.85	0.99	0.8
['Veillonella_infantium', 'Kallipyga_gabonensis', 'Granulicatella_elegans', 'Porphyromonas_pasteri', 'Gemella_taiwanensis', 'Rothia_mucilaginosa']	0.85	0.99	0.8
['Prevotella_salivae', 'Prevotella_jejuni', 'Soonwooa_purpurea', 'Kallipyga_gabonensis', 'Granulicatella_elegans', 'Rothia_mucilaginosa']	0.85	0.99	0.8
['Prevotella_salivae', 'Kallipyga_gabonensis', 'Granulicatella_elegans', 'Porphyromonas_pasteri', 'Rothia_mucilaginosa']	0.85	0.99	0.8
['Prevotella_salivae', 'Soonwooa_purpurea', 'Kallipyga_gabonensis', 'Granulicatella_elegans', 'Porphyromonas_pasteri', 'Rothia_mucilaginosa']	0.85	0.99	0.8
['Prevotella_salivae', 'Prevotella_jejuni', 'Kallipyga_gabonensis', 'Granulicatella_elegans', 'Rothia_mucilaginosa']	0.85	0.99	0.8
['Prevotella_jejuni', 'Kallipyga_gabonensis', 'Granulicatella_elegans']	0.85	0.99	0.685
['Prevotella_salivae', 'Prevotella_jejuni', 'Soonwooa_purpurea', 'Kallipyga_gabonensis']	0.85	0.99	0.681
['Prevotella_salivae', 'Prevotella_jejuni', 'Kallipyga_gabonensis']	0.85	0.99	0.681
['Soonwooa_purpurea', 'Granulicatella_elegans', 'Porphyromonas_pasteri']	0.845	0.667	0.88
['Prevotella_jejuni', 'Granulicatella_elegans', 'Rothia_mucilaginosa']	0.845	0.99	0.681
['Prevotella_salivae', 'Prevotella_jejuni', 'Soonwooa_purpurea', 'Granulicatella_elegans', 'Rothia_mucilaginosa']	0.844	0.99	0.721
['Prevotella_salivae', 'Prevotella_jejuni', 'Granulicatella_elegans', 'Rothia_mucilaginosa']	0.844	0.99	0.721
['Veillonella_infantium', 'Neisseria_perflava', 'Rothia_mucilaginosa']	0.844	0.99	0.721
['Prevotella_jejuni', 'Soonwooa_purpurea', 'Kallipyga_gabonensis', 'Granulicatella_elegans', 'Gemella_taiwanensis', 'Streptococcus_oralis']	0.844	0.99	0.761
['Prevotella_salivae', 'Prevotella_jejuni', 'Kallipyga_gabonensis', 'Porphyromonas_pasteri', 'Gemella_taiwanensis', 'Streptococcus_oralis']	0.844	0.99	0.761
['Prevotella_salivae', 'Soonwooa_purpurea', 'Granulicatella_elegans', 'Porphyromonas_pasteri', 'Rothia_mucilaginosa']	0.844	0.99	0.761
['Prevotella_salivae', 'Granulicatella_elegans', 'Porphyromonas_pasteri', 'Rothia_mucilaginosa']	0.844	0.99	0.761
['Prevotella_salivae', 'Prevotella_jejuni', 'Soonwooa_purpurea', 'Kallipyga_gabonensis', 'Porphyromonas_pasteri', 'Gemella_taiwanensis', 'Streptococcus_oralis']	0.844	0.99	0.761
['Prevotella_salivae', 'Prevotella_jejuni', 'Soonwooa_purpurea', 'Kallipyga_gabonensis', 'Granulicatella_elegans', 'Streptococcus_oralis']	0.844	0.99	0.761
['Prevotella_salivae', 'Prevotella_jejuni', 'Kallipyga_gabonensis', 'Granulicatella_elegans', 'Streptococcus_oralis']	0.844	0.99	0.761
['Prevotella_salivae', 'Veillonella_infantium', 'Soonwooa_purpurea', 'Kallipyga_gabonensis', 'Granulicatella_elegans', 'Gemella_taiwanensis', 'Rothia_mucilaginosa', 'Streptococcus_oralis']	0.843	0.99	0.8
['Prevotella_salivae', 'Veillonella_infantium', 'Kallipyga_gabonensis', 'Granulicatella_elegans', 'Gemella_taiwanensis', 'Rothia_mucilaginosa', 'Streptococcus_oralis']	0.843	0.99	0.8
['Prevotella_salivae', 'Veillonella_infantium', 'Soonwooa_purpurea', 'Porphyromonas_pasteri', 'Rothia_mucilaginosa']	0.839	0.99	0.64
['Prevotella_salivae', 'Prevotella_jejuni', 'Kallipyga_gabonensis', 'Granulicatella_elegans', 'Porphyromonas_pasteri']	0.839	0.99	0.602
['Prevotella_salivae', 'Veillonella_infantium', 'Porphyromonas_pasteri', 'Rothia_mucilaginosa']	0.839	0.99	0.64
['Prevotella_salivae', 'Veillonella_infantium', 'Prevotella_jejuni', 'Granulicatella_elegans', 'Rothia_mucilaginosa']	0.838	0.99	0.68
['Prevotella_salivae', 'Prevotella_jejuni', 'Kallipyga_gabonensis', 'Granulicatella_elegans']	0.838	0.99	0.644
['Prevotella_salivae', 'Prevotella_jejuni', 'Soonwooa_purpurea', 'Kallipyga_gabonensis', 'Granulicatella_elegans']	0.838	0.99	0.644
['Veillonella_infantium', 'Prevotella_jejuni', 'Soonwooa_purpurea', 'Kallipyga_gabonensis', 'Rothia_mucilaginosa']	0.838	0.99	0.72
['Prevotella_salivae', 'Veillonella_infantium', 'Prevotella_jejuni', 'Soonwooa_purpurea', 'Kallipyga_gabonensis', 'Granulicatella_elegans', 'Rothia_mucilaginosa']	0.838	0.99	0.72
['Prevotella_jejuni', 'Soonwooa_purpurea', 'Granulicatella_elegans', 'Rothia_mucilaginosa', 'Streptococcus_oralis']	0.838	0.99	0.72
['Prevotella_jejuni', 'Neisseria_perflava', 'Kallipyga_gabonensis', 'Granulicatella_elegans', 'Rothia_mucilaginosa']	0.837	0.99	0.76
['Prevotella_jejuni', 'Kallipyga_gabonensis', 'Granulicatella_elegans', 'Rothia_mucilaginosa', 'Streptococcus_oralis']	0.837	0.99	0.76
['Prevotella_jejuni', 'Soonwooa_purpurea', 'Neisseria_perflava', 'Kallipyga_gabonensis', 'Rothia_mucilaginosa']	0.837	0.99	0.76
['Prevotella_jejuni', 'Soonwooa_purpurea', 'Kallipyga_gabonensis', 'Granulicatella_elegans', 'Rothia_mucilaginosa', 'Streptococcus_oralis']	0.837	0.99	0.76
['Veillonella_infantium', 'Prevotella_jejuni', 'Soonwooa_purpurea', 'Granulicatella_elegans', 'Gemella_taiwanensis', 'Rothia_mucilaginosa']	0.837	0.99	0.76
['Prevotella_jejuni', 'Neisseria_perflava', 'Kallipyga_gabonensis', 'Rothia_mucilaginosa']	0.837	0.99	0.76
['Prevotella_jejuni', 'Soonwooa_purpurea', 'Kallipyga_gabonensis', 'Rothia_mucilaginosa']	0.837	0.99	0.76
['Prevotella_salivae', 'Veillonella_infantium', 'Soonwooa_purpurea', 'Neisseria_perflava', 'Kallipyga_gabonensis', 'Porphyromonas_pasteri', 'Rothia_mucilaginosa']	0.837	0.99	0.76
['Prevotella_salivae', 'Prevotella_jejuni', 'Neisseria_perflava', 'Kallipyga_gabonensis', 'Granulicatella_elegans', 'Rothia_mucilaginosa']	0.837	0.99	0.76
['Prevotella_salivae', 'Prevotella_jejuni', 'Soonwooa_purpurea', 'Neisseria_perflava', 'Kallipyga_gabonensis', 'Granulicatella_elegans', 'Rothia_mucilaginosa']	0.837	0.99	0.76
['Prevotella_jejuni', 'Kallipyga_gabonensis', 'Rothia_mucilaginosa']	0.837	0.99	0.76
['Prevotella_jejuni', 'Soonwooa_purpurea', 'Neisseria_perflava', 'Kallipyga_gabonensis', 'Granulicatella_elegans', 'Rothia_mucilaginosa']	0.837	0.99	0.76
['Prevotella_salivae', 'Veillonella_infantium', 'Neisseria_perflava', 'Kallipyga_gabonensis', 'Porphyromonas_pasteri', 'Rothia_mucilaginosa']	0.837	0.99	0.76
['Prevotella_salivae', 'Veillonella_infantium', 'Neisseria_perflava', 'Kallipyga_gabonensis', 'Granulicatella_elegans', 'Porphyromonas_pasteri', 'Rothia_mucilaginosa', 'Streptococcus_oralis']	0.837	0.99	0.76
['Prevotella_salivae', 'Veillonella_infantium', 'Soonwooa_purpurea', 'Neisseria_perflava', 'Granulicatella_elegans', 'Porphyromonas_pasteri', 'Rothia_mucilaginosa', 'Streptococcus_oralis']	0.837	0.99	0.76
['Prevotella_salivae', 'Veillonella_infantium', 'Soonwooa_purpurea', 'Neisseria_perflava', 'Kallipyga_gabonensis', 'Granulicatella_elegans', 'Porphyromonas_pasteri', 'Rothia_mucilaginosa']	0.837	0.99	0.76
['Prevotella_salivae', 'Veillonella_infantium', 'Neisseria_perflava', 'Granulicatella_elegans', 'Porphyromonas_pasteri', 'Rothia_mucilaginosa', 'Streptococcus_oralis']	0.837	0.99	0.76
['Prevotella_salivae', 'Neisseria_perflava', 'Kallipyga_gabonensis', 'Granulicatella_elegans', 'Rothia_mucilaginosa', 'Streptococcus_oralis']	0.837	0.99	0.76
['Veillonella_infantium', 'Soonwooa_purpurea', 'Neisseria_perflava', 'Kallipyga_gabonensis', 'Granulicatella_elegans', 'Porphyromonas_pasteri', 'Rothia_mucilaginosa', 'Streptococcus_oralis']	0.837	0.99	0.76
['Prevotella_salivae', 'Veillonella_infantium', 'Soonwooa_purpurea', 'Neisseria_perflava', 'Kallipyga_gabonensis', 'Granulicatella_elegans', 'Porphyromonas_pasteri', 'Rothia_mucilaginosa', 'Streptococcus_oralis']	0.837	0.99	0.76
['Veillonella_infantium', 'Soonwooa_purpurea', 'Neisseria_perflava', 'Kallipyga_gabonensis', 'Granulicatella_elegans', 'Porphyromonas_pasteri', 'Rothia_mucilaginosa']	0.837	0.99	0.76
['Prevotella_salivae', 'Soonwooa_purpurea', 'Neisseria_perflava', 'Kallipyga_gabonensis', 'Granulicatella_elegans', 'Rothia_mucilaginosa', 'Streptococcus_oralis']	0.837	0.99	0.76
['Prevotella_salivae', 'Soonwooa_purpurea', 'Neisseria_perflava', 'Kallipyga_gabonensis', 'Granulicatella_elegans', 'Rothia_mucilaginosa']	0.837	0.99	0.76
['Prevotella_salivae', 'Veillonella_infantium', 'Neisseria_perflava', 'Kallipyga_gabonensis', 'Granulicatella_elegans', 'Porphyromonas_pasteri', 'Rothia_mucilaginosa']	0.837	0.99	0.76
['Prevotella_salivae', 'Veillonella_infantium', 'Soonwooa_purpurea', 'Neisseria_perflava', 'Granulicatella_elegans', 'Porphyromonas_pasteri', 'Rothia_mucilaginosa']	0.837	0.99	0.76
['Veillonella_infantium', 'Neisseria_perflava', 'Kallipyga_gabonensis', 'Granulicatella_elegans', 'Porphyromonas_pasteri', 'Rothia_mucilaginosa', 'Streptococcus_oralis']	0.837	0.99	0.76
['Prevotella_salivae', 'Neisseria_perflava', 'Kallipyga_gabonensis', 'Granulicatella_elegans', 'Rothia_mucilaginosa']	0.837	0.99	0.76
['Prevotella_salivae', 'Veillonella_infantium', 'Neisseria_perflava', 'Granulicatella_elegans', 'Porphyromonas_pasteri', 'Rothia_mucilaginosa']	0.837	0.99	0.76
['Veillonella_infantium', 'Neisseria_perflava', 'Kallipyga_gabonensis', 'Granulicatella_elegans', 'Porphyromonas_pasteri', 'Rothia_mucilaginosa']	0.837	0.99	0.76
['Prevotella_salivae', 'Neisseria_perflava']	0.837	0.99	0.722
['Veillonella_infantium', 'Prevotella_jejuni', 'Soonwooa_purpurea', 'Kallipyga_gabonensis', 'Granulicatella_elegans', 'Porphyromonas_pasteri', 'Rothia_mucilaginosa']	0.837	0.99	0.8
['Veillonella_infantium', 'Prevotella_jejuni', 'Soonwooa_purpurea', 'Granulicatella_elegans', 'Porphyromonas_pasteri', 'Rothia_mucilaginosa']	0.837	0.99	0.8
['Prevotella_salivae', 'Soonwooa_purpurea', 'Kallipyga_gabonensis', 'Granulicatella_elegans', 'Porphyromonas_pasteri', 'Gemella_taiwanensis', 'Rothia_mucilaginosa']	0.837	0.99	0.8
['Prevotella_salivae', 'Kallipyga_gabonensis', 'Granulicatella_elegans', 'Porphyromonas_pasteri', 'Gemella_taiwanensis', 'Rothia_mucilaginosa']	0.837	0.99	0.8
['Prevotella_salivae', 'Veillonella_infantium', 'Soonwooa_purpurea', 'Kallipyga_gabonensis', 'Granulicatella_elegans', 'Porphyromonas_pasteri']	0.832	0.99	0.641
['Prevotella_jejuni', 'Soonwooa_purpurea', 'Kallipyga_gabonensis', 'Granulicatella_elegans', 'Porphyromonas_pasteri']	0.831	0.99	0.644
['Prevotella_jejuni', 'Soonwooa_purpurea', 'Granulicatella_elegans', 'Porphyromonas_pasteri', 'Rothia_mucilaginosa']	0.831	0.99	0.681
['Prevotella_salivae', 'Prevotella_jejuni', 'Soonwooa_purpurea', 'Kallipyga_gabonensis', 'Granulicatella_elegans', 'Porphyromonas_pasteri', 'Gemella_taiwanensis']	0.831	0.99	0.681
['Prevotella_salivae', 'Prevotella_jejuni', 'Kallipyga_gabonensis', 'Porphyromonas_pasteri', 'Gemella_taiwanensis']	0.831	0.99	0.681
['Prevotella_salivae', 'Prevotella_jejuni', 'Kallipyga_gabonensis', 'Granulicatella_elegans', 'Porphyromonas_pasteri', 'Gemella_taiwanensis']	0.831	0.99	0.681
['Prevotella_salivae', 'Prevotella_jejuni', 'Soonwooa_purpurea', 'Kallipyga_gabonensis', 'Porphyromonas_pasteri', 'Gemella_taiwanensis']	0.831	0.99	0.681
['Prevotella_salivae', 'Kallipyga_gabonensis', 'Granulicatella_elegans', 'Porphyromonas_pasteri', 'Streptococcus_oralis']	0.831	0.99	0.721
['Prevotella_salivae', 'Soonwooa_purpurea', 'Kallipyga_gabonensis', 'Granulicatella_elegans', 'Porphyromonas_pasteri', 'Streptococcus_oralis']	0.831	0.99	0.721
['Prevotella_jejuni', 'Kallipyga_gabonensis', 'Granulicatella_elegans', 'Gemella_taiwanensis', 'Streptococcus_oralis']	0.831	0.99	0.721
['Prevotella_salivae', 'Soonwooa_purpurea', 'Neisseria_perflava', 'Kallipyga_gabonensis', 'Granulicatella_elegans']	0.831	0.99	0.684
['Veillonella_infantium', 'Kallipyga_gabonensis', 'Granulicatella_elegans', 'Gemella_taiwanensis']	0.831	0.99	0.721
['Prevotella_salivae', 'Neisseria_perflava', 'Kallipyga_gabonensis', 'Granulicatella_elegans']	0.831	0.99	0.684
['Veillonella_infantium', 'Soonwooa_purpurea', 'Gemella_taiwanensis', 'Rothia_mucilaginosa']	0.831	0.99	0.721
['Veillonella_infantium', 'Soonwooa_purpurea', 'Neisseria_perflava', 'Granulicatella_elegans', 'Porphyromonas_pasteri', 'Rothia_mucilaginosa']	0.831	0.99	0.721
['Veillonella_infantium', 'Neisseria_perflava', 'Granulicatella_elegans', 'Porphyromonas_pasteri', 'Rothia_mucilaginosa']	0.831	0.99	0.721
['Veillonella_infantium', 'Gemella_taiwanensis', 'Rothia_mucilaginosa']	0.831	0.99	0.721
['Prevotella_jejuni', 'Soonwooa_purpurea', 'Kallipyga_gabonensis', 'Granulicatella_elegans', 'Porphyromonas_pasteri', 'Gemella_taiwanensis', 'Streptococcus_oralis']	0.831	0.99	0.761
['Prevotella_salivae', 'Prevotella_jejuni', 'Kallipyga_gabonensis', 'Streptococcus_oralis']	0.831	0.99	0.761
['Prevotella_salivae', 'Prevotella_jejuni', 'Soonwooa_purpurea', 'Kallipyga_gabonensis', 'Streptococcus_oralis']	0.831	0.99	0.761
['Prevotella_jejuni', 'Kallipyga_gabonensis', 'Granulicatella_elegans', 'Porphyromonas_pasteri', 'Gemella_taiwanensis', 'Streptococcus_oralis']	0.831	0.99	0.761
['Prevotella_jejuni', 'Kallipyga_gabonensis', 'Porphyromonas_pasteri', 'Gemella_taiwanensis', 'Streptococcus_oralis']	0.831	0.99	0.761
['Prevotella_salivae', 'Prevotella_jejuni', 'Streptococcus_oralis']	0.831	0.99	0.76
['Prevotella_salivae', 'Prevotella_jejuni', 'Soonwooa_purpurea', 'Streptococcus_oralis']	0.831	0.99	0.76
['Veillonella_infantium', 'Soonwooa_purpurea', 'Kallipyga_gabonensis', 'Granulicatella_elegans', 'Gemella_taiwanensis']	0.83	0.99	0.8
['Prevotella_salivae', 'Veillonella_infantium', 'Prevotella_jejuni', 'Kallipyga_gabonensis', 'Rothia_mucilaginosa']	0.825	0.99	0.64
['Prevotella_salivae', 'Veillonella_infantium', 'Soonwooa_purpurea', 'Kallipyga_gabonensis', 'Gemella_taiwanensis']	0.825	0.99	0.64
['Prevotella_salivae', 'Veillonella_infantium', 'Kallipyga_gabonensis', 'Gemella_taiwanensis']	0.825	0.99	0.64
['Prevotella_salivae', 'Prevotella_jejuni', 'Soonwooa_purpurea', 'Kallipyga_gabonensis', 'Rothia_mucilaginosa']	0.825	0.99	0.68
['Veillonella_infantium', 'Prevotella_jejuni', 'Gemella_taiwanensis', 'Rothia_mucilaginosa']	0.825	0.99	0.68
['Prevotella_jejuni', 'Kallipyga_gabonensis', 'Granulicatella_elegans', 'Porphyromonas_pasteri', 'Rothia_mucilaginosa', 'Streptococcus_oralis']	0.824	0.99	0.72
['Prevotella_jejuni', 'Kallipyga_gabonensis', 'Gemella_taiwanensis', 'Rothia_mucilaginosa']	0.824	0.99	0.72
['Prevotella_salivae', 'Prevotella_jejuni', 'Neisseria_perflava', 'Granulicatella_elegans', 'Rothia_mucilaginosa']	0.824	0.99	0.72
['Prevotella_jejuni', 'Kallipyga_gabonensis', 'Granulicatella_elegans', 'Gemella_taiwanensis', 'Rothia_mucilaginosa', 'Streptococcus_oralis']	0.824	0.99	0.72
['Prevotella_jejuni', 'Soonwooa_purpurea', 'Neisseria_perflava', 'Rothia_mucilaginosa']	0.824	0.99	0.72
['Prevotella_salivae', 'Granulicatella_elegans', 'Rothia_mucilaginosa', 'Streptococcus_oralis']	0.824	0.99	0.72
['Soonwooa_purpurea', 'Kallipyga_gabonensis', 'Granulicatella_elegans', 'Rothia_mucilaginosa', 'Streptococcus_oralis']	0.824	0.99	0.72
['Prevotella_salivae', 'Prevotella_jejuni', 'Soonwooa_purpurea', 'Neisseria_perflava', 'Granulicatella_elegans', 'Rothia_mucilaginosa']	0.824	0.99	0.72
['Prevotella_salivae', 'Veillonella_infantium', 'Kallipyga_gabonensis', 'Porphyromonas_pasteri', 'Gemella_taiwanensis', 'Rothia_mucilaginosa']	0.824	0.99	0.72
['Prevotella_salivae', 'Soonwooa_purpurea', 'Granulicatella_elegans', 'Rothia_mucilaginosa', 'Streptococcus_oralis']	0.824	0.99	0.72
['Prevotella_jejuni', 'Granulicatella_elegans', 'Rothia_mucilaginosa', 'Streptococcus_oralis']	0.824	0.99	0.72
['Prevotella_jejuni', 'Neisseria_perflava', 'Rothia_mucilaginosa']	0.824	0.99	0.72
['Prevotella_jejuni', 'Soonwooa_purpurea', 'Kallipyga_gabonensis', 'Granulicatella_elegans', 'Gemella_taiwanensis', 'Rothia_mucilaginosa', 'Streptococcus_oralis']	0.824	0.99	0.72
['Prevotella_jejuni', 'Soonwooa_purpurea', 'Neisseria_perflava', 'Granulicatella_elegans', 'Rothia_mucilaginosa']	0.824	0.99	0.72
['Prevotella_salivae', 'Veillonella_infantium', 'Soonwooa_purpurea', 'Kallipyga_gabonensis', 'Porphyromonas_pasteri', 'Gemella_taiwanensis', 'Rothia_mucilaginosa']	0.824	0.99	0.72
['Prevotella_jejuni', 'Soonwooa_purpurea', 'Kallipyga_gabonensis', 'Gemella_taiwanensis', 'Rothia_mucilaginosa']	0.824	0.99	0.72
['Prevotella_salivae', 'Prevotella_jejuni', 'Kallipyga_gabonensis', 'Granulicatella_elegans', 'Gemella_taiwanensis', 'Rothia_mucilaginosa']	0.824	0.99	0.72
['Prevotella_salivae', 'Veillonella_infantium', 'Prevotella_jejuni', 'Soonwooa_purpurea', 'Granulicatella_elegans', 'Porphyromonas_pasteri', 'Rothia_mucilaginosa']	0.824	0.99	0.72
['Prevotella_salivae', 'Prevotella_jejuni', 'Soonwooa_purpurea', 'Neisseria_perflava', 'Kallipyga_gabonensis', 'Granulicatella_elegans', 'Gemella_taiwanensis', 'Streptococcus_oralis']	0.824	0.99	0.72
['Prevotella_salivae', 'Prevotella_jejuni', 'Neisseria_perflava', 'Kallipyga_gabonensis', 'Granulicatella_elegans', 'Gemella_taiwanensis', 'Streptococcus_oralis']	0.824	0.99	0.72
['Prevotella_salivae', 'Prevotella_jejuni', 'Soonwooa_purpurea', 'Granulicatella_elegans', 'Porphyromonas_pasteri', 'Rothia_mucilaginosa', 'Streptococcus_oralis']	0.824	0.99	0.72
['Prevotella_salivae', 'Prevotella_jejuni', 'Soonwooa_purpurea', 'Kallipyga_gabonensis', 'Granulicatella_elegans', 'Gemella_taiwanensis', 'Rothia_mucilaginosa']	0.824	0.99	0.72
['Prevotella_salivae', 'Prevotella_jejuni', 'Granulicatella_elegans', 'Porphyromonas_pasteri', 'Rothia_mucilaginosa', 'Streptococcus_oralis']	0.824	0.99	0.72
['Prevotella_jejuni', 'Soonwooa_purpurea', 'Gemella_taiwanensis']	0.824	0.99	0.68
['Prevotella_jejuni', 'Soonwooa_purpurea', 'Granulicatella_elegans', 'Gemella_taiwanensis']	0.824	0.99	0.68
['Veillonella_infantium', 'Prevotella_jejuni', 'Kallipyga_gabonensis', 'Granulicatella_elegans', 'Porphyromonas_pasteri', 'Gemella_taiwanensis', 'Rothia_mucilaginosa']	0.824	0.99	0.76
['Prevotella_salivae', 'Veillonella_infantium', 'Granulicatella_elegans', 'Porphyromonas_pasteri', 'Gemella_taiwanensis', 'Rothia_mucilaginosa', 'Streptococcus_oralis']	0.824	0.99	0.76
['Veillonella_infantium', 'Kallipyga_gabonensis', 'Porphyromonas_pasteri', 'Gemella_taiwanensis', 'Rothia_mucilaginosa']	0.824	0.99	0.76
['Prevotella_salivae', 'Veillonella_infantium', 'Soonwooa_purpurea', 'Granulicatella_elegans', 'Porphyromonas_pasteri', 'Gemella_taiwanensis', 'Rothia_mucilaginosa', 'Streptococcus_oralis']	0.824	0.99	0.76
['Prevotella_salivae', 'Prevotella_jejuni', 'Neisseria_perflava', 'Granulicatella_elegans', 'Rothia_mucilaginosa', 'Streptococcus_oralis']	0.824	0.99	0.76
['Veillonella_infantium', 'Soonwooa_purpurea', 'Kallipyga_gabonensis', 'Porphyromonas_pasteri', 'Gemella_taiwanensis', 'Rothia_mucilaginosa']	0.824	0.99	0.76
['Prevotella_salivae', 'Prevotella_jejuni', 'Kallipyga_gabonensis', 'Rothia_mucilaginosa', 'Streptococcus_oralis']	0.824	0.99	0.76
['Prevotella_salivae', 'Veillonella_infantium', 'Prevotella_jejuni', 'Soonwooa_purpurea', 'Kallipyga_gabonensis', 'Granulicatella_elegans', 'Porphyromonas_pasteri', 'Rothia_mucilaginosa']	0.824	0.99	0.76
['Prevotella_salivae', 'Prevotella_jejuni', 'Soonwooa_purpurea', 'Kallipyga_gabonensis', 'Rothia_mucilaginosa', 'Streptococcus_oralis']	0.824	0.99	0.76
['Prevotella_salivae', 'Soonwooa_purpurea', 'Neisseria_perflava', 'Kallipyga_gabonensis', 'Rothia_mucilaginosa']	0.824	0.99	0.76
['Veillonella_infantium', 'Kallipyga_gabonensis', 'Granulicatella_elegans', 'Porphyromonas_pasteri']	0.824	0.99	0.721
['Veillonella_infantium', 'Soonwooa_purpurea', 'Neisseria_perflava', 'Kallipyga_gabonensis', 'Porphyromonas_pasteri', 'Rothia_mucilaginosa']	0.824	0.99	0.76
['Prevotella_salivae', 'Soonwooa_purpurea', 'Kallipyga_gabonensis', 'Granulicatella_elegans', 'Gemella_taiwanensis', 'Rothia_mucilaginosa', 'Streptococcus_oralis']	0.824	0.99	0.76
['Prevotella_salivae', 'Prevotella_jejuni', 'Soonwooa_purpurea', 'Neisseria_perflava', 'Granulicatella_elegans', 'Rothia_mucilaginosa', 'Streptococcus_oralis']	0.824	0.99	0.76
['Veillonella_infantium', 'Prevotella_jejuni', 'Soonwooa_purpurea', 'Kallipyga_gabonensis', 'Gemella_taiwanensis', 'Rothia_mucilaginosa']	0.824	0.99	0.76
['Veillonella_infantium', 'Neisseria_perflava', 'Kallipyga_gabonensis', 'Porphyromonas_pasteri', 'Rothia_mucilaginosa']	0.824	0.99	0.76
['Prevotella_salivae', 'Neisseria_perflava', 'Kallipyga_gabonensis', 'Rothia_mucilaginosa']	0.824	0.99	0.76
['Prevotella_salivae', 'Kallipyga_gabonensis', 'Granulicatella_elegans', 'Gemella_taiwanensis', 'Rothia_mucilaginosa', 'Streptococcus_oralis']	0.824	0.99	0.76
['Prevotella_salivae', 'Granulicatella_elegans', 'Gemella_taiwanensis', 'Rothia_mucilaginosa']	0.824	0.99	0.76
['Prevotella_salivae', 'Neisseria_perflava', 'Granulicatella_elegans', 'Porphyromonas_pasteri']	0.824	0.99	0.76
['Veillonella_infantium', 'Kallipyga_gabonensis', 'Granulicatella_elegans', 'Porphyromonas_pasteri', 'Gemella_taiwanensis']	0.824	0.99	0.76
['Prevotella_salivae', 'Soonwooa_purpurea', 'Neisseria_perflava', 'Kallipyga_gabonensis', 'Granulicatella_elegans', 'Porphyromonas_pasteri']	0.824	0.99	0.76
['Prevotella_salivae', 'Soonwooa_purpurea', 'Kallipyga_gabonensis', 'Granulicatella_elegans', 'Porphyromonas_pasteri', 'Rothia_mucilaginosa', 'Streptococcus_oralis']	0.824	0.99	0.76
['Prevotella_salivae', 'Prevotella_jejuni', 'Soonwooa_purpurea', 'Kallipyga_gabonensis', 'Granulicatella_elegans', 'Porphyromonas_pasteri', 'Rothia_mucilaginosa']	0.824	0.99	0.76
['Prevotella_salivae', 'Neisseria_perflava', 'Kallipyga_gabonensis', 'Granulicatella_elegans', 'Porphyromonas_pasteri']	0.824	0.99	0.76
['Prevotella_salivae', 'Kallipyga_gabonensis', 'Granulicatella_elegans', 'Porphyromonas_pasteri', 'Rothia_mucilaginosa', 'Streptococcus_oralis']	0.824	0.99	0.76
['Prevotella_salivae', 'Prevotella_jejuni', 'Kallipyga_gabonensis', 'Granulicatella_elegans', 'Porphyromonas_pasteri', 'Rothia_mucilaginosa']	0.824	0.99	0.76
['Prevotella_salivae', 'Soonwooa_purpurea', 'Granulicatella_elegans', 'Gemella_taiwanensis', 'Rothia_mucilaginosa']	0.824	0.99	0.76
['Veillonella_infantium', 'Soonwooa_purpurea', 'Kallipyga_gabonensis', 'Granulicatella_elegans', 'Porphyromonas_pasteri', 'Gemella_taiwanensis']	0.824	0.99	0.76
['Prevotella_salivae', 'Soonwooa_purpurea', 'Granulicatella_elegans', 'Porphyromonas_pasteri', 'Rothia_mucilaginosa', 'Streptococcus_oralis']	0.824	0.99	0.76
['Prevotella_salivae', 'Soonwooa_purpurea', 'Neisseria_perflava', 'Granulicatella_elegans', 'Porphyromonas_pasteri']	0.824	0.99	0.76
['Prevotella_jejuni', 'Soonwooa_purpurea', 'Kallipyga_gabonensis']	0.824	0.99	0.604
['Prevotella_jejuni', 'Soonwooa_purpurea', 'Neisseria_perflava', 'Kallipyga_gabonensis', 'Porphyromonas_pasteri', 'Rothia_mucilaginosa']	0.824	0.99	0.8
['Prevotella_jejuni', 'Neisseria_perflava', 'Porphyromonas_pasteri', 'Rothia_mucilaginosa']	0.824	0.99	0.8
['Soonwooa_purpurea', 'Kallipyga_gabonensis', 'Granulicatella_elegans', 'Gemella_taiwanensis', 'Rothia_mucilaginosa']	0.824	0.99	0.8
['Prevotella_jejuni', 'Soonwooa_purpurea', 'Neisseria_perflava', 'Porphyromonas_pasteri', 'Rothia_mucilaginosa']	0.824	0.99	0.8
['Prevotella_jejuni', 'Neisseria_perflava', 'Kallipyga_gabonensis', 'Porphyromonas_pasteri', 'Rothia_mucilaginosa']	0.824	0.99	0.8
['Prevotella_salivae', 'Veillonella_infantium', 'Kallipyga_gabonensis', 'Granulicatella_elegans', 'Porphyromonas_pasteri']	0.819	0.99	0.601
['Prevotella_jejuni', 'Granulicatella_elegans', 'Porphyromonas_pasteri', 'Rothia_mucilaginosa']	0.819	0.99	0.601
['Veillonella_infantium', 'Soonwooa_purpurea', 'Granulicatella_elegans', 'Porphyromonas_pasteri']	0.819	0.99	0.602
['Prevotella_salivae', 'Veillonella_infantium', 'Neisseria_perflava', 'Kallipyga_gabonensis']	0.818	0.99	0.64
['Veillonella_infantium', 'Neisseria_perflava', 'Kallipyga_gabonensis', 'Granulicatella_elegans']	0.818	0.99	0.641
['Veillonella_infantium', 'Soonwooa_purpurea', 'Neisseria_perflava', 'Kallipyga_gabonensis', 'Granulicatella_elegans']	0.818	0.99	0.641
['Prevotella_salivae', 'Veillonella_infantium', 'Soonwooa_purpurea', 'Neisseria_perflava', 'Kallipyga_gabonensis']	0.818	0.99	0.64
['Prevotella_salivae', 'Prevotella_jejuni', 'Soonwooa_purpurea', 'Granulicatella_elegans', 'Porphyromonas_pasteri', 'Rothia_mucilaginosa']	0.818	0.99	0.681
['Prevotella_salivae', 'Prevotella_jejuni', 'Granulicatella_elegans', 'Porphyromonas_pasteri', 'Rothia_mucilaginosa']	0.818	0.99	0.681
['Soonwooa_purpurea', 'Kallipyga_gabonensis', 'Granulicatella_elegans', 'Porphyromonas_pasteri', 'Gemella_taiwanensis']	0.818	0.99	0.644
['Veillonella_infantium', 'Neisseria_perflava', 'Porphyromonas_pasteri', 'Rothia_mucilaginosa']	0.818	0.99	0.721
['Veillonella_infantium', 'Soonwooa_purpurea', 'Neisseria_perflava', 'Porphyromonas_pasteri', 'Rothia_mucilaginosa']	0.818	0.99	0.721
['Soonwooa_purpurea', 'Neisseria_perflava', 'Granulicatella_elegans']	0.818	0.99	0.644
['Prevotella_salivae', 'Prevotella_jejuni', 'Soonwooa_purpurea', 'Gemella_taiwanensis']	0.818	0.99	0.721
['Prevotella_salivae', 'Prevotella_jejuni', 'Gemella_taiwanensis']	0.818	0.99	0.721
['Prevotella_jejuni', 'Soonwooa_purpurea', 'Kallipyga_gabonensis', 'Granulicatella_elegans', 'Streptococcus_oralis']	0.818	0.99	0.721
['Prevotella_salivae', 'Prevotella_jejuni', 'Granulicatella_elegans', 'Porphyromonas_pasteri']	0.817	0.99	0.721
['Prevotella_salivae', 'Prevotella_jejuni', 'Soonwooa_purpurea', 'Granulicatella_elegans', 'Porphyromonas_pasteri']	0.817	0.99	0.721
['Veillonella_infantium', 'Prevotella_jejuni', 'Kallipyga_gabonensis', 'Granulicatella_elegans', 'Gemella_taiwanensis', 'Rothia_mucilaginosa', 'Streptococcus_oralis']	0.817	0.99	0.76
['Prevotella_salivae', 'Soonwooa_purpurea', 'Porphyromonas_pasteri']	0.812	0.667	0.9
['Prevotella_salivae', 'Veillonella_infantium', 'Prevotella_jejuni', 'Soonwooa_purpurea', 'Granulicatella_elegans', 'Rothia_mucilaginosa']	0.812	0.99	0.64
['Prevotella_salivae', 'Veillonella_infantium', 'Neisseria_perflava']	0.812	0.99	0.64
['Prevotella_salivae', 'Veillonella_infantium', 'Soonwooa_purpurea', 'Neisseria_perflava', 'Kallipyga_gabonensis', 'Granulicatella_elegans', 'Gemella_taiwanensis', 'Rothia_mucilaginosa']	0.812	0.99	0.68
['Kallipyga_gabonensis', 'Granulicatella_elegans', 'Rothia_mucilaginosa', 'Streptococcus_oralis']	0.812	0.99	0.68
['Prevotella_salivae', 'Veillonella_infantium', 'Neisseria_perflava', 'Kallipyga_gabonensis', 'Granulicatella_elegans', 'Gemella_taiwanensis', 'Rothia_mucilaginosa']	0.812	0.99	0.68
['Veillonella_infantium', 'Neisseria_perflava', 'Kallipyga_gabonensis', 'Granulicatella_elegans', 'Gemella_taiwanensis', 'Rothia_mucilaginosa']	0.812	0.99	0.68
['Prevotella_jejuni', 'Kallipyga_gabonensis', 'Gemella_taiwanensis', 'Rothia_mucilaginosa', 'Streptococcus_oralis']	0.812	0.99	0.68
['Prevotella_jejuni', 'Soonwooa_purpurea', 'Kallipyga_gabonensis', 'Gemella_taiwanensis', 'Rothia_mucilaginosa', 'Streptococcus_oralis']	0.812	0.99	0.68
['Veillonella_infantium', 'Soonwooa_purpurea', 'Neisseria_perflava', 'Kallipyga_gabonensis', 'Granulicatella_elegans', 'Gemella_taiwanensis', 'Rothia_mucilaginosa']	0.812	0.99	0.68
['Prevotella_salivae', 'Veillonella_infantium', 'Soonwooa_purpurea', 'Kallipyga_gabonensis', 'Granulicatella_elegans', 'Gemella_taiwanensis', 'Streptococcus_oralis']	0.812	0.99	0.68
['Prevotella_salivae', 'Veillonella_infantium', 'Kallipyga_gabonensis', 'Granulicatella_elegans', 'Gemella_taiwanensis', 'Streptococcus_oralis']	0.812	0.99	0.68
['Prevotella_jejuni', 'Kallipyga_gabonensis', 'Granulicatella_elegans', 'Porphyromonas_pasteri']	0.812	0.99	0.604
['Prevotella_salivae', 'Prevotella_jejuni', 'Neisseria_perflava', 'Kallipyga_gabonensis', 'Gemella_taiwanensis', 'Streptococcus_oralis']	0.812	0.99	0.68
['Veillonella_infantium', 'Neisseria_perflava', 'Granulicatella_elegans', 'Porphyromonas_pasteri', 'Rothia_mucilaginosa', 'Streptococcus_oralis']	0.812	0.99	0.68
['Prevotella_salivae', 'Prevotella_jejuni', 'Neisseria_perflava', 'Kallipyga_gabonensis', 'Granulicatella_elegans', 'Gemella_taiwanensis']	0.812	0.99	0.68
['Prevotella_salivae', 'Prevotella_jejuni', 'Soonwooa_purpurea', 'Neisseria_perflava', 'Kallipyga_gabonensis', 'Gemella_taiwanensis', 'Streptococcus_oralis']	0.812	0.99	0.68
['Veillonella_infantium', 'Soonwooa_purpurea', 'Neisseria_perflava', 'Granulicatella_elegans', 'Porphyromonas_pasteri', 'Rothia_mucilaginosa', 'Streptococcus_oralis']	0.812	0.99	0.68
['Prevotella_jejuni', 'Soonwooa_purpurea', 'Kallipyga_gabonensis', 'Granulicatella_elegans', 'Porphyromonas_pasteri', 'Rothia_mucilaginosa', 'Streptococcus_oralis']	0.811	0.99	0.72
['Prevotella_salivae', 'Neisseria_perflava', 'Rothia_mucilaginosa']	0.811	0.99	0.72
['Prevotella_salivae', 'Prevotella_jejuni', 'Neisseria_perflava', 'Kallipyga_gabonensis', 'Granulicatella_elegans', 'Streptococcus_oralis']	0.811	0.99	0.72
['Prevotella_salivae', 'Veillonella_infantium', 'Kallipyga_gabonensis', 'Gemella_taiwanensis', 'Streptococcus_oralis']	0.811	0.99	0.72
['Veillonella_infantium', 'Prevotella_jejuni', 'Soonwooa_purpurea', 'Kallipyga_gabonensis', 'Granulicatella_elegans', 'Porphyromonas_pasteri', 'Gemella_taiwanensis', 'Rothia_mucilaginosa']	0.811	0.99	0.72
['Prevotella_salivae', 'Prevotella_jejuni', 'Soonwooa_purpurea', 'Kallipyga_gabonensis', 'Porphyromonas_pasteri']	0.811	0.99	0.682
['Prevotella_salivae', 'Soonwooa_purpurea', 'Neisseria_perflava', 'Granulicatella_elegans', 'Rothia_mucilaginosa']	0.811	0.99	0.72
['Prevotella_salivae', 'Neisseria_perflava', 'Granulicatella_elegans', 'Rothia_mucilaginosa']	0.811	0.99	0.72
['Prevotella_salivae', 'Prevotella_jejuni', 'Kallipyga_gabonensis', 'Porphyromonas_pasteri']	0.811	0.99	0.682
['Prevotella_salivae', 'Soonwooa_purpurea', 'Neisseria_perflava', 'Rothia_mucilaginosa']	0.811	0.99	0.72
['Prevotella_salivae', 'Granulicatella_elegans', 'Porphyromonas_pasteri', 'Rothia_mucilaginosa', 'Streptococcus_oralis']	0.811	0.99	0.72
['Prevotella_salivae', 'Veillonella_infantium', 'Soonwooa_purpurea', 'Kallipyga_gabonensis', 'Gemella_taiwanensis', 'Streptococcus_oralis']	0.811	0.99	0.72
['Prevotella_salivae', 'Prevotella_jejuni', 'Soonwooa_purpurea', 'Neisseria_perflava', 'Kallipyga_gabonensis', 'Granulicatella_elegans', 'Streptococcus_oralis']	0.811	0.99	0.72
['Prevotella_jejuni', 'Soonwooa_purpurea', 'Neisseria_perflava', 'Kallipyga_gabonensis', 'Granulicatella_elegans']	0.811	0.99	0.682
['Prevotella_salivae', 'Prevotella_jejuni', 'Kallipyga_gabonensis', 'Granulicatella_elegans', 'Porphyromonas_pasteri', 'Rothia_mucilaginosa', 'Streptococcus_oralis']	0.811	0.99	0.72
['Prevotella_salivae', 'Prevotella_jejuni', 'Soonwooa_purpurea', 'Kallipyga_gabonensis', 'Granulicatella_elegans', 'Porphyromonas_pasteri', 'Rothia_mucilaginosa', 'Streptococcus_oralis']	0.811	0.99	0.72
['Prevotella_jejuni', 'Neisseria_perflava', 'Kallipyga_gabonensis', 'Granulicatella_elegans', 'Porphyromonas_pasteri']	0.811	0.99	0.72
['Neisseria_perflava', 'Kallipyga_gabonensis', 'Granulicatella_elegans', 'Rothia_mucilaginosa']	0.811	0.99	0.76
['Prevotella_salivae', 'Granulicatella_elegans', 'Porphyromonas_pasteri', 'Gemella_taiwanensis', 'Rothia_mucilaginosa']	0.811	0.99	0.76
['Kallipyga_gabonensis', 'Granulicatella_elegans', 'Gemella_taiwanensis', 'Rothia_mucilaginosa']	0.811	0.99	0.76
['Prevotella_salivae', 'Prevotella_jejuni', 'Soonwooa_purpurea', 'Neisseria_perflava', 'Kallipyga_gabonensis', 'Granulicatella_elegans', 'Rothia_mucilaginosa', 'Streptococcus_oralis']	0.811	0.99	0.76
['Prevotella_salivae', 'Veillonella_infantium', 'Kallipyga_gabonensis', 'Granulicatella_elegans', 'Porphyromonas_pasteri', 'Gemella_taiwanensis', 'Rothia_mucilaginosa', 'Streptococcus_oralis']	0.811	0.99	0.76
['Prevotella_salivae', 'Veillonella_infantium', 'Soonwooa_purpurea', 'Kallipyga_gabonensis', 'Granulicatella_elegans', 'Porphyromonas_pasteri', 'Gemella_taiwanensis', 'Rothia_mucilaginosa', 'Streptococcus_oralis']	0.811	0.99	0.76
['Prevotella_jejuni', 'Kallipyga_gabonensis', 'Porphyromonas_pasteri', 'Rothia_mucilaginosa']	0.811	0.99	0.76
['Prevotella_salivae', 'Veillonella_infantium', 'Prevotella_jejuni', 'Kallipyga_gabonensis', 'Gemella_taiwanensis', 'Rothia_mucilaginosa']	0.811	0.99	0.76
['Veillonella_infantium', 'Prevotella_jejuni', 'Kallipyga_gabonensis', 'Granulicatella_elegans', 'Porphyromonas_pasteri', 'Gemella_taiwanensis', 'Rothia_mucilaginosa', 'Streptococcus_oralis']	0.811	0.99	0.76
['Prevotella_salivae', 'Soonwooa_purpurea', 'Granulicatella_elegans', 'Porphyromonas_pasteri', 'Gemella_taiwanensis', 'Rothia_mucilaginosa']	0.811	0.99	0.76
['Prevotella_salivae', 'Veillonella_infantium', 'Prevotella_jejuni', 'Soonwooa_purpurea', 'Granulicatella_elegans', 'Gemella_taiwanensis', 'Rothia_mucilaginosa']	0.811	0.99	0.76
['Soonwooa_purpurea', 'Neisseria_perflava', 'Kallipyga_gabonensis', 'Granulicatella_elegans', 'Rothia_mucilaginosa']	0.811	0.99	0.76
['Prevotella_salivae', 'Prevotella_jejuni', 'Neisseria_perflava', 'Kallipyga_gabonensis', 'Granulicatella_elegans', 'Rothia_mucilaginosa', 'Streptococcus_oralis']	0.811	0.99	0.76
['Soonwooa_purpurea', 'Kallipyga_gabonensis', 'Granulicatella_elegans', 'Streptococcus_oralis']	0.805	0.99	0.641
['Prevotella_salivae', 'Soonwooa_purpurea', 'Kallipyga_gabonensis', 'Granulicatella_elegans', 'Gemella_taiwanensis']	0.805	0.99	0.641
['Prevotella_salivae', 'Kallipyga_gabonensis', 'Granulicatella_elegans', 'Gemella_taiwanensis']	0.805	0.99	0.641
['Soonwooa_purpurea', 'Kallipyga_gabonensis', 'Granulicatella_elegans', 'Gemella_taiwanensis', 'Streptococcus_oralis']	0.805	0.99	0.641
['Prevotella_jejuni', 'Rothia_mucilaginosa']	0.805	0.99	0.681
['Veillonella_infantium', 'Porphyromonas_pasteri', 'Gemella_taiwanensis', 'Rothia_mucilaginosa']	0.805	0.99	0.681
['Prevotella_jejuni', 'Gemella_taiwanensis', 'Streptococcus_oralis']	0.805	0.99	0.68
['Prevotella_jejuni', 'Soonwooa_purpurea', 'Gemella_taiwanensis', 'Streptococcus_oralis']	0.805	0.99	0.68
['Prevotella_jejuni', 'Granulicatella_elegans', 'Gemella_taiwanensis', 'Streptococcus_oralis']	0.805	0.99	0.68
['Prevotella_jejuni', 'Soonwooa_purpurea', 'Granulicatella_elegans', 'Gemella_taiwanensis', 'Streptococcus_oralis']	0.805	0.99	0.68
['Veillonella_infantium', 'Soonwooa_purpurea', 'Porphyromonas_pasteri', 'Gemella_taiwanensis', 'Rothia_mucilaginosa']	0.805	0.99	0.681
['Veillonella_infantium', 'Granulicatella_elegans', 'Porphyromonas_pasteri', 'Gemella_taiwanensis', 'Rothia_mucilaginosa']	0.805	0.99	0.681
['Veillonella_infantium', 'Soonwooa_purpurea', 'Granulicatella_elegans', 'Porphyromonas_pasteri', 'Gemella_taiwanensis', 'Rothia_mucilaginosa']	0.805	0.99	0.681
['Prevotella_jejuni', 'Soonwooa_purpurea', 'Rothia_mucilaginosa']	0.805	0.99	0.681
['Soonwooa_purpurea', 'Granulicatella_elegans', 'Gemella_taiwanensis']	0.805	0.99	0.528
['Prevotella_jejuni', 'Gemella_taiwanensis']	0.805	0.99	0.64
['Prevotella_jejuni', 'Granulicatella_elegans', 'Gemella_taiwanensis']	0.805	0.99	0.64
['Prevotella_salivae', 'Soonwooa_purpurea', 'Kallipyga_gabonensis', 'Granulicatella_elegans']	0.804	0.99	0.605
['Prevotella_salivae', 'Granulicatella_elegans', 'Porphyromonas_pasteri', 'Streptococcus_oralis']	0.804	0.99	0.721
['Prevotella_salivae', 'Soonwooa_purpurea', 'Granulicatella_elegans', 'Porphyromonas_pasteri', 'Streptococcus_oralis']	0.804	0.99	0.721
['Veillonella_infantium', 'Prevotella_jejuni', 'Soonwooa_purpurea', 'Granulicatella_elegans', 'Gemella_taiwanensis', 'Rothia_mucilaginosa', 'Streptococcus_oralis']	0.804	0.99	0.72
['Veillonella_infantium', 'Prevotella_jejuni', 'Granulicatella_elegans', 'Gemella_taiwanensis', 'Rothia_mucilaginosa', 'Streptococcus_oralis']	0.804	0.99	0.72
['Prevotella_salivae', 'Prevotella_jejuni', 'Granulicatella_elegans', 'Gemella_taiwanensis']	0.804	0.99	0.72
['Prevotella_salivae', 'Prevotella_jejuni', 'Soonwooa_purpurea', 'Granulicatella_elegans', 'Gemella_taiwanensis']	0.804	0.99	0.72
['Prevotella_salivae', 'Prevotella_jejuni', 'Soonwooa_purpurea', 'Granulicatella_elegans']	0.804	0.99	0.682
['Prevotella_salivae', 'Prevotella_jejuni', 'Granulicatella_elegans']	0.804	0.99	0.682
['Prevotella_salivae', 'Veillonella_infantium', 'Prevotella_jejuni', 'Soonwooa_purpurea', 'Kallipyga_gabonensis', 'Rothia_mucilaginosa']	0.799	0.99	0.56
['Prevotella_salivae', 'Prevotella_jejuni', 'Soonwooa_purpurea', 'Neisseria_perflava', 'Kallipyga_gabonensis', 'Granulicatella_elegans']	0.799	0.99	0.562
['Prevotella_salivae', 'Prevotella_jejuni', 'Neisseria_perflava', 'Kallipyga_gabonensis', 'Granulicatella_elegans']	0.799	0.99	0.562
['Prevotella_salivae', 'Veillonella_infantium', 'Gemella_taiwanensis', 'Rothia_mucilaginosa']	0.799	0.99	0.6
['Prevotella_salivae', 'Veillonella_infantium', 'Soonwooa_purpurea', 'Gemella_taiwanensis', 'Rothia_mucilaginosa']	0.799	0.99	0.6
['Prevotella_salivae', 'Veillonella_infantium', 'Soonwooa_purpurea', 'Neisseria_perflava']	0.799	0.99	0.6
['Prevotella_salivae', 'Veillonella_infantium', 'Soonwooa_purpurea', 'Neisseria_perflava', 'Granulicatella_elegans', 'Gemella_taiwanensis', 'Rothia_mucilaginosa']	0.799	0.99	0.64
['Prevotella_salivae', 'Veillonella_infantium', 'Neisseria_perflava', 'Granulicatella_elegans', 'Gemella_taiwanensis', 'Rothia_mucilaginosa']	0.799	0.99	0.64
['Veillonella_infantium', 'Prevotella_jejuni', 'Soonwooa_purpurea', 'Kallipyga_gabonensis', 'Porphyromonas_pasteri', 'Rothia_mucilaginosa']	0.799	0.99	0.64
['Prevotella_salivae', 'Veillonella_infantium', 'Soonwooa_purpurea', 'Neisseria_perflava', 'Kallipyga_gabonensis', 'Porphyromonas_pasteri']	0.799	0.99	0.64
['Soonwooa_purpurea', 'Kallipyga_gabonensis', 'Granulicatella_elegans', 'Porphyromonas_pasteri', 'Rothia_mucilaginosa']	0.799	0.99	0.64
['Veillonella_infantium', 'Soonwooa_purpurea', 'Neisseria_perflava', 'Kallipyga_gabonensis', 'Granulicatella_elegans', 'Gemella_taiwanensis', 'Rothia_mucilaginosa', 'Streptococcus_oralis']	0.799	0.99	0.64
['Prevotella_salivae', 'Veillonella_infantium', 'Neisseria_perflava', 'Kallipyga_gabonensis', 'Porphyromonas_pasteri']	0.799	0.99	0.64
['Prevotella_jejuni', 'Soonwooa_purpurea', 'Neisseria_perflava', 'Kallipyga_gabonensis']	0.799	0.99	0.602
['Prevotella_jejuni', 'Neisseria_perflava', 'Kallipyga_gabonensis']	0.799	0.99	0.602
['Prevotella_salivae', 'Soonwooa_purpurea', 'Neisseria_perflava', 'Kallipyga_gabonensis', 'Gemella_taiwanensis']	0.798	0.99	0.68
['Prevotella_jejuni', 'Soonwooa_purpurea', 'Neisseria_perflava', 'Kallipyga_gabonensis', 'Porphyromonas_pasteri']	0.798	0.99	0.68
['Veillonella_infantium', 'Prevotella_jejuni', 'Soonwooa_purpurea', 'Kallipyga_gabonensis', 'Granulicatella_elegans', 'Gemella_taiwanensis']	0.798	0.99	0.68
['Prevotella_salivae', 'Soonwooa_purpurea', 'Neisseria_perflava', 'Kallipyga_gabonensis', 'Granulicatella_elegans', 'Gemella_taiwanensis']	0.798	0.99	0.68
['Prevotella_jejuni', 'Neisseria_perflava', 'Kallipyga_gabonensis', 'Porphyromonas_pasteri']	0.798	0.99	0.68
['Veillonella_infantium', 'Prevotella_jejuni', 'Kallipyga_gabonensis', 'Granulicatella_elegans', 'Gemella_taiwanensis']	0.798	0.99	0.68
['Prevotella_salivae', 'Neisseria_perflava', 'Kallipyga_gabonensis', 'Gemella_taiwanensis']	0.798	0.99	0.68
['Prevotella_jejuni', 'Soonwooa_purpurea', 'Granulicatella_elegans', 'Porphyromonas_pasteri', 'Rothia_mucilaginosa', 'Streptococcus_oralis']	0.798	0.99	0.68
['Prevotella_salivae', 'Veillonella_infantium', 'Prevotella_jejuni', 'Granulicatella_elegans', 'Porphyromonas_pasteri', 'Gemella_taiwanensis', 'Rothia_mucilaginosa']	0.798	0.99	0.68
['Prevotella_jejuni', 'Soonwooa_purpurea', 'Neisseria_perflava', 'Kallipyga_gabonensis', 'Granulicatella_elegans', 'Gemella_taiwanensis']	0.798	0.99	0.68
['Prevotella_jejuni', 'Soonwooa_purpurea', 'Neisseria_perflava', 'Kallipyga_gabonensis', 'Gemella_taiwanensis']	0.798	0.99	0.68
['Soonwooa_purpurea', 'Kallipyga_gabonensis', 'Granulicatella_elegans']	0.798	0.99	0.489
['Prevotella_jejuni', 'Soonwooa_purpurea', 'Granulicatella_elegans', 'Porphyromonas_pasteri']	0.798	0.99	0.643
['Veillonella_infantium', 'Prevotella_jejuni', 'Kallipyga_gabonensis', 'Granulicatella_elegans', 'Rothia_mucilaginosa', 'Streptococcus_oralis']	0.798	0.99	0.72
['Veillonella_infantium', 'Prevotella_jejuni', 'Soonwooa_purpurea', 'Kallipyga_gabonensis', 'Granulicatella_elegans', 'Porphyromonas_pasteri', 'Gemella_taiwanensis', 'Rothia_mucilaginosa', 'Streptococcus_oralis']	0.798	0.99	0.72
['Veillonella_infantium', 'Prevotella_jejuni', 'Kallipyga_gabonensis', 'Porphyromonas_pasteri', 'Rothia_mucilaginosa', 'Streptococcus_oralis']	0.798	0.99	0.72
['Prevotella_salivae', 'Veillonella_infantium', 'Prevotella_jejuni', 'Kallipyga_gabonensis', 'Granulicatella_elegans', 'Gemella_taiwanensis', 'Rothia_mucilaginosa', 'Streptococcus_oralis']	0.798	0.99	0.72
['Prevotella_jejuni', 'Neisseria_perflava', 'Kallipyga_gabonensis', 'Gemella_taiwanensis', 'Streptococcus_oralis']	0.798	0.99	0.72
['Veillonella_infantium', 'Prevotella_jejuni', 'Granulicatella_elegans', 'Porphyromonas_pasteri', 'Rothia_mucilaginosa', 'Streptococcus_oralis']	0.798	0.99	0.72
['Veillonella_infantium', 'Prevotella_jejuni', 'Porphyromonas_pasteri', 'Gemella_taiwanensis', 'Rothia_mucilaginosa', 'Streptococcus_oralis']	0.798	0.99	0.72
['Prevotella_salivae', 'Kallipyga_gabonensis', 'Porphyromonas_pasteri', 'Gemella_taiwanensis', 'Rothia_mucilaginosa']	0.798	0.99	0.72
['Prevotella_salivae', 'Veillonella_infantium', 'Porphyromonas_pasteri', 'Rothia_mucilaginosa', 'Streptococcus_oralis']	0.798	0.99	0.72
['Veillonella_infantium', 'Prevotella_jejuni', 'Kallipyga_gabonensis', 'Granulicatella_elegans', 'Porphyromonas_pasteri', 'Rothia_mucilaginosa', 'Streptococcus_oralis']	0.798	0.99	0.72
['Prevotella_jejuni', 'Soonwooa_purpurea', 'Neisseria_perflava', 'Kallipyga_gabonensis', 'Granulicatella_elegans', 'Gemella_taiwanensis', 'Streptococcus_oralis']	0.798	0.99	0.72
['Prevotella_salivae', 'Veillonella_infantium', 'Soonwooa_purpurea', 'Porphyromonas_pasteri', 'Rothia_mucilaginosa', 'Streptococcus_oralis']	0.798	0.99	0.72
['Prevotella_jejuni', 'Neisseria_perflava', 'Kallipyga_gabonensis', 'Granulicatella_elegans', 'Gemella_taiwanensis', 'Streptococcus_oralis']	0.798	0.99	0.72
['Veillonella_infantium', 'Prevotella_jejuni', 'Soonwooa_purpurea', 'Granulicatella_elegans', 'Porphyromonas_pasteri', 'Gemella_taiwanensis', 'Rothia_mucilaginosa', 'Streptococcus_oralis']	0.798	0.99	0.72
['Veillonella_infantium', 'Prevotella_jejuni', 'Soonwooa_purpurea', 'Kallipyga_gabonensis', 'Granulicatella_elegans', 'Rothia_mucilaginosa', 'Streptococcus_oralis']	0.798	0.99	0.72
['Veillonella_infantium', 'Prevotella_jejuni', 'Soonwooa_purpurea', 'Granulicatella_elegans', 'Porphyromonas_pasteri', 'Rothia_mucilaginosa', 'Streptococcus_oralis']	0.798	0.99	0.72
['Prevotella_jejuni', 'Soonwooa_purpurea', 'Neisseria_perflava', 'Kallipyga_gabonensis', 'Gemella_taiwanensis', 'Streptococcus_oralis']	0.798	0.99	0.72
['Veillonella_infantium', 'Prevotella_jejuni', 'Soonwooa_purpurea', 'Kallipyga_gabonensis', 'Porphyromonas_pasteri', 'Rothia_mucilaginosa', 'Streptococcus_oralis']	0.798	0.99	0.72
['Veillonella_infantium', 'Prevotella_jejuni', 'Granulicatella_elegans', 'Porphyromonas_pasteri', 'Gemella_taiwanensis', 'Rothia_mucilaginosa', 'Streptococcus_oralis']	0.798	0.99	0.72
['Prevotella_salivae', 'Soonwooa_purpurea', 'Kallipyga_gabonensis', 'Porphyromonas_pasteri', 'Gemella_taiwanensis', 'Rothia_mucilaginosa']	0.798	0.99	0.72
['Prevotella_jejuni', 'Neisseria_perflava', 'Granulicatella_elegans', 'Rothia_mucilaginosa']	0.798	0.99	0.72
['Veillonella_infantium', 'Soonwooa_purpurea', 'Kallipyga_gabonensis', 'Granulicatella_elegans', 'Streptococcus_oralis']	0.798	0.99	0.72
['Soonwooa_purpurea', 'Kallipyga_gabonensis', 'Granulicatella_elegans', 'Gemella_taiwanensis', 'Rothia_mucilaginosa', 'Streptococcus_oralis']	0.798	0.99	0.72
['Prevotella_salivae', 'Veillonella_infantium', 'Prevotella_jejuni', 'Soonwooa_purpurea', 'Kallipyga_gabonensis', 'Gemella_taiwanensis', 'Rothia_mucilaginosa']	0.798	0.99	0.72
['Prevotella_jejuni', 'Soonwooa_purpurea', 'Kallipyga_gabonensis', 'Porphyromonas_pasteri', 'Rothia_mucilaginosa']	0.798	0.99	0.72
['Veillonella_infantium', 'Soonwooa_purpurea', 'Kallipyga_gabonensis', 'Granulicatella_elegans', 'Gemella_taiwanensis', 'Streptococcus_oralis']	0.798	0.99	0.72
['Prevotella_salivae', 'Prevotella_jejuni', 'Kallipyga_gabonensis', 'Granulicatella_elegans', 'Gemella_taiwanensis', 'Rothia_mucilaginosa', 'Streptococcus_oralis']	0.798	0.99	0.72
['Prevotella_salivae', 'Prevotella_jejuni', 'Soonwooa_purpurea', 'Kallipyga_gabonensis', 'Granulicatella_elegans', 'Gemella_taiwanensis', 'Rothia_mucilaginosa', 'Streptococcus_oralis']	0.798	0.99	0.72
['Prevotella_salivae', 'Veillonella_infantium', 'Soonwooa_purpurea', 'Kallipyga_gabonensis']	0.798	0.99	0.601
['Prevotella_salivae', 'Veillonella_infantium', 'Prevotella_jejuni', 'Soonwooa_purpurea']	0.797	0.99	0.64
['Prevotella_jejuni', 'Soonwooa_purpurea', 'Neisseria_perflava', 'Kallipyga_gabonensis', 'Granulicatella_elegans', 'Rothia_mucilaginosa', 'Streptococcus_oralis']	0.797	0.99	0.76
['Prevotella_jejuni', 'Neisseria_perflava', 'Kallipyga_gabonensis', 'Granulicatella_elegans', 'Rothia_mucilaginosa', 'Streptococcus_oralis']	0.797	0.99	0.76
['Prevotella_jejuni', 'Soonwooa_purpurea', 'Neisseria_perflava', 'Granulicatella_elegans', 'Rothia_mucilaginosa', 'Streptococcus_oralis']	0.797	0.99	0.76
['Prevotella_jejuni', 'Neisseria_perflava', 'Granulicatella_elegans', 'Rothia_mucilaginosa', 'Streptococcus_oralis']	0.797	0.99	0.76
['Prevotella_salivae', 'Veillonella_infantium', 'Prevotella_jejuni']	0.797	0.99	0.64
['Veillonella_infantium', 'Soonwooa_purpurea', 'Neisseria_perflava', 'Granulicatella_elegans', 'Gemella_taiwanensis', 'Rothia_mucilaginosa']	0.792	0.99	0.601
['Kallipyga_gabonensis', 'Granulicatella_elegans', 'Porphyromonas_pasteri']	0.792	0.667	0.84
['Prevotella_salivae', 'Veillonella_infantium', 'Prevotella_jejuni', 'Kallipyga_gabonensis', 'Granulicatella_elegans']	0.792	0.99	0.641
['Prevotella_salivae', 'Veillonella_infantium', 'Prevotella_jejuni', 'Soonwooa_purpurea', 'Kallipyga_gabonensis', 'Granulicatella_elegans']	0.792	0.99	0.641
['Prevotella_salivae', 'Prevotella_jejuni', 'Gemella_taiwanensis', 'Streptococcus_oralis']	0.792	0.99	0.64
['Prevotella_salivae', 'Prevotella_jejuni', 'Soonwooa_purpurea', 'Gemella_taiwanensis', 'Streptococcus_oralis']	0.792	0.99	0.64
['Prevotella_salivae', 'Prevotella_jejuni', 'Soonwooa_purpurea', 'Kallipyga_gabonensis', 'Granulicatella_elegans', 'Porphyromonas_pasteri', 'Streptococcus_oralis']	0.791	0.99	0.681
['Prevotella_salivae', 'Prevotella_jejuni', 'Kallipyga_gabonensis', 'Granulicatella_elegans', 'Porphyromonas_pasteri', 'Streptococcus_oralis']	0.791	0.99	0.681
['Prevotella_jejuni', 'Porphyromonas_pasteri', 'Rothia_mucilaginosa']	0.791	0.99	0.681
['Prevotella_salivae', 'Kallipyga_gabonensis', 'Granulicatella_elegans', 'Streptococcus_oralis']	0.791	0.99	0.681
['Prevotella_salivae', 'Prevotella_jejuni', 'Granulicatella_elegans', 'Gemella_taiwanensis', 'Streptococcus_oralis']	0.791	0.99	0.68
['Prevotella_salivae', 'Prevotella_jejuni', 'Soonwooa_purpurea', 'Granulicatella_elegans', 'Gemella_taiwanensis', 'Streptococcus_oralis']	0.791	0.99	0.68
['Veillonella_infantium', 'Prevotella_jejuni', 'Soonwooa_purpurea', 'Kallipyga_gabonensis', 'Granulicatella_elegans', 'Gemella_taiwanensis', 'Rothia_mucilaginosa', 'Streptococcus_oralis']	0.791	0.99	0.72
['Prevotella_jejuni', 'Soonwooa_purpurea', 'Kallipyga_gabonensis', 'Streptococcus_oralis']	0.791	0.99	0.721
['Prevotella_jejuni', 'Kallipyga_gabonensis', 'Streptococcus_oralis']	0.791	0.99	0.721
['Veillonella_infantium', 'Soonwooa_purpurea', 'Gemella_taiwanensis']	0.786	0.99	0.56
['Veillonella_infantium', 'Gemella_taiwanensis']	0.786	0.99	0.56
['Prevotella_salivae', 'Veillonella_infantium', 'Neisseria_perflava', 'Porphyromonas_pasteri', 'Rothia_mucilaginosa']	0.786	0.99	0.6
['Prevotella_salivae', 'Veillonella_infantium', 'Neisseria_perflava', 'Kallipyga_gabonensis', 'Gemella_taiwanensis', 'Rothia_mucilaginosa']	0.786	0.99	0.6
['Prevotella_salivae', 'Veillonella_infantium', 'Kallipyga_gabonensis', 'Granulicatella_elegans', 'Porphyromonas_pasteri', 'Gemella_taiwanensis']	0.786	0.99	0.6
['Kallipyga_gabonensis', 'Granulicatella_elegans', 'Porphyromonas_pasteri', 'Rothia_mucilaginosa']	0.786	0.99	0.6
['Prevotella_salivae', 'Veillonella_infantium', 'Soonwooa_purpurea', 'Neisseria_perflava', 'Porphyromonas_pasteri', 'Rothia_mucilaginosa']	0.786	0.99	0.6
['Prevotella_salivae', 'Veillonella_infantium', 'Soonwooa_purpurea', 'Neisseria_perflava', 'Porphyromonas_pasteri']	0.786	0.99	0.6
['Veillonella_infantium', 'Soonwooa_purpurea', 'Neisseria_perflava', 'Kallipyga_gabonensis', 'Gemella_taiwanensis', 'Rothia_mucilaginosa']	0.786	0.99	0.6
['Prevotella_salivae', 'Veillonella_infantium', 'Soonwooa_purpurea', 'Kallipyga_gabonensis', 'Granulicatella_elegans', 'Porphyromonas_pasteri', 'Gemella_taiwanensis']	0.786	0.99	0.6
['Prevotella_salivae', 'Veillonella_infantium', 'Soonwooa_purpurea', 'Neisseria_perflava', 'Kallipyga_gabonensis', 'Gemella_taiwanensis', 'Rothia_mucilaginosa']	0.786	0.99	0.6
['Prevotella_salivae', 'Veillonella_infantium', 'Neisseria_perflava', 'Porphyromonas_pasteri']	0.786	0.99	0.6
['Prevotella_jejuni', 'Soonwooa_purpurea', 'Neisseria_perflava', 'Granulicatella_elegans']	0.786	0.99	0.561
['Prevotella_salivae', 'Porphyromonas_pasteri']	0.785	0.667	0.82
['Prevotella_salivae', 'Veillonella_infantium', 'Prevotella_jejuni', 'Soonwooa_purpurea', 'Porphyromonas_pasteri']	0.785	0.99	0.6
['Prevotella_jejuni', 'Kallipyga_gabonensis', 'Granulicatella_elegans', 'Porphyromonas_pasteri', 'Gemella_taiwanensis', 'Rothia_mucilaginosa']	0.785	0.99	0.64
['Veillonella_infantium', 'Neisseria_perflava', 'Kallipyga_gabonensis', 'Granulicatella_elegans', 'Gemella_taiwanensis', 'Rothia_mucilaginosa', 'Streptococcus_oralis']	0.785	0.99	0.64
['Prevotella_salivae', 'Veillonella_infantium', 'Neisseria_perflava', 'Kallipyga_gabonensis', 'Granulicatella_elegans', 'Gemella_taiwanensis', 'Rothia_mucilaginosa', 'Streptococcus_oralis']	0.785	0.99	0.64
['Prevotella_salivae', 'Veillonella_infantium', 'Prevotella_jejuni', 'Soonwooa_purpurea', 'Kallipyga_gabonensis', 'Granulicatella_elegans', 'Gemella_taiwanensis']	0.785	0.99	0.64
['Prevotella_jejuni', 'Kallipyga_gabonensis', 'Porphyromonas_pasteri', 'Gemella_taiwanensis', 'Rothia_mucilaginosa']	0.785	0.99	0.64
['Prevotella_jejuni', 'Kallipyga_gabonensis', 'Granulicatella_elegans', 'Porphyromonas_pasteri', 'Gemella_taiwanensis', 'Rothia_mucilaginosa', 'Streptococcus_oralis']	0.785	0.99	0.64
['Prevotella_salivae', 'Neisseria_perflava', 'Kallipyga_gabonensis', 'Porphyromonas_pasteri', 'Gemella_taiwanensis']	0.785	0.99	0.64
['Prevotella_salivae', 'Soonwooa_purpurea', 'Neisseria_perflava', 'Kallipyga_gabonensis', 'Porphyromonas_pasteri', 'Gemella_taiwanensis']	0.785	0.99	0.64
['Prevotella_jejuni', 'Soonwooa_purpurea', 'Kallipyga_gabonensis', 'Granulicatella_elegans', 'Porphyromonas_pasteri', 'Gemella_taiwanensis', 'Rothia_mucilaginosa']	0.785	0.99	0.64
['Prevotella_salivae', 'Veillonella_infantium', 'Soonwooa_purpurea', 'Neisseria_perflava', 'Kallipyga_gabonensis', 'Granulicatella_elegans', 'Gemella_taiwanensis', 'Rothia_mucilaginosa', 'Streptococcus_oralis']	0.785	0.99	0.64
['Prevotella_salivae', 'Veillonella_infantium', 'Prevotella_jejuni', 'Kallipyga_gabonensis', 'Granulicatella_elegans', 'Gemella_taiwanensis']	0.785	0.99	0.64
['Prevotella_jejuni', 'Soonwooa_purpurea', 'Kallipyga_gabonensis', 'Granulicatella_elegans', 'Porphyromonas_pasteri', 'Gemella_taiwanensis', 'Rothia_mucilaginosa', 'Streptococcus_oralis']	0.785	0.99	0.64
['Prevotella_salivae', 'Veillonella_infantium', 'Prevotella_jejuni', 'Kallipyga_gabonensis', 'Porphyromonas_pasteri', 'Rothia_mucilaginosa']	0.785	0.99	0.64
['Prevotella_salivae', 'Veillonella_infantium', 'Prevotella_jejuni', 'Soonwooa_purpurea', 'Kallipyga_gabonensis', 'Porphyromonas_pasteri', 'Rothia_mucilaginosa']	0.785	0.99	0.64
['Prevotella_jejuni', 'Soonwooa_purpurea', 'Neisseria_perflava', 'Kallipyga_gabonensis', 'Granulicatella_elegans', 'Porphyromonas_pasteri']	0.785	0.99	0.64
['Veillonella_infantium', 'Prevotella_jejuni', 'Soonwooa_purpurea', 'Gemella_taiwanensis', 'Rothia_mucilaginosa']	0.785	0.99	0.68
['Prevotella_salivae', 'Veillonella_infantium', 'Soonwooa_purpurea', 'Kallipyga_gabonensis', 'Porphyromonas_pasteri', 'Gemella_taiwanensis', 'Streptococcus_oralis']	0.785	0.99	0.68
['Prevotella_salivae', 'Neisseria_perflava', 'Granulicatella_elegans', 'Rothia_mucilaginosa', 'Streptococcus_oralis']	0.785	0.99	0.68
['Prevotella_salivae', 'Veillonella_infantium', 'Prevotella_jejuni', 'Kallipyga_gabonensis', 'Granulicatella_elegans', 'Porphyromonas_pasteri', 'Gemella_taiwanensis', 'Rothia_mucilaginosa']	0.785	0.99	0.68
['Veillonella_infantium', 'Prevotella_jejuni', 'Granulicatella_elegans', 'Porphyromonas_pasteri', 'Gemella_taiwanensis', 'Rothia_mucilaginosa']	0.785	0.99	0.68
['Prevotella_salivae', 'Soonwooa_purpurea', 'Neisseria_perflava', 'Granulicatella_elegans', 'Rothia_mucilaginosa', 'Streptococcus_oralis']	0.785	0.99	0.68
['Veillonella_infantium', 'Prevotella_jejuni', 'Soonwooa_purpurea', 'Granulicatella_elegans', 'Porphyromonas_pasteri', 'Gemella_taiwanensis', 'Rothia_mucilaginosa']	0.785	0.99	0.68
['Prevotella_salivae', 'Veillonella_infantium', 'Kallipyga_gabonensis', 'Porphyromonas_pasteri', 'Gemella_taiwanensis', 'Streptococcus_oralis']	0.785	0.99	0.68
['Prevotella_salivae', 'Veillonella_infantium', 'Prevotella_jejuni', 'Soonwooa_purpurea', 'Kallipyga_gabonensis', 'Granulicatella_elegans', 'Porphyromonas_pasteri', 'Gemella_taiwanensis', 'Rothia_mucilaginosa']	0.785	0.99	0.68
['Veillonella_infantium', 'Kallipyga_gabonensis', 'Granulicatella_elegans', 'Streptococcus_oralis']	0.785	0.99	0.68
['Veillonella_infantium', 'Gemella_taiwanensis', 'Streptococcus_oralis']	0.785	0.99	0.68
['Prevotella_salivae', 'Soonwooa_purpurea', 'Neisseria_perflava', 'Gemella_taiwanensis']	0.785	0.99	0.68
['Veillonella_infantium', 'Prevotella_jejuni', 'Rothia_mucilaginosa']	0.785	0.99	0.68
['Prevotella_jejuni', 'Soonwooa_purpurea', 'Neisseria_perflava', 'Kallipyga_gabonensis', 'Granulicatella_elegans', 'Streptococcus_oralis']	0.785	0.99	0.68
['Veillonella_infantium', 'Prevotella_jejuni', 'Kallipyga_gabonensis', 'Gemella_taiwanensis']	0.785	0.99	0.68
['Veillonella_infantium', 'Soonwooa_purpurea', 'Gemella_taiwanensis', 'Streptococcus_oralis']	0.785	0.99	0.68
['Veillonella_infantium', 'Prevotella_jejuni', 'Soonwooa_purpurea', 'Kallipyga_gabonensis', 'Gemella_taiwanensis']	0.785	0.99	0.68
['Prevotella_salivae', 'Neisseria_perflava', 'Gemella_taiwanensis']	0.785	0.99	0.68
['Soonwooa_purpurea', 'Kallipyga_gabonensis', 'Granulicatella_elegans', 'Porphyromonas_pasteri', 'Gemella_taiwanensis', 'Rothia_mucilaginosa']	0.785	0.99	0.68
['Prevotella_salivae', 'Neisseria_perflava', 'Granulicatella_elegans', 'Porphyromonas_pasteri', 'Rothia_mucilaginosa']	0.785	0.99	0.68
['Prevotella_salivae', 'Prevotella_jejuni', 'Soonwooa_purpurea', 'Granulicatella_elegans', 'Gemella_taiwanensis', 'Rothia_mucilaginosa', 'Streptococcus_oralis']	0.785	0.99	0.68
['Prevotella_jejuni', 'Soonwooa_purpurea', 'Granulicatella_elegans', 'Gemella_taiwanensis', 'Rothia_mucilaginosa', 'Streptococcus_oralis']	0.785	0.99	0.68
['Prevotella_salivae', 'Soonwooa_purpurea', 'Neisseria_perflava', 'Granulicatella_elegans', 'Porphyromonas_pasteri', 'Rothia_mucilaginosa']	0.785	0.99	0.68
['Prevotella_salivae', 'Prevotella_jejuni', 'Granulicatella_elegans', 'Gemella_taiwanensis', 'Rothia_mucilaginosa', 'Streptococcus_oralis']	0.785	0.99	0.68
['Prevotella_jejuni', 'Neisseria_perflava', 'Kallipyga_gabonensis', 'Granulicatella_elegans', 'Gemella_taiwanensis']	0.785	0.99	0.68
['Prevotella_jejuni', 'Neisseria_perflava', 'Kallipyga_gabonensis', 'Gemella_taiwanensis']	0.785	0.99	0.68
['Veillonella_infantium', 'Prevotella_jejuni', 'Soonwooa_purpurea', 'Kallipyga_gabonensis', 'Granulicatella_elegans', 'Porphyromonas_pasteri', 'Rothia_mucilaginosa', 'Streptococcus_oralis']	0.784	0.99	0.72
['Veillonella_infantium', 'Prevotella_jejuni', 'Soonwooa_purpurea', 'Kallipyga_gabonensis', 'Porphyromonas_pasteri', 'Gemella_taiwanensis', 'Rothia_mucilaginosa', 'Streptococcus_oralis']	0.784	0.99	0.72
['Prevotella_salivae', 'Veillonella_infantium', 'Soonwooa_purpurea', 'Rothia_mucilaginosa', 'Streptococcus_oralis']	0.784	0.99	0.72
['Prevotella_salivae', 'Veillonella_infantium', 'Soonwooa_purpurea', 'Gemella_taiwanensis', 'Streptococcus_oralis']	0.784	0.99	0.72
['Prevotella_salivae', 'Veillonella_infantium', 'Prevotella_jejuni', 'Soonwooa_purpurea', 'Kallipyga_gabonensis', 'Granulicatella_elegans', 'Gemella_taiwanensis', 'Rothia_mucilaginosa', 'Streptococcus_oralis']	0.784	0.99	0.72
['Prevotella_salivae', 'Veillonella_infantium', 'Rothia_mucilaginosa', 'Streptococcus_oralis']	0.784	0.99	0.72
['Veillonella_infantium', 'Prevotella_jejuni', 'Kallipyga_gabonensis', 'Rothia_mucilaginosa', 'Streptococcus_oralis']	0.784	0.99	0.72
['Prevotella_salivae', 'Veillonella_infantium', 'Gemella_taiwanensis', 'Streptococcus_oralis']	0.784	0.99	0.72
['Veillonella_infantium', 'Soonwooa_purpurea', 'Porphyromonas_pasteri', 'Rothia_mucilaginosa', 'Streptococcus_oralis']	0.784	0.99	0.72
['Veillonella_infantium', 'Prevotella_jejuni', 'Soonwooa_purpurea', 'Kallipyga_gabonensis', 'Rothia_mucilaginosa', 'Streptococcus_oralis']	0.784	0.99	0.72
['Veillonella_infantium', 'Prevotella_jejuni', 'Soonwooa_purpurea', 'Porphyromonas_pasteri', 'Gemella_taiwanensis', 'Rothia_mucilaginosa', 'Streptococcus_oralis']	0.784	0.99	0.72
['Veillonella_infantium', 'Prevotella_jejuni', 'Kallipyga_gabonensis', 'Porphyromonas_pasteri', 'Gemella_taiwanensis', 'Rothia_mucilaginosa', 'Streptococcus_oralis']	0.784	0.99	0.72
['Kallipyga_gabonensis', 'Gemella_taiwanensis', 'Rothia_mucilaginosa']	0.784	0.99	0.72
['Prevotella_salivae', 'Veillonella_infantium', 'Prevotella_jejuni', 'Soonwooa_purpurea', 'Kallipyga_gabonensis', 'Gemella_taiwanensis', 'Streptococcus_oralis']	0.784	0.99	0.72
['Prevotella_salivae', 'Veillonella_infantium', 'Streptococcus_oralis']	0.784	0.99	0.72
['Prevotella_salivae', 'Soonwooa_purpurea', 'Granulicatella_elegans', 'Gemella_taiwanensis', 'Rothia_mucilaginosa', 'Streptococcus_oralis']	0.784	0.99	0.72
['Prevotella_salivae', 'Veillonella_infantium', 'Soonwooa_purpurea', 'Kallipyga_gabonensis', 'Rothia_mucilaginosa', 'Streptococcus_oralis']	0.784	0.99	0.72
['Veillonella_infantium', 'Soonwooa_purpurea', 'Porphyromonas_pasteri', 'Gemella_taiwanensis', 'Rothia_mucilaginosa', 'Streptococcus_oralis']	0.784	0.99	0.72
['Prevotella_salivae', 'Veillonella_infantium', 'Prevotella_jejuni', 'Kallipyga_gabonensis', 'Gemella_taiwanensis', 'Streptococcus_oralis']	0.784	0.99	0.72
['Veillonella_infantium', 'Prevotella_jejuni', 'Soonwooa_purpurea', 'Porphyromonas_pasteri', 'Rothia_mucilaginosa', 'Streptococcus_oralis']	0.784	0.99	0.72
['Prevotella_salivae', 'Veillonella_infantium', 'Prevotella_jejuni', 'Soonwooa_purpurea', 'Kallipyga_gabonensis', 'Granulicatella_elegans', 'Gemella_taiwanensis', 'Streptococcus_oralis']	0.784	0.99	0.72
['Prevotella_salivae', 'Veillonella_infantium', 'Kallipyga_gabonensis', 'Rothia_mucilaginosa', 'Streptococcus_oralis']	0.784	0.99	0.72
['Veillonella_infantium', 'Prevotella_jejuni', 'Soonwooa_purpurea', 'Kallipyga_gabonensis', 'Granulicatella_elegans', 'Streptococcus_oralis']	0.784	0.99	0.72
['Prevotella_salivae', 'Veillonella_infantium', 'Prevotella_jejuni', 'Soonwooa_purpurea', 'Kallipyga_gabonensis', 'Porphyromonas_pasteri', 'Gemella_taiwanensis', 'Rothia_mucilaginosa']	0.784	0.99	0.72
['Veillonella_infantium', 'Prevotella_jejuni', 'Rothia_mucilaginosa', 'Streptococcus_oralis']	0.784	0.99	0.72
['Veillonella_infantium', 'Porphyromonas_pasteri', 'Gemella_taiwanensis', 'Rothia_mucilaginosa', 'Streptococcus_oralis']	0.784	0.99	0.72
['Veillonella_infantium', 'Prevotella_jejuni', 'Kallipyga_gabonensis', 'Granulicatella_elegans', 'Gemella_taiwanensis', 'Streptococcus_oralis']	0.784	0.99	0.72
['Prevotella_salivae', 'Granulicatella_elegans', 'Gemella_taiwanensis', 'Rothia_mucilaginosa', 'Streptococcus_oralis']	0.784	0.99	0.72
['Prevotella_salivae', 'Veillonella_infantium', 'Soonwooa_purpurea', 'Streptococcus_oralis']	0.784	0.99	0.72
['Prevotella_salivae', 'Prevotella_jejuni', 'Soonwooa_purpurea', 'Neisseria_perflava', 'Kallipyga_gabonensis', 'Streptococcus_oralis']	0.784	0.99	0.72
['Veillonella_infantium', 'Prevotella_jejuni', 'Granulicatella_elegans', 'Rothia_mucilaginosa', 'Streptococcus_oralis']	0.784	0.99	0.72
['Veillonella_infantium', 'Prevotella_jejuni', 'Kallipyga_gabonensis', 'Gemella_taiwanensis', 'Streptococcus_oralis']	0.784	0.99	0.72
['Veillonella_infantium', 'Prevotella_jejuni', 'Kallipyga_gabonensis', 'Granulicatella_elegans', 'Streptococcus_oralis']	0.784	0.99	0.72
['Prevotella_salivae', 'Veillonella_infantium', 'Kallipyga_gabonensis', 'Streptococcus_oralis']	0.784	0.99	0.72
['Veillonella_infantium', 'Soonwooa_purpurea', 'Kallipyga_gabonensis', 'Granulicatella_elegans', 'Porphyromonas_pasteri', 'Gemella_taiwanensis', 'Streptococcus_oralis']	0.784	0.99	0.72
['Prevotella_salivae', 'Veillonella_infantium', 'Prevotella_jejuni', 'Kallipyga_gabonensis', 'Granulicatella_elegans', 'Gemella_taiwanensis', 'Streptococcus_oralis']	0.784	0.99	0.72
['Veillonella_infantium', 'Soonwooa_purpurea', 'Kallipyga_gabonensis', 'Porphyromonas_pasteri', 'Gemella_taiwanensis', 'Rothia_mucilaginosa', 'Streptococcus_oralis']	0.784	0.99	0.72
['Veillonella_infantium', 'Kallipyga_gabonensis', 'Granulicatella_elegans', 'Porphyromonas_pasteri', 'Streptococcus_oralis']	0.784	0.99	0.72
['Veillonella_infantium', 'Prevotella_jejuni', 'Soonwooa_purpurea', 'Kallipyga_gabonensis', 'Granulicatella_elegans', 'Gemella_taiwanensis', 'Streptococcus_oralis']	0.784	0.99	0.72
['Prevotella_salivae', 'Veillonella_infantium', 'Soonwooa_purpurea', 'Kallipyga_gabonensis', 'Streptococcus_oralis']	0.784	0.99	0.72
['Veillonella_infantium', 'Kallipyga_gabonensis', 'Porphyromonas_pasteri', 'Gemella_taiwanensis', 'Rothia_mucilaginosa', 'Streptococcus_oralis']	0.784	0.99	0.72
['Veillonella_infantium', 'Prevotella_jejuni', 'Soonwooa_purpurea', 'Rothia_mucilaginosa', 'Streptococcus_oralis']	0.784	0.99	0.72
['Veillonella_infantium', 'Prevotella_jejuni', 'Porphyromonas_pasteri', 'Rothia_mucilaginosa', 'Streptococcus_oralis']	0.784	0.99	0.72
['Veillonella_infantium', 'Prevotella_jejuni', 'Soonwooa_purpurea', 'Kallipyga_gabonensis', 'Gemella_taiwanensis', 'Streptococcus_oralis']	0.784	0.99	0.72
['Prevotella_salivae', 'Prevotella_jejuni', 'Neisseria_perflava', 'Kallipyga_gabonensis', 'Streptococcus_oralis']	0.784	0.99	0.72
['Veillonella_infantium', 'Prevotella_jejuni', 'Soonwooa_purpurea', 'Granulicatella_elegans', 'Rothia_mucilaginosa', 'Streptococcus_oralis']	0.784	0.99	0.72
['Veillonella_infantium', 'Prevotella_jejuni', 'Neisseria_perflava', 'Kallipyga_gabonensis', 'Granulicatella_elegans', 'Rothia_mucilaginosa']	0.784	0.99	0.76
['Veillonella_infantium', 'Prevotella_jejuni', 'Soonwooa_purpurea', 'Neisseria_perflava', 'Kallipyga_gabonensis', 'Granulicatella_elegans', 'Rothia_mucilaginosa']	0.784	0.99	0.76
['Prevotella_salivae', 'Veillonella_infantium', 'Prevotella_jejuni', 'Soonwooa_purpurea', 'Neisseria_perflava', 'Kallipyga_gabonensis', 'Granulicatella_elegans', 'Rothia_mucilaginosa']	0.784	0.99	0.76
['Prevotella_salivae', 'Veillonella_infantium', 'Prevotella_jejuni', 'Neisseria_perflava', 'Kallipyga_gabonensis', 'Granulicatella_elegans', 'Rothia_mucilaginosa']	0.784	0.99	0.76
['Prevotella_salivae', 'Veillonella_infantium', 'Soonwooa_purpurea']	0.784	0.99	0.64
['Veillonella_infantium', 'Soonwooa_purpurea', 'Neisseria_perflava', 'Granulicatella_elegans']	0.779	0.99	0.522
['Soonwooa_purpurea', 'Granulicatella_elegans', 'Gemella_taiwanensis', 'Rothia_mucilaginosa']	0.779	0.99	0.601
['Prevotella_jejuni', 'Soonwooa_purpurea', 'Kallipyga_gabonensis', 'Porphyromonas_pasteri', 'Gemella_taiwanensis', 'Streptococcus_oralis']	0.779	0.99	0.601
['Veillonella_infantium', 'Neisseria_perflava', 'Granulicatella_elegans', 'Gemella_taiwanensis', 'Rothia_mucilaginosa']	0.779	0.99	0.601
['Prevotella_salivae', 'Prevotella_jejuni', 'Soonwooa_purpurea', 'Granulicatella_elegans', 'Streptococcus_oralis']	0.779	0.99	0.6
['Prevotella_salivae', 'Prevotella_jejuni', 'Granulicatella_elegans', 'Streptococcus_oralis']	0.779	0.99	0.6
['Prevotella_salivae', 'Soonwooa_purpurea', 'Kallipyga_gabonensis', 'Granulicatella_elegans', 'Streptococcus_oralis']	0.778	0.99	0.641
['Kallipyga_gabonensis', 'Granulicatella_elegans']	0.778	0.667	0.76
['Prevotella_jejuni', 'Soonwooa_purpurea', 'Kallipyga_gabonensis', 'Granulicatella_elegans', 'Porphyromonas_pasteri', 'Streptococcus_oralis']	0.778	0.99	0.641
['Prevotella_jejuni', 'Soonwooa_purpurea', 'Porphyromonas_pasteri', 'Rothia_mucilaginosa']	0.778	0.99	0.681
['Prevotella_salivae', 'Prevotella_jejuni', 'Kallipyga_gabonensis', 'Porphyromonas_pasteri', 'Streptococcus_oralis']	0.778	0.99	0.681
['Prevotella_salivae', 'Prevotella_jejuni', 'Soonwooa_purpurea', 'Kallipyga_gabonensis', 'Porphyromonas_pasteri', 'Streptococcus_oralis']	0.778	0.99	0.681
['Prevotella_jejuni', 'Kallipyga_gabonensis', 'Granulicatella_elegans', 'Streptococcus_oralis']	0.778	0.99	0.681
['Prevotella_salivae', 'Prevotella_jejuni', 'Porphyromonas_pasteri', 'Gemella_taiwanensis']	0.778	0.99	0.68
['Prevotella_salivae', 'Prevotella_jejuni', 'Soonwooa_purpurea', 'Granulicatella_elegans', 'Porphyromonas_pasteri', 'Gemella_taiwanensis']	0.778	0.99	0.68
['Prevotella_salivae', 'Prevotella_jejuni', 'Soonwooa_purpurea', 'Porphyromonas_pasteri', 'Gemella_taiwanensis']	0.778	0.99	0.68
['Prevotella_salivae', 'Prevotella_jejuni', 'Granulicatella_elegans', 'Porphyromonas_pasteri', 'Gemella_taiwanensis']	0.778	0.99	0.68
['Prevotella_jejuni', 'Granulicatella_elegans', 'Streptococcus_oralis']	0.778	0.99	0.72
['Prevotella_jejuni', 'Soonwooa_purpurea', 'Streptococcus_oralis']	0.778	0.99	0.72
['Prevotella_jejuni', 'Streptococcus_oralis']	0.778	0.99	0.72
['Prevotella_jejuni', 'Soonwooa_purpurea', 'Granulicatella_elegans']	0.778	0.99	0.642
['Prevotella_jejuni', 'Soonwooa_purpurea', 'Granulicatella_elegans', 'Streptococcus_oralis']	0.778	0.99	0.72
['Prevotella_salivae', 'Veillonella_infantium', 'Kallipyga_gabonensis', 'Porphyromonas_pasteri', 'Gemella_taiwanensis']	0.773	0.99	0.56
['Veillonella_infantium', 'Neisseria_perflava', 'Kallipyga_gabonensis', 'Gemella_taiwanensis', 'Rothia_mucilaginosa']	0.773	0.99	0.56
['Kallipyga_gabonensis', 'Granulicatella_elegans', 'Porphyromonas_pasteri', 'Gemella_taiwanensis']	0.773	0.667	0.88
['Prevotella_salivae', 'Veillonella_infantium', 'Gemella_taiwanensis']	0.773	0.99	0.56
['Prevotella_salivae', 'Prevotella_jejuni', 'Soonwooa_purpurea', 'Neisseria_perflava', 'Kallipyga_gabonensis', 'Gemella_taiwanensis']	0.773	0.99	0.56
['Prevotella_salivae', 'Veillonella_infantium', 'Soonwooa_purpurea', 'Gemella_taiwanensis']	0.773	0.99	0.56
['Prevotella_salivae', 'Prevotella_jejuni', 'Soonwooa_purpurea', 'Neisseria_perflava', 'Kallipyga_gabonensis', 'Granulicatella_elegans', 'Gemella_taiwanensis']	0.773	0.99	0.56
['Prevotella_salivae', 'Prevotella_jejuni', 'Neisseria_perflava', 'Kallipyga_gabonensis', 'Gemella_taiwanensis']	0.773	0.99	0.56
['Prevotella_salivae', 'Prevotella_jejuni', 'Neisseria_perflava', 'Granulicatella_elegans', 'Gemella_taiwanensis', 'Streptococcus_oralis']	0.772	0.99	0.6
['Prevotella_salivae', 'Prevotella_jejuni', 'Soonwooa_purpurea', 'Neisseria_perflava', 'Granulicatella_elegans', 'Gemella_taiwanensis', 'Streptococcus_oralis']	0.772	0.99	0.6
['Soonwooa_purpurea', 'Kallipyga_gabonensis', 'Granulicatella_elegans', 'Gemella_taiwanensis']	0.772	0.99	0.524
['Prevotella_salivae', 'Prevotella_jejuni', 'Kallipyga_gabonensis', 'Rothia_mucilaginosa']	0.772	0.99	0.6
['Prevotella_jejuni', 'Soonwooa_purpurea', 'Kallipyga_gabonensis', 'Porphyromonas_pasteri', 'Gemella_taiwanensis', 'Rothia_mucilaginosa']	0.772	0.99	0.6
['Prevotella_jejuni', 'Soonwooa_purpurea', 'Neisseria_perflava', 'Kallipyga_gabonensis', 'Granulicatella_elegans', 'Gemella_taiwanensis', 'Rothia_mucilaginosa', 'Streptococcus_oralis']	0.772	0.99	0.6
['Prevotella_salivae', 'Veillonella_infantium', 'Neisseria_perflava', 'Gemella_taiwanensis', 'Rothia_mucilaginosa']	0.772	0.99	0.6
['Prevotella_salivae', 'Veillonella_infantium', 'Soonwooa_purpurea', 'Neisseria_perflava', 'Gemella_taiwanensis', 'Rothia_mucilaginosa']	0.772	0.99	0.6
['Prevotella_jejuni', 'Neisseria_perflava', 'Kallipyga_gabonensis', 'Granulicatella_elegans', 'Gemella_taiwanensis', 'Rothia_mucilaginosa', 'Streptococcus_oralis']	0.772	0.99	0.6
['Prevotella_salivae', 'Prevotella_jejuni', 'Granulicatella_elegans', 'Gemella_taiwanensis', 'Rothia_mucilaginosa']	0.772	0.99	0.6
['Veillonella_infantium', 'Soonwooa_purpurea', 'Neisseria_perflava', 'Kallipyga_gabonensis', 'Granulicatella_elegans', 'Porphyromonas_pasteri']	0.772	0.99	0.6
['Prevotella_salivae', 'Prevotella_jejuni', 'Soonwooa_purpurea', 'Granulicatella_elegans', 'Gemella_taiwanensis', 'Rothia_mucilaginosa']	0.772	0.99	0.6
['Prevotella_salivae', 'Veillonella_infantium', 'Prevotella_jejuni', 'Rothia_mucilaginosa']	0.772	0.99	0.6
['Veillonella_infantium', 'Prevotella_jejuni', 'Soonwooa_purpurea', 'Kallipyga_gabonensis', 'Granulicatella_elegans', 'Porphyromonas_pasteri', 'Gemella_taiwanensis']	0.772	0.99	0.64
['Prevotella_jejuni', 'Soonwooa_purpurea', 'Neisseria_perflava', 'Kallipyga_gabonensis', 'Granulicatella_elegans', 'Porphyromonas_pasteri', 'Rothia_mucilaginosa']	0.772	0.99	0.64
['Prevotella_salivae', 'Veillonella_infantium', 'Prevotella_jejuni', 'Kallipyga_gabonensis', 'Granulicatella_elegans', 'Porphyromonas_pasteri', 'Gemella_taiwanensis']	0.772	0.99	0.64
['Neisseria_perflava', 'Kallipyga_gabonensis', 'Granulicatella_elegans', 'Rothia_mucilaginosa', 'Streptococcus_oralis']	0.772	0.99	0.64
['Prevotella_jejuni', 'Neisseria_perflava', 'Kallipyga_gabonensis', 'Granulicatella_elegans', 'Porphyromonas_pasteri', 'Rothia_mucilaginosa']	0.772	0.99	0.64
['Prevotella_salivae', 'Veillonella_infantium', 'Prevotella_jejuni', 'Soonwooa_purpurea', 'Kallipyga_gabonensis', 'Granulicatella_elegans', 'Porphyromonas_pasteri', 'Gemella_taiwanensis']	0.772	0.99	0.64
['Veillonella_infantium', 'Prevotella_jejuni', 'Kallipyga_gabonensis', 'Granulicatella_elegans', 'Porphyromonas_pasteri', 'Gemella_taiwanensis']	0.772	0.99	0.64
['Veillonella_infantium', 'Prevotella_jejuni', 'Kallipyga_gabonensis', 'Porphyromonas_pasteri', 'Rothia_mucilaginosa']	0.772	0.99	0.64
['Prevotella_salivae', 'Soonwooa_purpurea', 'Neisseria_perflava', 'Porphyromonas_pasteri', 'Gemella_taiwanensis']	0.772	0.99	0.64
['Kallipyga_gabonensis', 'Granulicatella_elegans', 'Gemella_taiwanensis', 'Rothia_mucilaginosa', 'Streptococcus_oralis']	0.772	0.99	0.64
['Kallipyga_gabonensis', 'Granulicatella_elegans', 'Porphyromonas_pasteri', 'Gemella_taiwanensis', 'Rothia_mucilaginosa']	0.772	0.99	0.64
['Prevotella_salivae', 'Neisseria_perflava', 'Porphyromonas_pasteri', 'Gemella_taiwanensis']	0.772	0.99	0.64
['Prevotella_salivae', 'Veillonella_infantium', 'Prevotella_jejuni', 'Kallipyga_gabonensis', 'Gemella_taiwanensis']	0.772	0.99	0.64
['Prevotella_salivae', 'Veillonella_infantium', 'Prevotella_jejuni', 'Soonwooa_purpurea', 'Kallipyga_gabonensis', 'Gemella_taiwanensis']	0.772	0.99	0.64
['Veillonella_infantium', 'Neisseria_perflava', 'Kallipyga_gabonensis', 'Granulicatella_elegans', 'Streptococcus_oralis']	0.772	0.99	0.64
['Veillonella_infantium', 'Prevotella_jejuni', 'Soonwooa_purpurea', 'Neisseria_perflava', 'Kallipyga_gabonensis', 'Rothia_mucilaginosa', 'Streptococcus_oralis']	0.772	0.99	0.68
['Veillonella_infantium', 'Prevotella_jejuni', 'Neisseria_perflava', 'Kallipyga_gabonensis', 'Rothia_mucilaginosa', 'Streptococcus_oralis']	0.772	0.99	0.68
['Prevotella_salivae', 'Prevotella_jejuni', 'Neisseria_perflava', 'Granulicatella_elegans', 'Streptococcus_oralis']	0.772	0.99	0.68
['Prevotella_salivae', 'Veillonella_infantium', 'Prevotella_jejuni', 'Soonwooa_purpurea', 'Granulicatella_elegans', 'Porphyromonas_pasteri', 'Gemella_taiwanensis', 'Rothia_mucilaginosa']	0.772	0.99	0.68
['Prevotella_salivae', 'Prevotella_jejuni', 'Soonwooa_purpurea', 'Neisseria_perflava', 'Granulicatella_elegans', 'Streptococcus_oralis']	0.772	0.99	0.68
['Prevotella_jejuni', 'Granulicatella_elegans', 'Gemella_taiwanensis', 'Rothia_mucilaginosa', 'Streptococcus_oralis']	0.772	0.99	0.68
['Prevotella_salivae', 'Prevotella_jejuni', 'Soonwooa_purpurea', 'Neisseria_perflava', 'Kallipyga_gabonensis', 'Porphyromonas_pasteri']	0.772	0.99	0.68
['Prevotella_salivae', 'Veillonella_infantium', 'Prevotella_jejuni', 'Neisseria_perflava', 'Granulicatella_elegans', 'Gemella_taiwanensis', 'Rothia_mucilaginosa']	0.772	0.99	0.68
['Veillonella_infantium', 'Rothia_mucilaginosa', 'Streptococcus_oralis']	0.772	0.99	0.68
['Veillonella_infantium', 'Soonwooa_purpurea', 'Rothia_mucilaginosa', 'Streptococcus_oralis']	0.772	0.99	0.68
['Veillonella_infantium', 'Kallipyga_gabonensis', 'Granulicatella_elegans', 'Gemella_taiwanensis', 'Streptococcus_oralis']	0.772	0.99	0.68
['Soonwooa_purpurea', 'Kallipyga_gabonensis', 'Granulicatella_elegans', 'Porphyromonas_pasteri', 'Rothia_mucilaginosa', 'Streptococcus_oralis']	0.772	0.99	0.68
['Prevotella_salivae', 'Prevotella_jejuni', 'Neisseria_perflava', 'Kallipyga_gabonensis', 'Porphyromonas_pasteri']	0.772	0.99	0.68
['Prevotella_jejuni', 'Soonwooa_purpurea', 'Rothia_mucilaginosa', 'Streptococcus_oralis']	0.772	0.99	0.68
['Veillonella_infantium', 'Soonwooa_purpurea', 'Granulicatella_elegans', 'Porphyromonas_pasteri', 'Gemella_taiwanensis', 'Streptococcus_oralis']	0.772	0.99	0.68
['Prevotella_jejuni', 'Neisseria_perflava', 'Kallipyga_gabonensis', 'Granulicatella_elegans', 'Gemella_taiwanensis', 'Rothia_mucilaginosa']	0.772	0.99	0.68
['Prevotella_jejuni', 'Neisseria_perflava', 'Kallipyga_gabonensis', 'Gemella_taiwanensis', 'Rothia_mucilaginosa']	0.772	0.99	0.68
['Prevotella_salivae', 'Veillonella_infantium', 'Prevotella_jejuni', 'Soonwooa_purpurea', 'Neisseria_perflava', 'Granulicatella_elegans', 'Gemella_taiwanensis', 'Rothia_mucilaginosa']	0.772	0.99	0.68
['Prevotella_salivae', 'Soonwooa_purpurea', 'Porphyromonas_pasteri', 'Gemella_taiwanensis', 'Rothia_mucilaginosa']	0.772	0.99	0.68
['Soonwooa_purpurea', 'Kallipyga_gabonensis', 'Gemella_taiwanensis', 'Rothia_mucilaginosa']	0.772	0.99	0.68
['Prevotella_salivae', 'Porphyromonas_pasteri', 'Gemella_taiwanensis', 'Rothia_mucilaginosa']	0.772	0.99	0.68
['Prevotella_salivae', 'Veillonella_infantium', 'Kallipyga_gabonensis']	0.771	0.99	0.561
['Prevotella_salivae', 'Veillonella_infantium', 'Kallipyga_gabonensis', 'Porphyromonas_pasteri', 'Rothia_mucilaginosa', 'Streptococcus_oralis']	0.771	0.99	0.72
['Veillonella_infantium', 'Prevotella_jejuni', 'Soonwooa_purpurea', 'Neisseria_perflava', 'Granulicatella_elegans', 'Rothia_mucilaginosa']	0.771	0.99	0.72
['Prevotella_salivae', 'Veillonella_infantium', 'Prevotella_jejuni', 'Kallipyga_gabonensis', 'Porphyromonas_pasteri', 'Gemella_taiwanensis', 'Rothia_mucilaginosa']	0.771	0.99	0.72
['Prevotella_salivae', 'Veillonella_infantium', 'Soonwooa_purpurea', 'Kallipyga_gabonensis', 'Porphyromonas_pasteri', 'Rothia_mucilaginosa', 'Streptococcus_oralis']	0.771	0.99	0.72
['Veillonella_infantium', 'Prevotella_jejuni', 'Soonwooa_purpurea', 'Streptococcus_oralis']	0.771	0.99	0.72
['Prevotella_salivae', 'Veillonella_infantium', 'Prevotella_jejuni', 'Soonwooa_purpurea', 'Granulicatella_elegans', 'Gemella_taiwanensis', 'Rothia_mucilaginosa', 'Streptococcus_oralis']	0.771	0.99	0.72
['Prevotella_salivae', 'Veillonella_infantium', 'Prevotella_jejuni', 'Granulicatella_elegans', 'Gemella_taiwanensis', 'Streptococcus_oralis']	0.771	0.99	0.72
['Prevotella_salivae', 'Veillonella_infantium', 'Prevotella_jejuni', 'Soonwooa_purpurea', 'Granulicatella_elegans', 'Gemella_taiwanensis', 'Streptococcus_oralis']	0.771	0.99	0.72
['Veillonella_infantium', 'Prevotella_jejuni', 'Granulicatella_elegans', 'Streptococcus_oralis']	0.771	0.99	0.72
['Veillonella_infantium', 'Soonwooa_purpurea', 'Kallipyga_gabonensis', 'Streptococcus_oralis']	0.771	0.99	0.72
['Veillonella_infantium', 'Streptococcus_oralis']	0.771	0.99	0.72
['Veillonella_infantium', 'Prevotella_jejuni', 'Kallipyga_gabonensis', 'Streptococcus_oralis']	0.771	0.99	0.72
['Veillonella_infantium', 'Prevotella_jejuni', 'Soonwooa_purpurea', 'Kallipyga_gabonensis', 'Streptococcus_oralis']	0.771	0.99	0.72
['Veillonella_infantium', 'Kallipyga_gabonensis', 'Streptococcus_oralis']	0.771	0.99	0.72
['Veillonella_infantium', 'Prevotella_jejuni', 'Soonwooa_purpurea', 'Granulicatella_elegans', 'Streptococcus_oralis']	0.771	0.99	0.72
['Prevotella_salivae', 'Veillonella_infantium', 'Prevotella_jejuni', 'Soonwooa_purpurea', 'Neisseria_perflava', 'Kallipyga_gabonensis', 'Granulicatella_elegans', 'Gemella_taiwanensis', 'Rothia_mucilaginosa']	0.771	0.99	0.72
['Veillonella_infantium', 'Soonwooa_purpurea', 'Streptococcus_oralis']	0.771	0.99	0.72
['Veillonella_infantium', 'Porphyromonas_pasteri', 'Rothia_mucilaginosa', 'Streptococcus_oralis']	0.771	0.99	0.72
['Prevotella_salivae', 'Veillonella_infantium', 'Prevotella_jejuni', 'Granulicatella_elegans', 'Gemella_taiwanensis', 'Rothia_mucilaginosa', 'Streptococcus_oralis']	0.771	0.99	0.72
['Veillonella_infantium', 'Prevotella_jejuni', 'Streptococcus_oralis']	0.771	0.99	0.72
['Prevotella_salivae', 'Prevotella_jejuni', 'Soonwooa_purpurea']	0.77	0.99	0.68
['Prevotella_salivae', 'Prevotella_jejuni']	0.77	0.99	0.68
['Kallipyga_gabonensis', 'Granulicatella_elegans', 'Porphyromonas_pasteri', 'Streptococcus_oralis']	0.767	0.667	0.88
['Veillonella_infantium', 'Soonwooa_purpurea', 'Neisseria_perflava', 'Gemella_taiwanensis', 'Rothia_mucilaginosa']	0.766	0.99	0.561
['Veillonella_infantium', 'Soonwooa_purpurea', 'Neisseria_perflava', 'Kallipyga_gabonensis']	0.766	0.99	0.56
['Veillonella_infantium', 'Neisseria_perflava', 'Kallipyga_gabonensis']	0.766	0.99	0.56
['Prevotella_salivae', 'Veillonella_infantium', 'Soonwooa_purpurea', 'Kallipyga_gabonensis', 'Porphyromonas_pasteri']	0.765	0.99	0.601
['Prevotella_salivae', 'Veillonella_infantium', 'Kallipyga_gabonensis', 'Porphyromonas_pasteri']	0.765	0.99	0.601
['Soonwooa_purpurea', 'Neisseria_perflava', 'Granulicatella_elegans', 'Rothia_mucilaginosa']	0.765	0.99	0.641
['Neisseria_perflava', 'Granulicatella_elegans', 'Rothia_mucilaginosa']	0.765	0.99	0.641
['Veillonella_infantium', 'Prevotella_jejuni', 'Kallipyga_gabonensis', 'Granulicatella_elegans']	0.765	0.99	0.641
['Veillonella_infantium', 'Prevotella_jejuni', 'Soonwooa_purpurea', 'Kallipyga_gabonensis', 'Granulicatella_elegans']	0.765	0.99	0.641
['Soonwooa_purpurea', 'Neisseria_perflava', 'Granulicatella_elegans', 'Porphyromonas_pasteri']	0.765	0.99	0.641
['Prevotella_jejuni', 'Soonwooa_purpurea', 'Kallipyga_gabonensis', 'Porphyromonas_pasteri', 'Streptococcus_oralis']	0.765	0.99	0.681
['Prevotella_jejuni', 'Kallipyga_gabonensis', 'Porphyromonas_pasteri', 'Streptococcus_oralis']	0.765	0.99	0.681
['Prevotella_salivae', 'Veillonella_infantium']	0.764	0.99	0.601
['Prevotella_salivae', 'Veillonella_infantium', 'Porphyromonas_pasteri', 'Gemella_taiwanensis', 'Rothia_mucilaginosa']	0.76	0.99	0.52
['Prevotella_salivae', 'Veillonella_infantium', 'Soonwooa_purpurea', 'Kallipyga_gabonensis', 'Porphyromonas_pasteri', 'Gemella_taiwanensis']	0.76	0.99	0.52
['Prevotella_salivae', 'Veillonella_infantium', 'Soonwooa_purpurea', 'Porphyromonas_pasteri', 'Gemella_taiwanensis', 'Rothia_mucilaginosa']	0.76	0.99	0.52
['Prevotella_salivae', 'Prevotella_jejuni', 'Soonwooa_purpurea', 'Neisseria_perflava', 'Granulicatella_elegans', 'Gemella_taiwanensis']	0.759	0.99	0.56
['Prevotella_salivae', 'Neisseria_perflava', 'Kallipyga_gabonensis', 'Granulicatella_elegans', 'Gemella_taiwanensis']	0.759	0.99	0.56
['Prevotella_salivae', 'Prevotella_jejuni', 'Neisseria_perflava', 'Granulicatella_elegans', 'Gemella_taiwanensis']	0.759	0.99	0.56
['Veillonella_infantium', 'Soonwooa_purpurea', 'Neisseria_perflava', 'Kallipyga_gabonensis', 'Porphyromonas_pasteri']	0.759	0.99	0.56
['Prevotella_salivae', 'Prevotella_jejuni', 'Neisseria_perflava', 'Gemella_taiwanensis']	0.759	0.99	0.56
['Veillonella_infantium', 'Soonwooa_purpurea', 'Neisseria_perflava', 'Granulicatella_elegans', 'Gemella_taiwanensis', 'Rothia_mucilaginosa', 'Streptococcus_oralis']	0.759	0.99	0.56
['Prevotella_salivae', 'Prevotella_jejuni', 'Soonwooa_purpurea', 'Neisseria_perflava', 'Gemella_taiwanensis']	0.759	0.99	0.56
['Prevotella_salivae', 'Kallipyga_gabonensis', 'Porphyromonas_pasteri', 'Rothia_mucilaginosa']	0.759	0.99	0.56
['Prevotella_salivae', 'Soonwooa_purpurea', 'Kallipyga_gabonensis', 'Porphyromonas_pasteri', 'Rothia_mucilaginosa']	0.759	0.99	0.56
['Veillonella_infantium', 'Neisseria_perflava', 'Kallipyga_gabonensis', 'Granulicatella_elegans', 'Porphyromonas_pasteri']	0.759	0.99	0.56
['Prevotella_salivae', 'Prevotella_jejuni', 'Soonwooa_purpurea', 'Neisseria_perflava', 'Kallipyga_gabonensis', 'Granulicatella_elegans', 'Porphyromonas_pasteri']	0.759	0.99	0.56
['Prevotella_salivae', 'Prevotella_jejuni', 'Soonwooa_purpurea', 'Neisseria_perflava', 'Kallipyga_gabonensis', 'Granulicatella_elegans', 'Porphyromonas_pasteri', 'Rothia_mucilaginosa']	0.759	0.99	0.6
['Kallipyga_gabonensis', 'Granulicatella_elegans', 'Porphyromonas_pasteri', 'Rothia_mucilaginosa', 'Streptococcus_oralis']	0.759	0.99	0.6
['Prevotella_salivae', 'Prevotella_jejuni', 'Neisseria_perflava', 'Kallipyga_gabonensis', 'Granulicatella_elegans', 'Porphyromonas_pasteri', 'Rothia_mucilaginosa']	0.759	0.99	0.6
['Prevotella_jejuni', 'Granulicatella_elegans', 'Porphyromonas_pasteri', 'Rothia_mucilaginosa', 'Streptococcus_oralis']	0.759	0.99	0.6
['Veillonella_infantium', 'Soonwooa_purpurea', 'Neisseria_perflava', 'Kallipyga_gabonensis', 'Gemella_taiwanensis', 'Rothia_mucilaginosa', 'Streptococcus_oralis']	0.759	0.99	0.6
['Prevotella_salivae', 'Veillonella_infantium', 'Soonwooa_purpurea', 'Neisseria_perflava', 'Kallipyga_gabonensis', 'Porphyromonas_pasteri', 'Gemella_taiwanensis', 'Rothia_mucilaginosa']	0.759	0.99	0.6
['Prevotella_salivae', 'Veillonella_infantium', 'Soonwooa_purpurea', 'Kallipyga_gabonensis', 'Granulicatella_elegans', 'Porphyromonas_pasteri', 'Gemella_taiwanensis', 'Streptococcus_oralis']	0.759	0.99	0.6
['Prevotella_salivae', 'Veillonella_infantium', 'Neisseria_perflava', 'Granulicatella_elegans', 'Gemella_taiwanensis', 'Rothia_mucilaginosa', 'Streptococcus_oralis']	0.759	0.99	0.6
['Prevotella_salivae', 'Veillonella_infantium', 'Neisseria_perflava', 'Kallipyga_gabonensis', 'Porphyromonas_pasteri', 'Gemella_taiwanensis', 'Rothia_mucilaginosa']	0.759	0.99	0.6
['Prevotella_salivae', 'Veillonella_infantium', 'Soonwooa_purpurea', 'Neisseria_perflava', 'Granulicatella_elegans', 'Gemella_taiwanensis', 'Rothia_mucilaginosa', 'Streptococcus_oralis']	0.759	0.99	0.6
['Prevotella_salivae', 'Veillonella_infantium', 'Kallipyga_gabonensis', 'Granulicatella_elegans', 'Porphyromonas_pasteri', 'Gemella_taiwanensis', 'Streptococcus_oralis']	0.759	0.99	0.6
['Prevotella_jejuni', 'Gemella_taiwanensis', 'Rothia_mucilaginosa']	0.759	0.99	0.6
['Soonwooa_purpurea', 'Neisseria_perflava', 'Kallipyga_gabonensis', 'Granulicatella_elegans', 'Streptococcus_oralis']	0.759	0.99	0.6
['Prevotella_jejuni', 'Soonwooa_purpurea', 'Granulicatella_elegans', 'Gemella_taiwanensis', 'Rothia_mucilaginosa']	0.759	0.99	0.6
['Veillonella_infantium', 'Prevotella_jejuni', 'Neisseria_perflava', 'Porphyromonas_pasteri', 'Rothia_mucilaginosa', 'Streptococcus_oralis']	0.759	0.99	0.64
['Veillonella_infantium', 'Prevotella_jejuni', 'Soonwooa_purpurea', 'Neisseria_perflava', 'Kallipyga_gabonensis', 'Porphyromonas_pasteri', 'Rothia_mucilaginosa', 'Streptococcus_oralis']	0.759	0.99	0.64
['Veillonella_infantium', 'Prevotella_jejuni', 'Soonwooa_purpurea', 'Neisseria_perflava', 'Porphyromonas_pasteri', 'Rothia_mucilaginosa', 'Streptococcus_oralis']	0.759	0.99	0.64
['Prevotella_salivae', 'Soonwooa_purpurea', 'Neisseria_perflava', 'Kallipyga_gabonensis', 'Porphyromonas_pasteri', 'Gemella_taiwanensis', 'Rothia_mucilaginosa']	0.759	0.99	0.64
['Veillonella_infantium', 'Prevotella_jejuni', 'Neisseria_perflava', 'Kallipyga_gabonensis', 'Porphyromonas_pasteri', 'Rothia_mucilaginosa', 'Streptococcus_oralis']	0.759	0.99	0.64
['Prevotella_salivae', 'Prevotella_jejuni', 'Rothia_mucilaginosa', 'Streptococcus_oralis']	0.759	0.99	0.64
['Prevotella_jejuni', 'Soonwooa_purpurea', 'Neisseria_perflava', 'Granulicatella_elegans', 'Porphyromonas_pasteri', 'Rothia_mucilaginosa']	0.759	0.99	0.64
['Prevotella_salivae', 'Prevotella_jejuni', 'Soonwooa_purpurea', 'Neisseria_perflava', 'Kallipyga_gabonensis', 'Granulicatella_elegans', 'Porphyromonas_pasteri', 'Rothia_mucilaginosa', 'Streptococcus_oralis']	0.759	0.99	0.64
['Prevotella_salivae', 'Neisseria_perflava', 'Kallipyga_gabonensis', 'Porphyromonas_pasteri', 'Gemella_taiwanensis', 'Rothia_mucilaginosa']	0.759	0.99	0.64
['Prevotella_jejuni', 'Soonwooa_purpurea', 'Gemella_taiwanensis', 'Rothia_mucilaginosa']	0.759	0.99	0.64
['Veillonella_infantium', 'Prevotella_jejuni', 'Soonwooa_purpurea', 'Kallipyga_gabonensis', 'Porphyromonas_pasteri', 'Gemella_taiwanensis']	0.759	0.99	0.64
['Prevotella_salivae', 'Veillonella_infantium', 'Soonwooa_purpurea', 'Kallipyga_gabonensis', 'Gemella_taiwanensis', 'Rothia_mucilaginosa', 'Streptococcus_oralis']	0.759	0.99	0.64
['Prevotella_jejuni', 'Soonwooa_purpurea', 'Kallipyga_gabonensis', 'Rothia_mucilaginosa', 'Streptococcus_oralis']	0.759	0.99	0.64
['Veillonella_infantium', 'Prevotella_jejuni', 'Kallipyga_gabonensis', 'Porphyromonas_pasteri', 'Gemella_taiwanensis']	0.759	0.99	0.64
['Prevotella_salivae', 'Prevotella_jejuni', 'Neisseria_perflava', 'Gemella_taiwanensis', 'Streptococcus_oralis']	0.759	0.99	0.64
['Prevotella_salivae', 'Veillonella_infantium', 'Soonwooa_purpurea', 'Kallipyga_gabonensis', 'Granulicatella_elegans', 'Porphyromonas_pasteri', 'Streptococcus_oralis']	0.759	0.99	0.64
['Prevotella_salivae', 'Veillonella_infantium', 'Prevotella_jejuni', 'Kallipyga_gabonensis', 'Porphyromonas_pasteri', 'Gemella_taiwanensis']	0.759	0.99	0.64
['Prevotella_salivae', 'Neisseria_perflava', 'Kallipyga_gabonensis', 'Porphyromonas_pasteri', 'Gemella_taiwanensis', 'Streptococcus_oralis']	0.759	0.99	0.64
['Prevotella_salivae', 'Veillonella_infantium', 'Prevotella_jejuni', 'Soonwooa_purpurea', 'Kallipyga_gabonensis', 'Porphyromonas_pasteri', 'Gemella_taiwanensis']	0.759	0.99	0.64
['Veillonella_infantium', 'Prevotella_jejuni', 'Porphyromonas_pasteri', 'Rothia_mucilaginosa']	0.759	0.99	0.64
['Prevotella_salivae', 'Veillonella_infantium', 'Kallipyga_gabonensis', 'Granulicatella_elegans', 'Porphyromonas_pasteri', 'Streptococcus_oralis']	0.759	0.99	0.64
['Prevotella_salivae', 'Prevotella_jejuni', 'Soonwooa_purpurea', 'Neisseria_perflava', 'Gemella_taiwanensis', 'Streptococcus_oralis']	0.759	0.99	0.64
['Prevotella_salivae', 'Veillonella_infantium', 'Kallipyga_gabonensis', 'Gemella_taiwanensis', 'Rothia_mucilaginosa', 'Streptococcus_oralis']	0.759	0.99	0.64
['Prevotella_salivae', 'Soonwooa_purpurea', 'Neisseria_perflava', 'Kallipyga_gabonensis', 'Porphyromonas_pasteri', 'Gemella_taiwanensis', 'Streptococcus_oralis']	0.759	0.99	0.64
['Prevotella_salivae', 'Prevotella_jejuni', 'Kallipyga_gabonensis', 'Granulicatella_elegans', 'Porphyromonas_pasteri', 'Gemella_taiwanensis', 'Rothia_mucilaginosa', 'Streptococcus_oralis']	0.759	0.99	0.64
['Prevotella_salivae', 'Veillonella_infantium', 'Kallipyga_gabonensis', 'Granulicatella_elegans', 'Streptococcus_oralis']	0.759	0.99	0.64
['Veillonella_infantium', 'Kallipyga_gabonensis', 'Granulicatella_elegans', 'Porphyromonas_pasteri', 'Gemella_taiwanensis', 'Streptococcus_oralis']	0.759	0.99	0.64
['Prevotella_salivae', 'Veillonella_infantium', 'Soonwooa_purpurea', 'Kallipyga_gabonensis', 'Granulicatella_elegans', 'Streptococcus_oralis']	0.759	0.99	0.64
['Prevotella_jejuni', 'Soonwooa_purpurea', 'Neisseria_perflava', 'Kallipyga_gabonensis', 'Porphyromonas_pasteri', 'Gemella_taiwanensis']	0.759	0.99	0.64
['Veillonella_infantium', 'Soonwooa_purpurea', 'Kallipyga_gabonensis', 'Porphyromonas_pasteri', 'Gemella_taiwanensis']	0.759	0.99	0.64
['Prevotella_salivae', 'Prevotella_jejuni', 'Soonwooa_purpurea', 'Kallipyga_gabonensis', 'Granulicatella_elegans', 'Porphyromonas_pasteri', 'Gemella_taiwanensis', 'Rothia_mucilaginosa', 'Streptococcus_oralis']	0.759	0.99	0.64
['Veillonella_infantium', 'Kallipyga_gabonensis', 'Porphyromonas_pasteri', 'Gemella_taiwanensis']	0.759	0.99	0.64
['Prevotella_jejuni', 'Neisseria_perflava', 'Kallipyga_gabonensis', 'Porphyromonas_pasteri', 'Gemella_taiwanensis']	0.759	0.99	0.64
['Prevotella_salivae', 'Prevotella_jejuni', 'Neisseria_perflava', 'Kallipyga_gabonensis', 'Porphyromonas_pasteri', 'Gemella_taiwanensis', 'Streptococcus_oralis']	0.758	0.99	0.68
['Prevotella_salivae', 'Prevotella_jejuni', 'Soonwooa_purpurea', 'Neisseria_perflava', 'Kallipyga_gabonensis', 'Porphyromonas_pasteri', 'Gemella_taiwanensis', 'Streptococcus_oralis']	0.758	0.99	0.68
['Veillonella_infantium', 'Prevotella_jejuni', 'Soonwooa_purpurea', 'Neisseria_perflava', 'Rothia_mucilaginosa', 'Streptococcus_oralis']	0.758	0.99	0.68
['Veillonella_infantium', 'Prevotella_jejuni', 'Soonwooa_purpurea', 'Kallipyga_gabonensis', 'Porphyromonas_pasteri', 'Gemella_taiwanensis', 'Streptococcus_oralis']	0.758	0.99	0.68
['Veillonella_infantium', 'Kallipyga_gabonensis', 'Rothia_mucilaginosa', 'Streptococcus_oralis']	0.758	0.99	0.68
['Veillonella_infantium', 'Prevotella_jejuni', 'Soonwooa_purpurea', 'Neisseria_perflava', 'Kallipyga_gabonensis', 'Granulicatella_elegans', 'Gemella_taiwanensis', 'Rothia_mucilaginosa']	0.758	0.99	0.68
['Veillonella_infantium', 'Soonwooa_purpurea', 'Kallipyga_gabonensis', 'Rothia_mucilaginosa', 'Streptococcus_oralis']	0.758	0.99	0.68
['Veillonella_infantium', 'Prevotella_jejuni', 'Kallipyga_gabonensis', 'Porphyromonas_pasteri', 'Gemella_taiwanensis', 'Streptococcus_oralis']	0.758	0.99	0.68
['Prevotella_salivae', 'Kallipyga_gabonensis', 'Rothia_mucilaginosa', 'Streptococcus_oralis']	0.758	0.99	0.68
['Veillonella_infantium', 'Prevotella_jejuni', 'Neisseria_perflava', 'Kallipyga_gabonensis', 'Granulicatella_elegans', 'Gemella_taiwanensis', 'Rothia_mucilaginosa']	0.758	0.99	0.68
['Prevotella_salivae', 'Prevotella_jejuni', 'Soonwooa_purpurea', 'Neisseria_perflava', 'Streptococcus_oralis']	0.758	0.99	0.68
['Veillonella_infantium', 'Soonwooa_purpurea', 'Granulicatella_elegans', 'Gemella_taiwanensis', 'Streptococcus_oralis']	0.758	0.99	0.68
['Veillonella_infantium', 'Prevotella_jejuni', 'Kallipyga_gabonensis', 'Granulicatella_elegans', 'Porphyromonas_pasteri', 'Gemella_taiwanensis', 'Streptococcus_oralis']	0.758	0.99	0.68
['Prevotella_salivae', 'Soonwooa_purpurea', 'Kallipyga_gabonensis', 'Rothia_mucilaginosa', 'Streptococcus_oralis']	0.758	0.99	0.68
['Veillonella_infantium', 'Prevotella_jejuni', 'Neisseria_perflava', 'Granulicatella_elegans', 'Gemella_taiwanensis', 'Rothia_mucilaginosa']	0.758	0.99	0.68
['Veillonella_infantium', 'Prevotella_jejuni', 'Soonwooa_purpurea', 'Kallipyga_gabonensis', 'Granulicatella_elegans', 'Porphyromonas_pasteri', 'Gemella_taiwanensis', 'Streptococcus_oralis']	0.758	0.99	0.68
['Prevotella_salivae', 'Veillonella_infantium', 'Prevotella_jejuni', 'Granulicatella_elegans', 'Porphyromonas_pasteri', 'Gemella_taiwanensis', 'Rothia_mucilaginosa', 'Streptococcus_oralis']	0.758	0.99	0.68
['Veillonella_infantium', 'Prevotella_jejuni', 'Soonwooa_purpurea', 'Neisseria_perflava', 'Granulicatella_elegans', 'Gemella_taiwanensis', 'Rothia_mucilaginosa']	0.758	0.99	0.68
['Prevotella_jejuni', 'Neisseria_perflava', 'Kallipyga_gabonensis', 'Granulicatella_elegans', 'Streptococcus_oralis']	0.758	0.99	0.68
['Prevotella_salivae', 'Prevotella_jejuni', 'Neisseria_perflava', 'Streptococcus_oralis']	0.758	0.99	0.68
['Prevotella_salivae', 'Veillonella_infantium', 'Neisseria_perflava', 'Kallipyga_gabonensis', 'Rothia_mucilaginosa', 'Streptococcus_oralis']	0.758	0.99	0.68
['Veillonella_infantium', 'Soonwooa_purpurea', 'Neisseria_perflava', 'Kallipyga_gabonensis', 'Rothia_mucilaginosa', 'Streptococcus_oralis']	0.758	0.99	0.68
['Veillonella_infantium', 'Soonwooa_purpurea', 'Kallipyga_gabonensis', 'Granulicatella_elegans', 'Porphyromonas_pasteri', 'Streptococcus_oralis']	0.758	0.99	0.68
['Prevotella_salivae', 'Veillonella_infantium', 'Rothia_mucilaginosa']	0.758	0.99	0.68
['Prevotella_salivae', 'Veillonella_infantium', 'Soonwooa_purpurea', 'Rothia_mucilaginosa']	0.758	0.99	0.68
['Prevotella_salivae', 'Veillonella_infantium', 'Soonwooa_purpurea', 'Neisseria_perflava', 'Kallipyga_gabonensis', 'Rothia_mucilaginosa', 'Streptococcus_oralis']	0.758	0.99	0.68
['Veillonella_infantium', 'Prevotella_jejuni', 'Kallipyga_gabonensis', 'Porphyromonas_pasteri', 'Gemella_taiwanensis', 'Rothia_mucilaginosa']	0.758	0.99	0.68
['Veillonella_infantium', 'Prevotella_jejuni', 'Soonwooa_purpurea', 'Kallipyga_gabonensis', 'Porphyromonas_pasteri', 'Gemella_taiwanensis', 'Rothia_mucilaginosa']	0.758	0.99	0.68
['Veillonella_infantium', 'Soonwooa_purpurea', 'Granulicatella_elegans']	0.758	0.99	0.566
['Prevotella_salivae', 'Veillonella_infantium', 'Prevotella_jejuni', 'Soonwooa_purpurea', 'Neisseria_perflava', 'Kallipyga_gabonensis', 'Gemella_taiwanensis', 'Rothia_mucilaginosa']	0.758	0.99	0.72
['Prevotella_salivae', 'Soonwooa_purpurea', 'Kallipyga_gabonensis', 'Porphyromonas_pasteri', 'Rothia_mucilaginosa', 'Streptococcus_oralis']	0.758	0.99	0.72
['Veillonella_infantium', 'Kallipyga_gabonensis', 'Porphyromonas_pasteri', 'Rothia_mucilaginosa', 'Streptococcus_oralis']	0.758	0.99	0.72
['Veillonella_infantium', 'Soonwooa_purpurea', 'Kallipyga_gabonensis', 'Porphyromonas_pasteri', 'Rothia_mucilaginosa', 'Streptococcus_oralis']	0.758	0.99	0.72
['Prevotella_salivae', 'Veillonella_infantium', 'Prevotella_jejuni', 'Neisseria_perflava', 'Granulicatella_elegans', 'Rothia_mucilaginosa']	0.758	0.99	0.72
['Prevotella_salivae', 'Veillonella_infantium', 'Prevotella_jejuni', 'Neisseria_perflava', 'Kallipyga_gabonensis', 'Granulicatella_elegans', 'Gemella_taiwanensis', 'Rothia_mucilaginosa']	0.758	0.99	0.72
['Veillonella_infantium', 'Prevotella_jejuni', 'Neisseria_perflava', 'Granulicatella_elegans', 'Rothia_mucilaginosa']	0.758	0.99	0.72
['Veillonella_infantium', 'Neisseria_perflava', 'Gemella_taiwanensis', 'Rothia_mucilaginosa']	0.753	0.99	0.521
['Prevotella_salivae', 'Prevotella_jejuni', 'Soonwooa_purpurea', 'Porphyromonas_pasteri', 'Gemella_taiwanensis', 'Streptococcus_oralis']	0.753	0.99	0.56
['Prevotella_salivae', 'Prevotella_jejuni', 'Porphyromonas_pasteri', 'Gemella_taiwanensis', 'Streptococcus_oralis']	0.753	0.99	0.56
['Prevotella_salivae', 'Prevotella_jejuni', 'Soonwooa_purpurea', 'Porphyromonas_pasteri', 'Streptococcus_oralis']	0.752	0.99	0.6
['Prevotella_salivae', 'Prevotella_jejuni', 'Porphyromonas_pasteri', 'Streptococcus_oralis']	0.752	0.99	0.6
['Prevotella_salivae', 'Prevotella_jejuni', 'Soonwooa_purpurea', 'Granulicatella_elegans', 'Porphyromonas_pasteri', 'Gemella_taiwanensis', 'Streptococcus_oralis']	0.752	0.99	0.64
['Prevotella_jejuni', 'Kallipyga_gabonensis']	0.751	0.99	0.485
['Veillonella_infantium', 'Prevotella_jejuni', 'Soonwooa_purpurea', 'Kallipyga_gabonensis']	0.751	0.99	0.6
['Prevotella_salivae', 'Veillonella_infantium', 'Soonwooa_purpurea', 'Kallipyga_gabonensis', 'Granulicatella_elegans', 'Gemella_taiwanensis']	0.747	0.667	0.88
['Soonwooa_purpurea', 'Granulicatella_elegans', 'Rothia_mucilaginosa', 'Streptococcus_oralis']	0.747	0.667	0.84
['Prevotella_salivae', 'Veillonella_infantium', 'Soonwooa_purpurea', 'Neisseria_perflava', 'Kallipyga_gabonensis', 'Granulicatella_elegans', 'Porphyromonas_pasteri']	0.746	0.99	0.52
['Prevotella_salivae', 'Veillonella_infantium', 'Prevotella_jejuni', 'Gemella_taiwanensis', 'Rothia_mucilaginosa']	0.746	0.99	0.52
['Prevotella_salivae', 'Prevotella_jejuni', 'Neisseria_perflava', 'Kallipyga_gabonensis', 'Porphyromonas_pasteri', 'Gemella_taiwanensis']	0.746	0.99	0.52
['Prevotella_salivae', 'Prevotella_jejuni', 'Soonwooa_purpurea', 'Neisseria_perflava', 'Kallipyga_gabonensis', 'Porphyromonas_pasteri', 'Gemella_taiwanensis']	0.746	0.99	0.52
['Prevotella_salivae', 'Veillonella_infantium', 'Neisseria_perflava', 'Granulicatella_elegans', 'Porphyromonas_pasteri', 'Gemella_taiwanensis', 'Rothia_mucilaginosa']	0.746	0.99	0.56
['Veillonella_infantium', 'Soonwooa_purpurea', 'Neisseria_perflava', 'Kallipyga_gabonensis', 'Granulicatella_elegans', 'Porphyromonas_pasteri', 'Gemella_taiwanensis', 'Rothia_mucilaginosa', 'Streptococcus_oralis']	0.746	0.99	0.56
['Prevotella_jejuni', 'Soonwooa_purpurea', 'Neisseria_perflava', 'Kallipyga_gabonensis', 'Gemella_taiwanensis', 'Rothia_mucilaginosa', 'Streptococcus_oralis']	0.746	0.99	0.56
['Soonwooa_purpurea', 'Neisseria_perflava', 'Kallipyga_gabonensis', 'Granulicatella_elegans', 'Rothia_mucilaginosa', 'Streptococcus_oralis']	0.746	0.99	0.56
['Veillonella_infantium', 'Soonwooa_purpurea', 'Neisseria_perflava', 'Gemella_taiwanensis', 'Rothia_mucilaginosa', 'Streptococcus_oralis']	0.746	0.99	0.56
['Prevotella_salivae', 'Veillonella_infantium', 'Soonwooa_purpurea', 'Neisseria_perflava', 'Kallipyga_gabonensis', 'Granulicatella_elegans', 'Porphyromonas_pasteri', 'Gemella_taiwanensis', 'Rothia_mucilaginosa']	0.746	0.99	0.56
['Veillonella_infantium', 'Neisseria_perflava', 'Kallipyga_gabonensis', 'Porphyromonas_pasteri']	0.746	0.99	0.56
['Veillonella_infantium', 'Neisseria_perflava', 'Granulicatella_elegans', 'Gemella_taiwanensis', 'Rothia_mucilaginosa', 'Streptococcus_oralis']	0.746	0.99	0.56
['Veillonella_infantium', 'Prevotella_jejuni', 'Soonwooa_purpurea', 'Porphyromonas_pasteri', 'Rothia_mucilaginosa']	0.746	0.99	0.56
['Veillonella_infantium', 'Soonwooa_purpurea', 'Neisseria_perflava', 'Kallipyga_gabonensis', 'Granulicatella_elegans', 'Porphyromonas_pasteri', 'Gemella_taiwanensis', 'Rothia_mucilaginosa']	0.746	0.99	0.56
['Prevotella_salivae', 'Veillonella_infantium', 'Soonwooa_purpurea', 'Neisseria_perflava', 'Granulicatella_elegans', 'Porphyromonas_pasteri', 'Gemella_taiwanensis', 'Rothia_mucilaginosa']	0.746	0.99	0.56
['Veillonella_infantium', 'Neisseria_perflava', 'Kallipyga_gabonensis', 'Granulicatella_elegans', 'Porphyromonas_pasteri', 'Gemella_taiwanensis', 'Rothia_mucilaginosa']	0.746	0.99	0.56
['Prevotella_jejuni', 'Neisseria_perflava', 'Kallipyga_gabonensis', 'Gemella_taiwanensis', 'Rothia_mucilaginosa', 'Streptococcus_oralis']	0.746	0.99	0.56
['Veillonella_infantium', 'Neisseria_perflava', 'Kallipyga_gabonensis', 'Gemella_taiwanensis', 'Rothia_mucilaginosa', 'Streptococcus_oralis']	0.746	0.99	0.56
['Prevotella_jejuni', 'Soonwooa_purpurea', 'Neisseria_perflava', 'Kallipyga_gabonensis', 'Gemella_taiwanensis', 'Rothia_mucilaginosa']	0.746	0.99	0.56
['Prevotella_salivae', 'Veillonella_infantium', 'Neisseria_perflava', 'Kallipyga_gabonensis', 'Granulicatella_elegans', 'Porphyromonas_pasteri', 'Gemella_taiwanensis', 'Rothia_mucilaginosa']	0.746	0.99	0.56
['Prevotella_jejuni', 'Soonwooa_purpurea', 'Neisseria_perflava', 'Kallipyga_gabonensis', 'Granulicatella_elegans', 'Gemella_taiwanensis', 'Rothia_mucilaginosa']	0.746	0.99	0.56
['Prevotella_salivae', 'Veillonella_infantium', 'Soonwooa_purpurea', 'Neisseria_perflava', 'Porphyromonas_pasteri', 'Gemella_taiwanensis', 'Rothia_mucilaginosa']	0.746	0.99	0.56
['Prevotella_jejuni', 'Soonwooa_purpurea', 'Neisseria_perflava', 'Granulicatella_elegans', 'Porphyromonas_pasteri']	0.746	0.99	0.56
['Prevotella_salivae', 'Veillonella_infantium', 'Soonwooa_purpurea', 'Kallipyga_gabonensis', 'Porphyromonas_pasteri', 'Gemella_taiwanensis', 'Rothia_mucilaginosa', 'Streptococcus_oralis']	0.746	0.99	0.56
['Veillonella_infantium', 'Soonwooa_purpurea', 'Neisseria_perflava', 'Kallipyga_gabonensis', 'Porphyromonas_pasteri', 'Gemella_taiwanensis', 'Rothia_mucilaginosa']	0.746	0.99	0.56
['Prevotella_salivae', 'Veillonella_infantium', 'Neisseria_perflava', 'Porphyromonas_pasteri', 'Gemella_taiwanensis', 'Rothia_mucilaginosa']	0.746	0.99	0.56
['Prevotella_salivae', 'Soonwooa_purpurea', 'Gemella_taiwanensis', 'Rothia_mucilaginosa']	0.746	0.99	0.56
['Prevotella_jejuni', 'Granulicatella_elegans', 'Gemella_taiwanensis', 'Rothia_mucilaginosa']	0.746	0.99	0.56
['Prevotella_salivae', 'Gemella_taiwanensis', 'Rothia_mucilaginosa']	0.746	0.99	0.56
['Veillonella_infantium', 'Soonwooa_purpurea', 'Neisseria_perflava', 'Kallipyga_gabonensis', 'Granulicatella_elegans', 'Streptococcus_oralis']	0.746	0.99	0.6
['Prevotella_salivae', 'Soonwooa_purpurea', 'Neisseria_perflava', 'Kallipyga_gabonensis', 'Granulicatella_elegans', 'Gemella_taiwanensis', 'Rothia_mucilaginosa']	0.746	0.99	0.6
['Prevotella_salivae', 'Veillonella_infantium', 'Prevotella_jejuni', 'Porphyromonas_pasteri']	0.746	0.99	0.6
['Prevotella_salivae', 'Neisseria_perflava', 'Kallipyga_gabonensis', 'Granulicatella_elegans', 'Porphyromonas_pasteri', 'Rothia_mucilaginosa']	0.746	0.99	0.6
['Prevotella_salivae', 'Neisseria_perflava', 'Kallipyga_gabonensis', 'Granulicatella_elegans', 'Gemella_taiwanensis', 'Rothia_mucilaginosa']	0.746	0.99	0.6
['Prevotella_salivae', 'Soonwooa_purpurea', 'Neisseria_perflava', 'Kallipyga_gabonensis', 'Granulicatella_elegans', 'Porphyromonas_pasteri', 'Rothia_mucilaginosa']	0.746	0.99	0.6
['Prevotella_jejuni', 'Soonwooa_purpurea', 'Gemella_taiwanensis', 'Rothia_mucilaginosa', 'Streptococcus_oralis']	0.746	0.99	0.6
['Prevotella_jejuni', 'Gemella_taiwanensis', 'Rothia_mucilaginosa', 'Streptococcus_oralis']	0.746	0.99	0.6
['Prevotella_salivae', 'Veillonella_infantium', 'Prevotella_jejuni', 'Kallipyga_gabonensis', 'Granulicatella_elegans', 'Streptococcus_oralis']	0.746	0.99	0.6
['Prevotella_jejuni', 'Soonwooa_purpurea', 'Neisseria_perflava', 'Gemella_taiwanensis', 'Streptococcus_oralis']	0.746	0.99	0.6
['Prevotella_salivae', 'Prevotella_jejuni', 'Neisseria_perflava', 'Kallipyga_gabonensis', 'Rothia_mucilaginosa', 'Streptococcus_oralis']	0.746	0.99	0.6
['Prevotella_salivae', 'Prevotella_jejuni', 'Soonwooa_purpurea', 'Granulicatella_elegans', 'Porphyromonas_pasteri', 'Gemella_taiwanensis', 'Rothia_mucilaginosa']	0.746	0.99	0.6
['Prevotella_salivae', 'Prevotella_jejuni', 'Neisseria_perflava', 'Kallipyga_gabonensis', 'Rothia_mucilaginosa']	0.746	0.99	0.6
['Veillonella_infantium', 'Neisseria_perflava', 'Kallipyga_gabonensis', 'Granulicatella_elegans', 'Gemella_taiwanensis', 'Streptococcus_oralis']	0.746	0.99	0.6
['Veillonella_infantium', 'Prevotella_jejuni', 'Kallipyga_gabonensis', 'Gemella_taiwanensis', 'Rothia_mucilaginosa', 'Streptococcus_oralis']	0.746	0.99	0.6
['Soonwooa_purpurea', 'Neisseria_perflava', 'Kallipyga_gabonensis', 'Granulicatella_elegans']	0.746	0.99	0.525
['Veillonella_infantium', 'Prevotella_jejuni', 'Soonwooa_purpurea', 'Kallipyga_gabonensis', 'Gemella_taiwanensis', 'Rothia_mucilaginosa', 'Streptococcus_oralis']	0.746	0.99	0.6
['Prevotella_salivae', 'Veillonella_infantium', 'Prevotella_jejuni', 'Soonwooa_purpurea', 'Kallipyga_gabonensis', 'Granulicatella_elegans', 'Streptococcus_oralis']	0.746	0.99	0.6
['Prevotella_salivae', 'Prevotella_jejuni', 'Soonwooa_purpurea', 'Neisseria_perflava', 'Kallipyga_gabonensis', 'Rothia_mucilaginosa']	0.746	0.99	0.6
['Prevotella_salivae', 'Neisseria_perflava', 'Kallipyga_gabonensis', 'Gemella_taiwanensis', 'Streptococcus_oralis']	0.746	0.99	0.6
['Veillonella_infantium', 'Soonwooa_purpurea', 'Neisseria_perflava', 'Granulicatella_elegans', 'Gemella_taiwanensis', 'Streptococcus_oralis']	0.746	0.99	0.6
['Prevotella_salivae', 'Prevotella_jejuni', 'Soonwooa_purpurea', 'Neisseria_perflava', 'Kallipyga_gabonensis', 'Rothia_mucilaginosa', 'Streptococcus_oralis']	0.746	0.99	0.6
['Prevotella_salivae', 'Soonwooa_purpurea', 'Neisseria_perflava', 'Kallipyga_gabonensis', 'Gemella_taiwanensis', 'Streptococcus_oralis']	0.746	0.99	0.6
['Prevotella_jejuni', 'Neisseria_perflava', 'Gemella_taiwanensis', 'Streptococcus_oralis']	0.746	0.99	0.6
['Prevotella_salivae', 'Prevotella_jejuni', 'Neisseria_perflava', 'Kallipyga_gabonensis', 'Granulicatella_elegans', 'Gemella_taiwanensis', 'Rothia_mucilaginosa', 'Streptococcus_oralis']	0.746	0.99	0.6
['Prevotella_salivae', 'Prevotella_jejuni', 'Soonwooa_purpurea', 'Kallipyga_gabonensis', 'Granulicatella_elegans', 'Porphyromonas_pasteri', 'Gemella_taiwanensis', 'Rothia_mucilaginosa']	0.745	0.99	0.64
['Prevotella_jejuni', 'Neisseria_perflava', 'Granulicatella_elegans', 'Gemella_taiwanensis', 'Streptococcus_oralis']	0.745	0.99	0.64
['Prevotella_salivae', 'Prevotella_jejuni', 'Neisseria_perflava', 'Kallipyga_gabonensis', 'Granulicatella_elegans', 'Porphyromonas_pasteri', 'Rothia_mucilaginosa', 'Streptococcus_oralis']	0.745	0.99	0.64
['Prevotella_salivae', 'Prevotella_jejuni', 'Kallipyga_gabonensis', 'Granulicatella_elegans', 'Porphyromonas_pasteri', 'Gemella_taiwanensis', 'Rothia_mucilaginosa']	0.745	0.99	0.64
['Prevotella_jejuni', 'Neisseria_perflava', 'Granulicatella_elegans', 'Porphyromonas_pasteri', 'Rothia_mucilaginosa']	0.745	0.99	0.64
['Prevotella_salivae', 'Prevotella_jejuni', 'Soonwooa_purpurea', 'Neisseria_perflava', 'Granulicatella_elegans']	0.745	0.99	0.601
['Prevotella_salivae', 'Prevotella_jejuni', 'Neisseria_perflava', 'Granulicatella_elegans']	0.745	0.99	0.601
['Veillonella_infantium', 'Neisseria_perflava', 'Kallipyga_gabonensis', 'Rothia_mucilaginosa', 'Streptococcus_oralis']	0.745	0.99	0.64
['Prevotella_salivae', 'Prevotella_jejuni', 'Soonwooa_purpurea', 'Rothia_mucilaginosa', 'Streptococcus_oralis']	0.745	0.99	0.64
['Prevotella_jejuni', 'Neisseria_perflava', 'Kallipyga_gabonensis', 'Porphyromonas_pasteri', 'Gemella_taiwanensis', 'Rothia_mucilaginosa']	0.745	0.99	0.64
['Prevotella_salivae', 'Veillonella_infantium', 'Prevotella_jejuni', 'Soonwooa_purpurea', 'Gemella_taiwanensis', 'Streptococcus_oralis']	0.745	0.99	0.64
['Prevotella_jejuni', 'Rothia_mucilaginosa', 'Streptococcus_oralis']	0.745	0.99	0.64
['Prevotella_jejuni', 'Kallipyga_gabonensis', 'Rothia_mucilaginosa', 'Streptococcus_oralis']	0.745	0.99	0.64
['Veillonella_infantium', 'Prevotella_jejuni', 'Gemella_taiwanensis', 'Streptococcus_oralis']	0.745	0.99	0.64
['Veillonella_infantium', 'Prevotella_jejuni', 'Soonwooa_purpurea', 'Gemella_taiwanensis', 'Streptococcus_oralis']	0.745	0.99	0.64
['Prevotella_salivae', 'Veillonella_infantium', 'Prevotella_jejuni', 'Gemella_taiwanensis', 'Streptococcus_oralis']	0.745	0.99	0.64
['Prevotella_salivae', 'Veillonella_infantium', 'Granulicatella_elegans', 'Gemella_taiwanensis', 'Streptococcus_oralis']	0.745	0.99	0.68
['Prevotella_jejuni', 'Neisseria_perflava', 'Kallipyga_gabonensis', 'Porphyromonas_pasteri', 'Gemella_taiwanensis', 'Streptococcus_oralis']	0.745	0.99	0.68
['Veillonella_infantium', 'Prevotella_jejuni', 'Soonwooa_purpurea', 'Neisseria_perflava', 'Kallipyga_gabonensis', 'Granulicatella_elegans', 'Streptococcus_oralis']	0.745	0.99	0.68
['Veillonella_infantium', 'Prevotella_jejuni', 'Neisseria_perflava', 'Kallipyga_gabonensis', 'Granulicatella_elegans', 'Streptococcus_oralis']	0.745	0.99	0.68
['Prevotella_salivae', 'Veillonella_infantium', 'Prevotella_jejuni', 'Neisseria_perflava', 'Kallipyga_gabonensis', 'Streptococcus_oralis']	0.745	0.99	0.68
['Prevotella_salivae', 'Veillonella_infantium', 'Prevotella_jejuni', 'Soonwooa_purpurea', 'Kallipyga_gabonensis', 'Granulicatella_elegans', 'Porphyromonas_pasteri', 'Gemella_taiwanensis', 'Rothia_mucilaginosa', 'Streptococcus_oralis']	0.745	0.99	0.68
['Prevotella_salivae', 'Veillonella_infantium', 'Prevotella_jejuni', 'Soonwooa_purpurea', 'Neisseria_perflava', 'Kallipyga_gabonensis', 'Streptococcus_oralis']	0.745	0.99	0.68
['Prevotella_jejuni', 'Soonwooa_purpurea', 'Neisseria_perflava', 'Kallipyga_gabonensis', 'Porphyromonas_pasteri', 'Gemella_taiwanensis', 'Streptococcus_oralis']	0.745	0.99	0.68
['Prevotella_salivae', 'Veillonella_infantium', 'Prevotella_jejuni', 'Soonwooa_purpurea', 'Granulicatella_elegans', 'Porphyromonas_pasteri', 'Gemella_taiwanensis', 'Rothia_mucilaginosa', 'Streptococcus_oralis']	0.745	0.99	0.68
['Veillonella_infantium', 'Prevotella_jejuni', 'Soonwooa_purpurea', 'Neisseria_perflava', 'Kallipyga_gabonensis', 'Granulicatella_elegans', 'Rothia_mucilaginosa', 'Streptococcus_oralis']	0.745	0.99	0.68
['Prevotella_salivae', 'Veillonella_infantium', 'Soonwooa_purpurea', 'Granulicatella_elegans', 'Gemella_taiwanensis', 'Streptococcus_oralis']	0.745	0.99	0.68
['Prevotella_salivae', 'Veillonella_infantium', 'Prevotella_jejuni', 'Kallipyga_gabonensis', 'Granulicatella_elegans', 'Porphyromonas_pasteri', 'Gemella_taiwanensis', 'Rothia_mucilaginosa', 'Streptococcus_oralis']	0.745	0.99	0.68
['Prevotella_jejuni', 'Soonwooa_purpurea', 'Kallipyga_gabonensis', 'Porphyromonas_pasteri', 'Rothia_mucilaginosa', 'Streptococcus_oralis']	0.745	0.99	0.68
['Veillonella_infantium', 'Prevotella_jejuni', 'Soonwooa_purpurea', 'Granulicatella_elegans', 'Gemella_taiwanensis']	0.745	0.99	0.68
['Prevotella_salivae', 'Veillonella_infantium', 'Soonwooa_purpurea', 'Neisseria_perflava', 'Streptococcus_oralis']	0.745	0.99	0.68
['Prevotella_salivae', 'Prevotella_jejuni', 'Kallipyga_gabonensis', 'Gemella_taiwanensis', 'Rothia_mucilaginosa']	0.745	0.99	0.68
['Veillonella_infantium', 'Prevotella_jejuni', 'Granulicatella_elegans', 'Gemella_taiwanensis']	0.745	0.99	0.68
['Prevotella_salivae', 'Veillonella_infantium', 'Soonwooa_purpurea', 'Granulicatella_elegans', 'Streptococcus_oralis']	0.745	0.99	0.68
['Prevotella_salivae', 'Prevotella_jejuni', 'Kallipyga_gabonensis', 'Gemella_taiwanensis', 'Rothia_mucilaginosa', 'Streptococcus_oralis']	0.745	0.99	0.68
['Prevotella_salivae', 'Neisseria_perflava', 'Kallipyga_gabonensis', 'Streptococcus_oralis']	0.745	0.99	0.68
['Prevotella_salivae', 'Veillonella_infantium', 'Soonwooa_purpurea', 'Neisseria_perflava', 'Kallipyga_gabonensis', 'Streptococcus_oralis']	0.745	0.99	0.68
['Prevotella_salivae', 'Prevotella_jejuni', 'Soonwooa_purpurea', 'Kallipyga_gabonensis', 'Gemella_taiwanensis', 'Rothia_mucilaginosa']	0.745	0.99	0.68
['Prevotella_salivae', 'Neisseria_perflava', 'Streptococcus_oralis']	0.745	0.99	0.68
['Prevotella_salivae', 'Prevotella_jejuni', 'Soonwooa_purpurea', 'Kallipyga_gabonensis', 'Gemella_taiwanensis', 'Rothia_mucilaginosa', 'Streptococcus_oralis']	0.745	0.99	0.68
['Prevotella_salivae', 'Soonwooa_purpurea', 'Neisseria_perflava', 'Streptococcus_oralis']	0.745	0.99	0.68
['Prevotella_jejuni', 'Soonwooa_purpurea', 'Porphyromonas_pasteri', 'Rothia_mucilaginosa', 'Streptococcus_oralis']	0.745	0.99	0.68
['Prevotella_salivae', 'Veillonella_infantium', 'Neisseria_perflava', 'Streptococcus_oralis']	0.745	0.99	0.68
['Veillonella_infantium', 'Soonwooa_purpurea', 'Neisseria_perflava', 'Rothia_mucilaginosa', 'Streptococcus_oralis']	0.745	0.99	0.68
['Prevotella_salivae', 'Veillonella_infantium', 'Neisseria_perflava', 'Kallipyga_gabonensis', 'Streptococcus_oralis']	0.745	0.99	0.68
['Prevotella_salivae', 'Veillonella_infantium', 'Prevotella_jejuni', 'Neisseria_perflava', 'Kallipyga_gabonensis', 'Gemella_taiwanensis', 'Rothia_mucilaginosa']	0.745	0.99	0.68
['Prevotella_salivae', 'Soonwooa_purpurea', 'Neisseria_perflava', 'Kallipyga_gabonensis', 'Streptococcus_oralis']	0.745	0.99	0.68
['Prevotella_salivae', 'Veillonella_infantium', 'Granulicatella_elegans', 'Streptococcus_oralis']	0.745	0.99	0.68
['Prevotella_salivae', 'Kallipyga_gabonensis', 'Porphyromonas_pasteri', 'Rothia_mucilaginosa', 'Streptococcus_oralis']	0.745	0.99	0.68
['Veillonella_infantium', 'Prevotella_jejuni', 'Soonwooa_purpurea', 'Granulicatella_elegans']	0.745	0.99	0.681
['Veillonella_infantium', 'Prevotella_jejuni', 'Granulicatella_elegans']	0.745	0.99	0.681
['Veillonella_infantium', 'Prevotella_jejuni', 'Kallipyga_gabonensis']	0.744	0.99	0.6
['Veillonella_infantium', 'Neisseria_perflava', 'Porphyromonas_pasteri']	0.74	0.99	0.481
['Veillonella_infantium', 'Soonwooa_purpurea', 'Neisseria_perflava', 'Porphyromonas_pasteri']	0.74	0.99	0.481
['Prevotella_salivae', 'Veillonella_infantium', 'Soonwooa_purpurea', 'Neisseria_perflava', 'Kallipyga_gabonensis', 'Granulicatella_elegans']	0.74	0.99	0.481
['Prevotella_salivae', 'Veillonella_infantium', 'Neisseria_perflava', 'Kallipyga_gabonensis', 'Granulicatella_elegans']	0.74	0.99	0.481
['Prevotella_salivae', 'Veillonella_infantium', 'Soonwooa_purpurea', 'Kallipyga_gabonensis', 'Granulicatella_elegans']	0.74	0.99	0.482
['Prevotella_salivae', 'Veillonella_infantium', 'Kallipyga_gabonensis', 'Granulicatella_elegans']	0.74	0.99	0.482
['Veillonella_infantium', 'Soonwooa_purpurea', 'Neisseria_perflava']	0.74	0.99	0.481
['Veillonella_infantium', 'Neisseria_perflava']	0.74	0.99	0.481
['Veillonella_infantium', 'Neisseria_perflava', 'Granulicatella_elegans', 'Porphyromonas_pasteri', 'Gemella_taiwanensis', 'Rothia_mucilaginosa']	0.74	0.99	0.521
['Veillonella_infantium', 'Soonwooa_purpurea', 'Neisseria_perflava', 'Granulicatella_elegans', 'Porphyromonas_pasteri', 'Gemella_taiwanensis', 'Rothia_mucilaginosa']	0.74	0.99	0.521
['Prevotella_salivae', 'Prevotella_jejuni', 'Neisseria_perflava', 'Kallipyga_gabonensis', 'Granulicatella_elegans', 'Porphyromonas_pasteri']	0.74	0.99	0.52
['Prevotella_salivae', 'Veillonella_infantium', 'Prevotella_jejuni', 'Neisseria_perflava', 'Kallipyga_gabonensis', 'Granulicatella_elegans']	0.739	0.99	0.561
['Prevotella_salivae', 'Veillonella_infantium', 'Prevotella_jejuni', 'Soonwooa_purpurea', 'Neisseria_perflava', 'Kallipyga_gabonensis', 'Granulicatella_elegans']	0.739	0.99	0.561
['Veillonella_infantium', 'Soonwooa_purpurea', 'Granulicatella_elegans', 'Porphyromonas_pasteri', 'Gemella_taiwanensis']	0.739	0.99	0.601
['Prevotella_salivae', 'Prevotella_jejuni', 'Granulicatella_elegans', 'Porphyromonas_pasteri', 'Gemella_taiwanensis', 'Streptococcus_oralis']	0.739	0.99	0.6
['Prevotella_salivae', 'Porphyromonas_pasteri', 'Gemella_taiwanensis']	0.739	0.99	0.525
['Prevotella_salivae', 'Soonwooa_purpurea', 'Porphyromonas_pasteri', 'Gemella_taiwanensis']	0.739	0.99	0.525
['Prevotella_salivae', 'Veillonella_infantium', 'Prevotella_jejuni', 'Soonwooa_purpurea', 'Kallipyga_gabonensis']	0.738	0.99	0.56
['Prevotella_salivae', 'Veillonella_infantium', 'Prevotella_jejuni', 'Kallipyga_gabonensis']	0.738	0.99	0.56
['Prevotella_jejuni', 'Soonwooa_purpurea', 'Porphyromonas_pasteri', 'Streptococcus_oralis']	0.738	0.99	0.68
['Prevotella_salivae', 'Prevotella_jejuni', 'Soonwooa_purpurea', 'Porphyromonas_pasteri']	0.738	0.99	0.641
['Prevotella_salivae', 'Veillonella_infantium', 'Kallipyga_gabonensis', 'Granulicatella_elegans', 'Gemella_taiwanensis']	0.734	0.667	0.88
['Veillonella_infantium', 'Soonwooa_purpurea', 'Neisseria_perflava', 'Kallipyga_gabonensis', 'Gemella_taiwanensis']	0.734	0.99	0.48
['Veillonella_infantium', 'Soonwooa_purpurea', 'Neisseria_perflava', 'Kallipyga_gabonensis', 'Granulicatella_elegans', 'Gemella_taiwanensis']	0.734	0.99	0.48
['Veillonella_infantium', 'Neisseria_perflava', 'Kallipyga_gabonensis', 'Granulicatella_elegans', 'Gemella_taiwanensis']	0.734	0.99	0.48
['Veillonella_infantium', 'Neisseria_perflava', 'Kallipyga_gabonensis', 'Gemella_taiwanensis']	0.734	0.99	0.48
['Prevotella_salivae', 'Veillonella_infantium', 'Neisseria_perflava', 'Kallipyga_gabonensis', 'Granulicatella_elegans', 'Porphyromonas_pasteri']	0.734	0.99	0.48
['Veillonella_infantium', 'Neisseria_perflava', 'Gemella_taiwanensis', 'Rothia_mucilaginosa', 'Streptococcus_oralis']	0.733	0.99	0.52
['Veillonella_infantium', 'Neisseria_perflava', 'Kallipyga_gabonensis', 'Granulicatella_elegans', 'Porphyromonas_pasteri', 'Gemella_taiwanensis', 'Rothia_mucilaginosa', 'Streptococcus_oralis']	0.733	0.99	0.52
['Kallipyga_gabonensis', 'Granulicatella_elegans', 'Gemella_taiwanensis']	0.733	0.667	0.8
['Prevotella_salivae', 'Veillonella_infantium', 'Soonwooa_purpurea', 'Neisseria_perflava', 'Kallipyga_gabonensis', 'Gemella_taiwanensis']	0.733	0.99	0.52
['Prevotella_salivae', 'Veillonella_infantium', 'Neisseria_perflava', 'Kallipyga_gabonensis', 'Gemella_taiwanensis']	0.733	0.99	0.52
['Prevotella_salivae', 'Veillonella_infantium', 'Prevotella_jejuni', 'Soonwooa_purpurea', 'Rothia_mucilaginosa']	0.733	0.99	0.52
['Prevotella_salivae', 'Veillonella_infantium', 'Soonwooa_purpurea', 'Neisseria_perflava', 'Granulicatella_elegans']	0.733	0.99	0.521
['Veillonella_infantium', 'Neisseria_perflava', 'Granulicatella_elegans', 'Gemella_taiwanensis', 'Streptococcus_oralis']	0.733	0.99	0.56
['Prevotella_salivae', 'Prevotella_jejuni', 'Neisseria_perflava', 'Porphyromonas_pasteri']	0.733	0.99	0.56
['Veillonella_infantium', 'Neisseria_perflava', 'Kallipyga_gabonensis', 'Gemella_taiwanensis', 'Streptococcus_oralis']	0.733	0.99	0.56
['Prevotella_salivae', 'Veillonella_infantium', 'Kallipyga_gabonensis', 'Porphyromonas_pasteri', 'Gemella_taiwanensis', 'Rothia_mucilaginosa', 'Streptococcus_oralis']	0.733	0.99	0.56
['Veillonella_infantium', 'Prevotella_jejuni', 'Soonwooa_purpurea', 'Rothia_mucilaginosa']	0.733	0.99	0.56
['Veillonella_infantium', 'Neisseria_perflava', 'Kallipyga_gabonensis', 'Porphyromonas_pasteri', 'Gemella_taiwanensis', 'Rothia_mucilaginosa']	0.733	0.99	0.56
['Veillonella_infantium', 'Soonwooa_purpurea', 'Neisseria_perflava', 'Kallipyga_gabonensis', 'Granulicatella_elegans', 'Gemella_taiwanensis', 'Streptococcus_oralis']	0.733	0.99	0.56
['Veillonella_infantium', 'Soonwooa_purpurea', 'Neisseria_perflava', 'Kallipyga_gabonensis', 'Gemella_taiwanensis', 'Streptococcus_oralis']	0.733	0.99	0.56
['Prevotella_salivae', 'Prevotella_jejuni', 'Granulicatella_elegans', 'Porphyromonas_pasteri', 'Gemella_taiwanensis', 'Rothia_mucilaginosa']	0.733	0.99	0.56
['Prevotella_jejuni', 'Soonwooa_purpurea', 'Granulicatella_elegans', 'Porphyromonas_pasteri', 'Gemella_taiwanensis', 'Rothia_mucilaginosa']	0.733	0.99	0.56
['Prevotella_salivae', 'Prevotella_jejuni', 'Soonwooa_purpurea', 'Neisseria_perflava', 'Kallipyga_gabonensis', 'Granulicatella_elegans', 'Gemella_taiwanensis', 'Rothia_mucilaginosa', 'Streptococcus_oralis']	0.733	0.99	0.56
['Prevotella_salivae', 'Prevotella_jejuni', 'Soonwooa_purpurea', 'Kallipyga_gabonensis', 'Porphyromonas_pasteri', 'Rothia_mucilaginosa']	0.732	0.99	0.6
['Prevotella_salivae', 'Prevotella_jejuni', 'Kallipyga_gabonensis', 'Porphyromonas_pasteri', 'Rothia_mucilaginosa']	0.732	0.99	0.6
['Prevotella_salivae', 'Neisseria_perflava', 'Kallipyga_gabonensis', 'Granulicatella_elegans', 'Streptococcus_oralis']	0.732	0.99	0.6
['Prevotella_salivae', 'Soonwooa_purpurea', 'Neisseria_perflava', 'Porphyromonas_pasteri', 'Gemella_taiwanensis', 'Streptococcus_oralis']	0.732	0.99	0.6
['Prevotella_jejuni', 'Soonwooa_purpurea', 'Porphyromonas_pasteri', 'Gemella_taiwanensis']	0.732	0.99	0.56
['Prevotella_salivae', 'Veillonella_infantium', 'Prevotella_jejuni', 'Kallipyga_gabonensis', 'Gemella_taiwanensis', 'Rothia_mucilaginosa', 'Streptococcus_oralis']	0.732	0.99	0.6
['Prevotella_salivae', 'Soonwooa_purpurea', 'Neisseria_perflava', 'Kallipyga_gabonensis', 'Granulicatella_elegans', 'Streptococcus_oralis']	0.732	0.99	0.6
['Prevotella_salivae', 'Neisseria_perflava', 'Porphyromonas_pasteri', 'Gemella_taiwanensis', 'Streptococcus_oralis']	0.732	0.99	0.6
['Prevotella_salivae', 'Veillonella_infantium', 'Prevotella_jejuni', 'Soonwooa_purpurea', 'Granulicatella_elegans', 'Streptococcus_oralis']	0.732	0.99	0.6
['Prevotella_salivae', 'Veillonella_infantium', 'Soonwooa_purpurea', 'Neisseria_perflava', 'Kallipyga_gabonensis', 'Granulicatella_elegans', 'Streptococcus_oralis']	0.732	0.99	0.6
['Veillonella_infantium', 'Prevotella_jejuni', 'Granulicatella_elegans', 'Gemella_taiwanensis', 'Streptococcus_oralis']	0.732	0.99	0.6
['Prevotella_salivae', 'Veillonella_infantium', 'Soonwooa_purpurea', 'Neisseria_perflava', 'Kallipyga_gabonensis', 'Granulicatella_elegans', 'Gemella_taiwanensis', 'Streptococcus_oralis']	0.732	0.99	0.6
['Prevotella_salivae', 'Veillonella_infantium', 'Soonwooa_purpurea', 'Neisseria_perflava', 'Kallipyga_gabonensis', 'Gemella_taiwanensis', 'Streptococcus_oralis']	0.732	0.99	0.6
['Prevotella_salivae', 'Veillonella_infantium', 'Prevotella_jejuni', 'Soonwooa_purpurea', 'Kallipyga_gabonensis', 'Streptococcus_oralis']	0.732	0.99	0.6
['Prevotella_salivae', 'Veillonella_infantium', 'Neisseria_perflava', 'Kallipyga_gabonensis', 'Gemella_taiwanensis', 'Streptococcus_oralis']	0.732	0.99	0.6
['Prevotella_salivae', 'Veillonella_infantium', 'Prevotella_jejuni', 'Granulicatella_elegans', 'Streptococcus_oralis']	0.732	0.99	0.6
['Neisseria_perflava', 'Kallipyga_gabonensis', 'Granulicatella_elegans', 'Gemella_taiwanensis', 'Rothia_mucilaginosa']	0.732	0.99	0.6
['Prevotella_salivae', 'Prevotella_jejuni', 'Soonwooa_purpurea', 'Neisseria_perflava', 'Kallipyga_gabonensis', 'Granulicatella_elegans', 'Porphyromonas_pasteri', 'Streptococcus_oralis']	0.732	0.99	0.6
['Prevotella_salivae', 'Veillonella_infantium', 'Prevotella_jejuni', 'Soonwooa_purpurea', 'Neisseria_perflava', 'Granulicatella_elegans', 'Rothia_mucilaginosa']	0.732	0.99	0.6
['Veillonella_infantium', 'Prevotella_jejuni', 'Soonwooa_purpurea', 'Granulicatella_elegans', 'Gemella_taiwanensis', 'Streptococcus_oralis']	0.732	0.99	0.6
['Prevotella_salivae', 'Prevotella_jejuni', 'Neisseria_perflava', 'Kallipyga_gabonensis', 'Granulicatella_elegans', 'Porphyromonas_pasteri', 'Streptococcus_oralis']	0.732	0.99	0.6
['Prevotella_salivae', 'Veillonella_infantium', 'Prevotella_jejuni', 'Streptococcus_oralis']	0.732	0.99	0.6
['Prevotella_salivae', 'Veillonella_infantium', 'Prevotella_jejuni', 'Kallipyga_gabonensis', 'Streptococcus_oralis']	0.732	0.99	0.6
['Prevotella_jejuni', 'Soonwooa_purpurea', 'Neisseria_perflava', 'Granulicatella_elegans', 'Gemella_taiwanensis', 'Streptococcus_oralis']	0.732	0.99	0.6
['Prevotella_salivae', 'Veillonella_infantium', 'Prevotella_jejuni', 'Soonwooa_purpurea', 'Streptococcus_oralis']	0.732	0.99	0.6
['Prevotella_salivae', 'Prevotella_jejuni', 'Soonwooa_purpurea', 'Granulicatella_elegans', 'Porphyromonas_pasteri', 'Gemella_taiwanensis', 'Rothia_mucilaginosa', 'Streptococcus_oralis']	0.732	0.99	0.6
['Prevotella_salivae', 'Veillonella_infantium', 'Prevotella_jejuni', 'Soonwooa_purpurea', 'Kallipyga_gabonensis', 'Gemella_taiwanensis', 'Rothia_mucilaginosa', 'Streptococcus_oralis']	0.732	0.99	0.6
['Prevotella_salivae', 'Prevotella_jejuni', 'Granulicatella_elegans', 'Porphyromonas_pasteri', 'Gemella_taiwanensis', 'Rothia_mucilaginosa', 'Streptococcus_oralis']	0.732	0.99	0.6
['Soonwooa_purpurea', 'Neisseria_perflava', 'Kallipyga_gabonensis', 'Granulicatella_elegans', 'Gemella_taiwanensis', 'Rothia_mucilaginosa']	0.732	0.99	0.6
['Prevotella_jejuni', 'Soonwooa_purpurea', 'Granulicatella_elegans', 'Porphyromonas_pasteri', 'Gemella_taiwanensis']	0.732	0.99	0.56
['Veillonella_infantium', 'Granulicatella_elegans', 'Porphyromonas_pasteri', 'Gemella_taiwanensis', 'Streptococcus_oralis']	0.732	0.99	0.64
['Neisseria_perflava', 'Kallipyga_gabonensis', 'Granulicatella_elegans', 'Gemella_taiwanensis']	0.732	0.99	0.64
['Veillonella_infantium', 'Prevotella_jejuni', 'Neisseria_perflava', 'Kallipyga_gabonensis', 'Granulicatella_elegans', 'Porphyromonas_pasteri', 'Rothia_mucilaginosa', 'Streptococcus_oralis']	0.732	0.99	0.64
['Prevotella_jejuni', 'Neisseria_perflava', 'Granulicatella_elegans', 'Porphyromonas_pasteri', 'Rothia_mucilaginosa', 'Streptococcus_oralis']	0.732	0.99	0.64
['Veillonella_infantium', 'Prevotella_jejuni', 'Soonwooa_purpurea', 'Neisseria_perflava', 'Kallipyga_gabonensis', 'Granulicatella_elegans', 'Gemella_taiwanensis', 'Streptococcus_oralis']	0.732	0.99	0.64
['Veillonella_infantium', 'Prevotella_jejuni', 'Neisseria_perflava', 'Kallipyga_gabonensis', 'Granulicatella_elegans', 'Gemella_taiwanensis', 'Rothia_mucilaginosa', 'Streptococcus_oralis']	0.732	0.99	0.64
['Veillonella_infantium', 'Prevotella_jejuni', 'Soonwooa_purpurea', 'Neisseria_perflava', 'Kallipyga_gabonensis', 'Granulicatella_elegans', 'Gemella_taiwanensis', 'Rothia_mucilaginosa', 'Streptococcus_oralis']	0.732	0.99	0.64
['Veillonella_infantium', 'Prevotella_jejuni', 'Soonwooa_purpurea', 'Neisseria_perflava', 'Kallipyga_gabonensis', 'Granulicatella_elegans', 'Porphyromonas_pasteri', 'Rothia_mucilaginosa', 'Streptococcus_oralis']	0.732	0.99	0.64
['Prevotella_salivae', 'Prevotella_jejuni', 'Neisseria_perflava', 'Kallipyga_gabonensis', 'Porphyromonas_pasteri', 'Streptococcus_oralis']	0.732	0.99	0.64
['Veillonella_infantium', 'Granulicatella_elegans', 'Gemella_taiwanensis', 'Streptococcus_oralis']	0.732	0.99	0.64
['Prevotella_jejuni', 'Neisseria_perflava', 'Kallipyga_gabonensis', 'Granulicatella_elegans', 'Porphyromonas_pasteri', 'Rothia_mucilaginosa', 'Streptococcus_oralis']	0.732	0.99	0.64
['Prevotella_salivae', 'Veillonella_infantium', 'Prevotella_jejuni', 'Porphyromonas_pasteri', 'Gemella_taiwanensis', 'Rothia_mucilaginosa']	0.732	0.99	0.64
['Prevotella_jejuni', 'Soonwooa_purpurea', 'Neisseria_perflava', 'Kallipyga_gabonensis', 'Granulicatella_elegans', 'Porphyromonas_pasteri', 'Rothia_mucilaginosa', 'Streptococcus_oralis']	0.732	0.99	0.64
['Prevotella_salivae', 'Prevotella_jejuni', 'Soonwooa_purpurea', 'Neisseria_perflava', 'Kallipyga_gabonensis', 'Porphyromonas_pasteri', 'Streptococcus_oralis']	0.732	0.99	0.64
['Veillonella_infantium', 'Prevotella_jejuni', 'Neisseria_perflava', 'Kallipyga_gabonensis', 'Granulicatella_elegans', 'Gemella_taiwanensis', 'Streptococcus_oralis']	0.732	0.99	0.64
['Veillonella_infantium', 'Prevotella_jejuni', 'Neisseria_perflava', 'Granulicatella_elegans', 'Porphyromonas_pasteri', 'Rothia_mucilaginosa', 'Streptococcus_oralis']	0.732	0.99	0.64
['Prevotella_jejuni', 'Soonwooa_purpurea', 'Neisseria_perflava', 'Granulicatella_elegans', 'Porphyromonas_pasteri', 'Rothia_mucilaginosa', 'Streptococcus_oralis']	0.732	0.99	0.64
['Veillonella_infantium', 'Prevotella_jejuni', 'Soonwooa_purpurea', 'Neisseria_perflava', 'Granulicatella_elegans', 'Porphyromonas_pasteri', 'Rothia_mucilaginosa', 'Streptococcus_oralis']	0.732	0.99	0.64
['Veillonella_infantium', 'Neisseria_perflava', 'Rothia_mucilaginosa', 'Streptococcus_oralis']	0.732	0.99	0.64
['Prevotella_salivae', 'Veillonella_infantium', 'Prevotella_jejuni', 'Granulicatella_elegans', 'Gemella_taiwanensis']	0.732	0.99	0.64
['Prevotella_salivae', 'Veillonella_infantium', 'Prevotella_jejuni', 'Soonwooa_purpurea', 'Granulicatella_elegans', 'Gemella_taiwanensis']	0.732	0.99	0.64
['Prevotella_salivae', 'Veillonella_infantium', 'Porphyromonas_pasteri', 'Streptococcus_oralis']	0.732	0.99	0.64
['Prevotella_jejuni', 'Kallipyga_gabonensis', 'Porphyromonas_pasteri', 'Rothia_mucilaginosa', 'Streptococcus_oralis']	0.732	0.99	0.64
['Prevotella_jejuni', 'Porphyromonas_pasteri', 'Rothia_mucilaginosa', 'Streptococcus_oralis']	0.732	0.99	0.64
['Prevotella_salivae', 'Prevotella_jejuni', 'Soonwooa_purpurea', 'Gemella_taiwanensis', 'Rothia_mucilaginosa', 'Streptococcus_oralis']	0.732	0.99	0.64
['Veillonella_infantium', 'Soonwooa_purpurea', 'Neisseria_perflava', 'Kallipyga_gabonensis', 'Porphyromonas_pasteri', 'Rothia_mucilaginosa', 'Streptococcus_oralis']	0.732	0.99	0.64
['Veillonella_infantium', 'Neisseria_perflava', 'Kallipyga_gabonensis', 'Porphyromonas_pasteri', 'Rothia_mucilaginosa', 'Streptococcus_oralis']	0.732	0.99	0.64
['Prevotella_jejuni', 'Soonwooa_purpurea', 'Neisseria_perflava', 'Kallipyga_gabonensis', 'Rothia_mucilaginosa', 'Streptococcus_oralis']	0.732	0.99	0.64
['Prevotella_salivae', 'Soonwooa_purpurea', 'Neisseria_perflava', 'Porphyromonas_pasteri', 'Streptococcus_oralis']	0.732	0.99	0.64
['Prevotella_salivae', 'Prevotella_jejuni', 'Gemella_taiwanensis', 'Rothia_mucilaginosa', 'Streptococcus_oralis']	0.732	0.99	0.64
['Prevotella_salivae', 'Soonwooa_purpurea', 'Neisseria_perflava', 'Kallipyga_gabonensis', 'Porphyromonas_pasteri', 'Streptococcus_oralis']	0.732	0.99	0.64
['Prevotella_salivae', 'Neisseria_perflava', 'Porphyromonas_pasteri', 'Streptococcus_oralis']	0.732	0.99	0.64
['Veillonella_infantium', 'Prevotella_jejuni', 'Neisseria_perflava', 'Kallipyga_gabonensis', 'Gemella_taiwanensis', 'Rothia_mucilaginosa']	0.732	0.99	0.64
['Prevotella_jejuni', 'Neisseria_perflava', 'Kallipyga_gabonensis', 'Rothia_mucilaginosa', 'Streptococcus_oralis']	0.732	0.99	0.64
['Veillonella_infantium', 'Prevotella_jejuni', 'Soonwooa_purpurea', 'Neisseria_perflava', 'Kallipyga_gabonensis', 'Gemella_taiwanensis', 'Rothia_mucilaginosa']	0.732	0.99	0.64
['Prevotella_salivae', 'Veillonella_infantium', 'Neisseria_perflava', 'Porphyromonas_pasteri', 'Rothia_mucilaginosa', 'Streptococcus_oralis']	0.732	0.99	0.68
['Prevotella_salivae', 'Veillonella_infantium', 'Soonwooa_purpurea', 'Neisseria_perflava', 'Kallipyga_gabonensis', 'Porphyromonas_pasteri', 'Rothia_mucilaginosa', 'Streptococcus_oralis']	0.732	0.99	0.68
['Prevotella_salivae', 'Veillonella_infantium', 'Soonwooa_purpurea', 'Granulicatella_elegans', 'Porphyromonas_pasteri', 'Streptococcus_oralis']	0.732	0.99	0.68
['Prevotella_salivae', 'Veillonella_infantium', 'Soonwooa_purpurea', 'Neisseria_perflava', 'Rothia_mucilaginosa', 'Streptococcus_oralis']	0.732	0.99	0.68
['Prevotella_salivae', 'Veillonella_infantium', 'Neisseria_perflava', 'Rothia_mucilaginosa', 'Streptococcus_oralis']	0.732	0.99	0.68
['Prevotella_salivae', 'Veillonella_infantium', 'Soonwooa_purpurea', 'Neisseria_perflava', 'Porphyromonas_pasteri', 'Rothia_mucilaginosa', 'Streptococcus_oralis']	0.732	0.99	0.68
['Prevotella_salivae', 'Neisseria_perflava', 'Kallipyga_gabonensis', 'Porphyromonas_pasteri', 'Rothia_mucilaginosa', 'Streptococcus_oralis']	0.732	0.99	0.68
['Prevotella_salivae', 'Veillonella_infantium', 'Neisseria_perflava', 'Kallipyga_gabonensis', 'Porphyromonas_pasteri', 'Rothia_mucilaginosa', 'Streptococcus_oralis']	0.732	0.99	0.68
['Prevotella_salivae', 'Veillonella_infantium', 'Granulicatella_elegans', 'Porphyromonas_pasteri', 'Streptococcus_oralis']	0.732	0.99	0.68
['Prevotella_salivae', 'Soonwooa_purpurea', 'Neisseria_perflava', 'Kallipyga_gabonensis', 'Porphyromonas_pasteri', 'Rothia_mucilaginosa', 'Streptococcus_oralis']	0.732	0.99	0.68
['Veillonella_infantium', 'Prevotella_jejuni', 'Neisseria_perflava', 'Kallipyga_gabonensis', 'Granulicatella_elegans', 'Rothia_mucilaginosa', 'Streptococcus_oralis']	0.732	0.99	0.68
['Veillonella_infantium', 'Prevotella_jejuni', 'Neisseria_perflava', 'Kallipyga_gabonensis', 'Streptococcus_oralis']	0.732	0.99	0.68
['Veillonella_infantium', 'Neisseria_perflava', 'Granulicatella_elegans', 'Streptococcus_oralis']	0.732	0.99	0.68
['Veillonella_infantium', 'Prevotella_jejuni', 'Neisseria_perflava', 'Rothia_mucilaginosa', 'Streptococcus_oralis']	0.732	0.99	0.68
['Prevotella_salivae', 'Veillonella_infantium', 'Prevotella_jejuni', 'Soonwooa_purpurea', 'Neisseria_perflava', 'Granulicatella_elegans', 'Streptococcus_oralis']	0.732	0.99	0.68
['Prevotella_salivae', 'Veillonella_infantium', 'Prevotella_jejuni', 'Neisseria_perflava', 'Granulicatella_elegans', 'Streptococcus_oralis']	0.732	0.99	0.68
['Veillonella_infantium', 'Neisseria_perflava', 'Kallipyga_gabonensis', 'Streptococcus_oralis']	0.732	0.99	0.68
['Veillonella_infantium', 'Prevotella_jejuni', 'Neisseria_perflava', 'Granulicatella_elegans', 'Rothia_mucilaginosa', 'Streptococcus_oralis']	0.732	0.99	0.68
['Veillonella_infantium', 'Soonwooa_purpurea', 'Granulicatella_elegans', 'Streptococcus_oralis']	0.732	0.99	0.68
['Veillonella_infantium', 'Prevotella_jejuni', 'Soonwooa_purpurea', 'Neisseria_perflava', 'Granulicatella_elegans', 'Rothia_mucilaginosa', 'Streptococcus_oralis']	0.732	0.99	0.68
['Veillonella_infantium', 'Prevotella_jejuni', 'Soonwooa_purpurea', 'Neisseria_perflava', 'Kallipyga_gabonensis', 'Streptococcus_oralis']	0.732	0.99	0.68
['Veillonella_infantium', 'Prevotella_jejuni', 'Soonwooa_purpurea', 'Neisseria_perflava', 'Granulicatella_elegans', 'Streptococcus_oralis']	0.732	0.99	0.68
['Veillonella_infantium', 'Soonwooa_purpurea', 'Neisseria_perflava', 'Kallipyga_gabonensis', 'Streptococcus_oralis']	0.732	0.99	0.68
['Veillonella_infantium', 'Prevotella_jejuni', 'Neisseria_perflava', 'Granulicatella_elegans', 'Streptococcus_oralis']	0.732	0.99	0.68
['Prevotella_jejuni', 'Soonwooa_purpurea']	0.731	0.99	0.561
['Kallipyga_gabonensis', 'Granulicatella_elegans', 'Streptococcus_oralis']	0.727	0.667	0.8
['Veillonella_infantium', 'Soonwooa_purpurea', 'Neisseria_perflava', 'Granulicatella_elegans', 'Porphyromonas_pasteri']	0.727	0.99	0.481
['Veillonella_infantium', 'Neisseria_perflava', 'Granulicatella_elegans', 'Porphyromonas_pasteri']	0.727	0.99	0.481
['Soonwooa_purpurea', 'Kallipyga_gabonensis']	0.726	0.667	0.72
['Veillonella_infantium', 'Neisseria_perflava', 'Porphyromonas_pasteri', 'Gemella_taiwanensis', 'Rothia_mucilaginosa']	0.726	0.99	0.521
['Veillonella_infantium', 'Soonwooa_purpurea', 'Neisseria_perflava', 'Porphyromonas_pasteri', 'Gemella_taiwanensis', 'Rothia_mucilaginosa']	0.726	0.99	0.521
['Prevotella_salivae', 'Prevotella_jejuni', 'Soonwooa_purpurea', 'Rothia_mucilaginosa']	0.726	0.99	0.561
['Prevotella_salivae', 'Prevotella_jejuni', 'Soonwooa_purpurea', 'Granulicatella_elegans', 'Porphyromonas_pasteri', 'Streptococcus_oralis']	0.726	0.99	0.56
['Veillonella_infantium', 'Prevotella_jejuni', 'Soonwooa_purpurea', 'Neisseria_perflava', 'Kallipyga_gabonensis', 'Granulicatella_elegans']	0.726	0.99	0.561
['Prevotella_salivae', 'Prevotella_jejuni', 'Granulicatella_elegans', 'Porphyromonas_pasteri', 'Streptococcus_oralis']	0.726	0.99	0.56
['Prevotella_salivae', 'Prevotella_jejuni', 'Rothia_mucilaginosa']	0.726	0.99	0.561
['Veillonella_infantium', 'Prevotella_jejuni', 'Neisseria_perflava', 'Kallipyga_gabonensis', 'Granulicatella_elegans']	0.726	0.99	0.561
['Prevotella_jejuni', 'Kallipyga_gabonensis', 'Granulicatella_elegans', 'Porphyromonas_pasteri', 'Streptococcus_oralis']	0.726	0.99	0.561
['Prevotella_jejuni', 'Soonwooa_purpurea', 'Granulicatella_elegans', 'Porphyromonas_pasteri', 'Gemella_taiwanensis', 'Streptococcus_oralis']	0.725	0.99	0.6
['Prevotella_jejuni', 'Soonwooa_purpurea', 'Porphyromonas_pasteri', 'Gemella_taiwanensis', 'Streptococcus_oralis']	0.725	0.99	0.6
['Prevotella_salivae', 'Veillonella_infantium', 'Granulicatella_elegans', 'Porphyromonas_pasteri']	0.725	0.99	0.601
['Prevotella_salivae', 'Veillonella_infantium', 'Soonwooa_purpurea', 'Granulicatella_elegans', 'Porphyromonas_pasteri']	0.725	0.99	0.601
['Prevotella_salivae', 'Veillonella_infantium', 'Prevotella_jejuni', 'Soonwooa_purpurea', 'Neisseria_perflava', 'Kallipyga_gabonensis', 'Granulicatella_elegans', 'Streptococcus_oralis']	0.725	0.99	0.68
['Prevotella_salivae', 'Veillonella_infantium', 'Prevotella_jejuni', 'Neisseria_perflava', 'Kallipyga_gabonensis', 'Granulicatella_elegans', 'Streptococcus_oralis']	0.725	0.99	0.68
['Prevotella_jejuni', 'Granulicatella_elegans', 'Porphyromonas_pasteri', 'Gemella_taiwanensis', 'Rothia_mucilaginosa']	0.72	0.99	0.48
['Prevotella_jejuni', 'Neisseria_perflava', 'Granulicatella_elegans', 'Gemella_taiwanensis', 'Rothia_mucilaginosa']	0.72	0.99	0.52
['Granulicatella_elegans', 'Rothia_mucilaginosa', 'Streptococcus_oralis']	0.72	0.99	0.52
['Prevotella_jejuni', 'Soonwooa_purpurea', 'Neisseria_perflava', 'Kallipyga_gabonensis', 'Porphyromonas_pasteri', 'Gemella_taiwanensis', 'Rothia_mucilaginosa']	0.72	0.99	0.52
['Prevotella_jejuni', 'Neisseria_perflava', 'Gemella_taiwanensis', 'Rothia_mucilaginosa']	0.72	0.99	0.52
['Veillonella_infantium', 'Prevotella_jejuni', 'Soonwooa_purpurea', 'Neisseria_perflava', 'Kallipyga_gabonensis', 'Rothia_mucilaginosa']	0.72	0.99	0.52
['Veillonella_infantium', 'Prevotella_jejuni', 'Neisseria_perflava', 'Kallipyga_gabonensis', 'Rothia_mucilaginosa']	0.72	0.99	0.52
['Veillonella_infantium', 'Neisseria_perflava', 'Porphyromonas_pasteri', 'Gemella_taiwanensis', 'Rothia_mucilaginosa', 'Streptococcus_oralis']	0.72	0.99	0.52
['Veillonella_infantium', 'Soonwooa_purpurea', 'Neisseria_perflava', 'Porphyromonas_pasteri', 'Gemella_taiwanensis', 'Rothia_mucilaginosa', 'Streptococcus_oralis']	0.72	0.99	0.52
['Prevotella_jejuni', 'Soonwooa_purpurea', 'Neisseria_perflava']	0.72	0.99	0.481
['Prevotella_salivae', 'Prevotella_jejuni', 'Soonwooa_purpurea', 'Neisseria_perflava', 'Kallipyga_gabonensis', 'Granulicatella_elegans', 'Gemella_taiwanensis', 'Rothia_mucilaginosa']	0.72	0.99	0.52
['Prevotella_salivae', 'Prevotella_jejuni', 'Soonwooa_purpurea', 'Neisseria_perflava', 'Kallipyga_gabonensis', 'Granulicatella_elegans', 'Porphyromonas_pasteri', 'Gemella_taiwanensis']	0.72	0.99	0.52
['Prevotella_salivae', 'Prevotella_jejuni', 'Neisseria_perflava', 'Kallipyga_gabonensis', 'Granulicatella_elegans', 'Gemella_taiwanensis', 'Rothia_mucilaginosa']	0.72	0.99	0.52
['Soonwooa_purpurea', 'Neisseria_perflava', 'Kallipyga_gabonensis', 'Granulicatella_elegans', 'Porphyromonas_pasteri']	0.72	0.99	0.52
['Prevotella_salivae', 'Prevotella_jejuni', 'Neisseria_perflava', 'Kallipyga_gabonensis', 'Granulicatella_elegans', 'Porphyromonas_pasteri', 'Gemella_taiwanensis']	0.72	0.99	0.52
['Soonwooa_purpurea', 'Neisseria_perflava', 'Kallipyga_gabonensis', 'Granulicatella_elegans', 'Porphyromonas_pasteri', 'Streptococcus_oralis']	0.72	0.99	0.52
['Prevotella_salivae', 'Veillonella_infantium', 'Neisseria_perflava', 'Granulicatella_elegans']	0.72	0.99	0.521
['Prevotella_salivae', 'Prevotella_jejuni', 'Soonwooa_purpurea', 'Neisseria_perflava', 'Granulicatella_elegans', 'Porphyromonas_pasteri', 'Rothia_mucilaginosa']	0.719	0.99	0.56
['Prevotella_salivae', 'Soonwooa_purpurea', 'Neisseria_perflava', 'Kallipyga_gabonensis', 'Granulicatella_elegans', 'Porphyromonas_pasteri', 'Gemella_taiwanensis']	0.719	0.99	0.56
['Prevotella_salivae', 'Neisseria_perflava', 'Kallipyga_gabonensis', 'Granulicatella_elegans', 'Porphyromonas_pasteri', 'Gemella_taiwanensis']	0.719	0.99	0.56
['Veillonella_infantium', 'Soonwooa_purpurea', 'Neisseria_perflava', 'Gemella_taiwanensis', 'Streptococcus_oralis']	0.719	0.99	0.56
['Prevotella_salivae', 'Veillonella_infantium', 'Prevotella_jejuni', 'Kallipyga_gabonensis', 'Granulicatella_elegans', 'Porphyromonas_pasteri', 'Streptococcus_oralis']	0.719	0.99	0.56
['Prevotella_salivae', 'Prevotella_jejuni', 'Kallipyga_gabonensis', 'Porphyromonas_pasteri', 'Rothia_mucilaginosa', 'Streptococcus_oralis']	0.719	0.99	0.56
['Veillonella_infantium', 'Soonwooa_purpurea', 'Kallipyga_gabonensis', 'Porphyromonas_pasteri', 'Gemella_taiwanensis', 'Streptococcus_oralis']	0.719	0.99	0.56
['Veillonella_infantium', 'Prevotella_jejuni', 'Soonwooa_purpurea', 'Kallipyga_gabonensis', 'Granulicatella_elegans', 'Porphyromonas_pasteri', 'Streptococcus_oralis']	0.719	0.99	0.56
['Prevotella_jejuni', 'Soonwooa_purpurea', 'Neisseria_perflava', 'Gemella_taiwanensis']	0.719	0.99	0.56
['Veillonella_infantium', 'Neisseria_perflava', 'Kallipyga_gabonensis', 'Porphyromonas_pasteri', 'Gemella_taiwanensis', 'Rothia_mucilaginosa', 'Streptococcus_oralis']	0.719	0.99	0.56
['Prevotella_salivae', 'Soonwooa_purpurea', 'Rothia_mucilaginosa', 'Streptococcus_oralis']	0.719	0.99	0.56
['Prevotella_salivae', 'Veillonella_infantium', 'Prevotella_jejuni', 'Kallipyga_gabonensis', 'Granulicatella_elegans', 'Porphyromonas_pasteri', 'Gemella_taiwanensis', 'Streptococcus_oralis']	0.719	0.99	0.56
['Prevotella_salivae', 'Veillonella_infantium', 'Prevotella_jejuni', 'Kallipyga_gabonensis', 'Porphyromonas_pasteri', 'Gemella_taiwanensis', 'Streptococcus_oralis']	0.719	0.99	0.56
['Soonwooa_purpurea', 'Neisseria_perflava', 'Granulicatella_elegans', 'Rothia_mucilaginosa', 'Streptococcus_oralis']	0.719	0.99	0.56
['Prevotella_salivae', 'Prevotella_jejuni', 'Soonwooa_purpurea', 'Kallipyga_gabonensis', 'Porphyromonas_pasteri', 'Rothia_mucilaginosa', 'Streptococcus_oralis']	0.719	0.99	0.56
['Prevotella_salivae', 'Veillonella_infantium', 'Prevotella_jejuni', 'Soonwooa_purpurea', 'Kallipyga_gabonensis', 'Porphyromonas_pasteri', 'Gemella_taiwanensis', 'Streptococcus_oralis']	0.719	0.99	0.56
['Veillonella_infantium', 'Prevotella_jejuni', 'Kallipyga_gabonensis', 'Granulicatella_elegans', 'Porphyromonas_pasteri', 'Streptococcus_oralis']	0.719	0.99	0.56
['Prevotella_jejuni', 'Soonwooa_purpurea', 'Neisseria_perflava', 'Granulicatella_elegans', 'Gemella_taiwanensis']	0.719	0.99	0.56
['Prevotella_salivae', 'Veillonella_infantium', 'Prevotella_jejuni', 'Soonwooa_purpurea', 'Kallipyga_gabonensis', 'Granulicatella_elegans', 'Porphyromonas_pasteri', 'Streptococcus_oralis']	0.719	0.99	0.56
['Neisseria_perflava', 'Granulicatella_elegans', 'Rothia_mucilaginosa', 'Streptococcus_oralis']	0.719	0.99	0.56
['Prevotella_salivae', 'Veillonella_infantium', 'Prevotella_jejuni', 'Soonwooa_purpurea', 'Neisseria_perflava', 'Kallipyga_gabonensis', 'Rothia_mucilaginosa']	0.719	0.99	0.56
['Prevotella_salivae', 'Rothia_mucilaginosa', 'Streptococcus_oralis']	0.719	0.99	0.56
['Prevotella_salivae', 'Veillonella_infantium', 'Prevotella_jejuni', 'Soonwooa_purpurea', 'Kallipyga_gabonensis', 'Granulicatella_elegans', 'Porphyromonas_pasteri', 'Gemella_taiwanensis', 'Streptococcus_oralis']	0.719	0.99	0.56
['Prevotella_salivae', 'Veillonella_infantium', 'Neisseria_perflava', 'Kallipyga_gabonensis', 'Granulicatella_elegans', 'Gemella_taiwanensis', 'Streptococcus_oralis']	0.719	0.99	0.56
['Veillonella_infantium', 'Soonwooa_purpurea', 'Neisseria_perflava', 'Kallipyga_gabonensis', 'Porphyromonas_pasteri', 'Gemella_taiwanensis', 'Rothia_mucilaginosa', 'Streptococcus_oralis']	0.719	0.99	0.56
['Prevotella_salivae', 'Veillonella_infantium', 'Neisseria_perflava', 'Kallipyga_gabonensis', 'Granulicatella_elegans', 'Streptococcus_oralis']	0.719	0.99	0.56
['Veillonella_infantium', 'Neisseria_perflava', 'Gemella_taiwanensis', 'Streptococcus_oralis']	0.719	0.99	0.56
['Prevotella_salivae', 'Kallipyga_gabonensis', 'Rothia_mucilaginosa']	0.719	0.99	0.6
['Prevotella_jejuni', 'Soonwooa_purpurea', 'Granulicatella_elegans', 'Porphyromonas_pasteri', 'Gemella_taiwanensis', 'Rothia_mucilaginosa', 'Streptococcus_oralis']	0.719	0.99	0.6
['Prevotella_salivae', 'Soonwooa_purpurea', 'Kallipyga_gabonensis', 'Rothia_mucilaginosa']	0.719	0.99	0.6
['Prevotella_jejuni', 'Granulicatella_elegans', 'Porphyromonas_pasteri', 'Gemella_taiwanensis', 'Rothia_mucilaginosa', 'Streptococcus_oralis']	0.719	0.99	0.6
['Prevotella_salivae', 'Veillonella_infantium', 'Kallipyga_gabonensis', 'Porphyromonas_pasteri', 'Streptococcus_oralis']	0.719	0.99	0.6
['Prevotella_salivae', 'Neisseria_perflava', 'Kallipyga_gabonensis', 'Porphyromonas_pasteri', 'Streptococcus_oralis']	0.719	0.99	0.6
['Prevotella_salivae', 'Prevotella_jejuni', 'Soonwooa_purpurea', 'Gemella_taiwanensis', 'Rothia_mucilaginosa']	0.719	0.99	0.6
['Prevotella_salivae', 'Prevotella_jejuni', 'Soonwooa_purpurea', 'Neisseria_perflava', 'Granulicatella_elegans', 'Porphyromonas_pasteri', 'Rothia_mucilaginosa', 'Streptococcus_oralis']	0.719	0.99	0.6
['Veillonella_infantium', 'Soonwooa_purpurea', 'Granulicatella_elegans', 'Porphyromonas_pasteri', 'Streptococcus_oralis']	0.719	0.99	0.6
['Prevotella_salivae', 'Prevotella_jejuni', 'Gemella_taiwanensis', 'Rothia_mucilaginosa']	0.719	0.99	0.6
['Prevotella_salivae', 'Soonwooa_purpurea', 'Neisseria_perflava', 'Granulicatella_elegans', 'Streptococcus_oralis']	0.719	0.99	0.6
['Veillonella_infantium', 'Prevotella_jejuni', 'Soonwooa_purpurea', 'Gemella_taiwanensis']	0.719	0.99	0.6
['Prevotella_salivae', 'Veillonella_infantium', 'Soonwooa_purpurea', 'Kallipyga_gabonensis', 'Porphyromonas_pasteri', 'Streptococcus_oralis']	0.719	0.99	0.6
['Prevotella_salivae', 'Neisseria_perflava', 'Gemella_taiwanensis', 'Streptococcus_oralis']	0.719	0.99	0.6
['Veillonella_infantium', 'Prevotella_jejuni', 'Gemella_taiwanensis']	0.719	0.99	0.6
['Prevotella_salivae', 'Soonwooa_purpurea', 'Neisseria_perflava', 'Gemella_taiwanensis', 'Streptococcus_oralis']	0.719	0.99	0.6
['Prevotella_salivae', 'Prevotella_jejuni', 'Neisseria_perflava', 'Granulicatella_elegans', 'Porphyromonas_pasteri', 'Rothia_mucilaginosa', 'Streptococcus_oralis']	0.719	0.99	0.6
['Veillonella_infantium', 'Prevotella_jejuni', 'Soonwooa_purpurea', 'Neisseria_perflava', 'Granulicatella_elegans', 'Gemella_taiwanensis', 'Rothia_mucilaginosa', 'Streptococcus_oralis']	0.719	0.99	0.64
['Prevotella_salivae', 'Neisseria_perflava', 'Kallipyga_gabonensis', 'Rothia_mucilaginosa', 'Streptococcus_oralis']	0.719	0.99	0.64
['Veillonella_infantium', 'Prevotella_jejuni', 'Porphyromonas_pasteri', 'Gemella_taiwanensis', 'Rothia_mucilaginosa']	0.719	0.99	0.64
['Veillonella_infantium', 'Prevotella_jejuni', 'Soonwooa_purpurea', 'Neisseria_perflava', 'Gemella_taiwanensis', 'Rothia_mucilaginosa']	0.719	0.99	0.64
['Veillonella_infantium', 'Prevotella_jejuni', 'Soonwooa_purpurea', 'Neisseria_perflava', 'Kallipyga_gabonensis', 'Granulicatella_elegans', 'Porphyromonas_pasteri', 'Rothia_mucilaginosa']	0.719	0.99	0.64
['Prevotella_salivae', 'Soonwooa_purpurea', 'Neisseria_perflava', 'Kallipyga_gabonensis', 'Rothia_mucilaginosa', 'Streptococcus_oralis']	0.719	0.99	0.64
['Veillonella_infantium', 'Prevotella_jejuni', 'Neisseria_perflava', 'Granulicatella_elegans', 'Gemella_taiwanensis', 'Rothia_mucilaginosa', 'Streptococcus_oralis']	0.719	0.99	0.64
['Veillonella_infantium', 'Prevotella_jejuni', 'Neisseria_perflava', 'Kallipyga_gabonensis', 'Granulicatella_elegans', 'Porphyromonas_pasteri', 'Rothia_mucilaginosa']	0.719	0.99	0.64
['Prevotella_jejuni', 'Neisseria_perflava', 'Kallipyga_gabonensis', 'Streptococcus_oralis']	0.719	0.99	0.64
['Veillonella_infantium', 'Prevotella_jejuni', 'Neisseria_perflava', 'Gemella_taiwanensis', 'Rothia_mucilaginosa']	0.719	0.99	0.64
['Veillonella_infantium', 'Prevotella_jejuni', 'Soonwooa_purpurea', 'Neisseria_perflava', 'Granulicatella_elegans', 'Porphyromonas_pasteri', 'Rothia_mucilaginosa']	0.719	0.99	0.64
['Veillonella_infantium', 'Neisseria_perflava', 'Streptococcus_oralis']	0.719	0.99	0.64
['Prevotella_salivae', 'Veillonella_infantium', 'Prevotella_jejuni', 'Neisseria_perflava', 'Gemella_taiwanensis', 'Rothia_mucilaginosa']	0.719	0.99	0.64
['Prevotella_salivae', 'Veillonella_infantium', 'Prevotella_jejuni', 'Neisseria_perflava', 'Kallipyga_gabonensis', 'Granulicatella_elegans', 'Porphyromonas_pasteri', 'Rothia_mucilaginosa']	0.719	0.99	0.64
['Prevotella_salivae', 'Veillonella_infantium', 'Prevotella_jejuni', 'Neisseria_perflava', 'Granulicatella_elegans', 'Porphyromonas_pasteri', 'Rothia_mucilaginosa']	0.719	0.99	0.64
['Veillonella_infantium', 'Prevotella_jejuni', 'Soonwooa_purpurea', 'Porphyromonas_pasteri', 'Gemella_taiwanensis', 'Rothia_mucilaginosa']	0.719	0.99	0.64
['Prevotella_jejuni', 'Soonwooa_purpurea', 'Neisseria_perflava', 'Kallipyga_gabonensis', 'Streptococcus_oralis']	0.719	0.99	0.64
['Veillonella_infantium', 'Prevotella_jejuni', 'Neisseria_perflava', 'Granulicatella_elegans', 'Porphyromonas_pasteri', 'Rothia_mucilaginosa']	0.719	0.99	0.64
['Prevotella_salivae', 'Veillonella_infantium', 'Prevotella_jejuni', 'Soonwooa_purpurea', 'Neisseria_perflava', 'Granulicatella_elegans', 'Porphyromonas_pasteri', 'Rothia_mucilaginosa']	0.719	0.99	0.64
['Prevotella_salivae', 'Veillonella_infantium', 'Prevotella_jejuni', 'Soonwooa_purpurea', 'Neisseria_perflava', 'Kallipyga_gabonensis', 'Granulicatella_elegans', 'Porphyromonas_pasteri', 'Rothia_mucilaginosa']	0.719	0.99	0.64
['Prevotella_jejuni', 'Soonwooa_purpurea', 'Neisseria_perflava', 'Streptococcus_oralis']	0.719	0.99	0.64
['Prevotella_salivae', 'Prevotella_jejuni', 'Soonwooa_purpurea', 'Neisseria_perflava', 'Kallipyga_gabonensis', 'Porphyromonas_pasteri', 'Rothia_mucilaginosa']	0.719	0.99	0.64
['Veillonella_infantium', 'Soonwooa_purpurea', 'Neisseria_perflava', 'Granulicatella_elegans', 'Streptococcus_oralis']	0.719	0.99	0.64
['Prevotella_salivae', 'Veillonella_infantium', 'Prevotella_jejuni', 'Soonwooa_purpurea', 'Neisseria_perflava', 'Kallipyga_gabonensis', 'Granulicatella_elegans', 'Gemella_taiwanensis', 'Rothia_mucilaginosa', 'Streptococcus_oralis']	0.719	0.99	0.64
['Prevotella_salivae', 'Prevotella_jejuni', 'Soonwooa_purpurea', 'Neisseria_perflava', 'Porphyromonas_pasteri', 'Streptococcus_oralis']	0.719	0.99	0.64
['Prevotella_salivae', 'Prevotella_jejuni', 'Neisseria_perflava', 'Kallipyga_gabonensis', 'Porphyromonas_pasteri', 'Rothia_mucilaginosa']	0.719	0.99	0.64
['Prevotella_salivae', 'Veillonella_infantium', 'Prevotella_jejuni', 'Neisseria_perflava', 'Kallipyga_gabonensis', 'Granulicatella_elegans', 'Gemella_taiwanensis', 'Rothia_mucilaginosa', 'Streptococcus_oralis']	0.719	0.99	0.64
['Prevotella_salivae', 'Prevotella_jejuni', 'Neisseria_perflava', 'Porphyromonas_pasteri', 'Streptococcus_oralis']	0.719	0.99	0.64
['Prevotella_jejuni', 'Soonwooa_purpurea', 'Neisseria_perflava', 'Granulicatella_elegans', 'Streptococcus_oralis']	0.719	0.99	0.64
['Prevotella_salivae', 'Veillonella_infantium', 'Prevotella_jejuni', 'Neisseria_perflava', 'Streptococcus_oralis']	0.718	0.99	0.68
['Veillonella_infantium', 'Prevotella_jejuni', 'Soonwooa_purpurea', 'Neisseria_perflava', 'Streptococcus_oralis']	0.718	0.99	0.68
['Veillonella_infantium', 'Prevotella_jejuni', 'Neisseria_perflava', 'Streptococcus_oralis']	0.718	0.99	0.68
['Prevotella_salivae', 'Veillonella_infantium', 'Prevotella_jejuni', 'Soonwooa_purpurea', 'Neisseria_perflava', 'Streptococcus_oralis']	0.718	0.99	0.68
['Veillonella_infantium', 'Soonwooa_purpurea', 'Neisseria_perflava', 'Granulicatella_elegans', 'Gemella_taiwanensis']	0.714	0.667	0.8
['Veillonella_infantium', 'Neisseria_perflava', 'Granulicatella_elegans', 'Gemella_taiwanensis']	0.714	0.667	0.8
['Prevotella_salivae', 'Porphyromonas_pasteri', 'Rothia_mucilaginosa']	0.713	0.99	0.521
['Prevotella_salivae', 'Soonwooa_purpurea', 'Porphyromonas_pasteri', 'Rothia_mucilaginosa']	0.713	0.99	0.521
['Neisseria_perflava', 'Kallipyga_gabonensis', 'Granulicatella_elegans']	0.713	0.99	0.446
['Prevotella_jejuni', 'Granulicatella_elegans', 'Porphyromonas_pasteri', 'Gemella_taiwanensis', 'Streptococcus_oralis']	0.713	0.99	0.56
['Prevotella_jejuni', 'Porphyromonas_pasteri', 'Gemella_taiwanensis', 'Streptococcus_oralis']	0.713	0.99	0.56
['Prevotella_salivae', 'Veillonella_infantium', 'Prevotella_jejuni', 'Neisseria_perflava', 'Kallipyga_gabonensis', 'Rothia_mucilaginosa']	0.713	0.99	0.56
['Prevotella_jejuni', 'Porphyromonas_pasteri', 'Gemella_taiwanensis']	0.713	0.99	0.52
['Prevotella_jejuni', 'Granulicatella_elegans', 'Porphyromonas_pasteri', 'Gemella_taiwanensis']	0.713	0.99	0.52
['Prevotella_jejuni', 'Soonwooa_purpurea', 'Granulicatella_elegans', 'Porphyromonas_pasteri', 'Streptococcus_oralis']	0.713	0.99	0.56
['Veillonella_infantium', 'Soonwooa_purpurea', 'Kallipyga_gabonensis']	0.712	0.99	0.444
['Prevotella_jejuni', 'Soonwooa_purpurea', 'Neisseria_perflava', 'Kallipyga_gabonensis', 'Porphyromonas_pasteri', 'Rothia_mucilaginosa', 'Streptococcus_oralis']	0.712	0.99	0.64
['Prevotella_jejuni', 'Porphyromonas_pasteri', 'Streptococcus_oralis']	0.712	0.99	0.64
['Prevotella_salivae', 'Neisseria_perflava', 'Kallipyga_gabonensis', 'Gemella_taiwanensis', 'Rothia_mucilaginosa']	0.707	0.99	0.48
['Prevotella_salivae', 'Soonwooa_purpurea', 'Neisseria_perflava', 'Kallipyga_gabonensis', 'Gemella_taiwanensis', 'Rothia_mucilaginosa']	0.707	0.99	0.48
['Veillonella_infantium', 'Soonwooa_purpurea', 'Neisseria_perflava', 'Granulicatella_elegans', 'Porphyromonas_pasteri', 'Gemella_taiwanensis', 'Rothia_mucilaginosa', 'Streptococcus_oralis']	0.707	0.99	0.48
['Veillonella_infantium', 'Neisseria_perflava', 'Granulicatella_elegans', 'Porphyromonas_pasteri', 'Gemella_taiwanensis', 'Rothia_mucilaginosa', 'Streptococcus_oralis']	0.707	0.99	0.48
['Prevotella_salivae', 'Veillonella_infantium', 'Soonwooa_purpurea', 'Neisseria_perflava', 'Granulicatella_elegans', 'Porphyromonas_pasteri']	0.707	0.99	0.48
['Prevotella_salivae', 'Veillonella_infantium', 'Soonwooa_purpurea', 'Neisseria_perflava', 'Granulicatella_elegans', 'Porphyromonas_pasteri', 'Gemella_taiwanensis', 'Rothia_mucilaginosa', 'Streptococcus_oralis']	0.706	0.99	0.52
['Prevotella_salivae', 'Veillonella_infantium', 'Neisseria_perflava', 'Kallipyga_gabonensis', 'Granulicatella_elegans', 'Porphyromonas_pasteri', 'Gemella_taiwanensis', 'Rothia_mucilaginosa', 'Streptococcus_oralis']	0.706	0.99	0.52
['Prevotella_salivae', 'Prevotella_jejuni', 'Neisseria_perflava', 'Granulicatella_elegans', 'Porphyromonas_pasteri', 'Gemella_taiwanensis', 'Streptococcus_oralis']	0.706	0.99	0.52
['Prevotella_salivae', 'Veillonella_infantium', 'Neisseria_perflava', 'Gemella_taiwanensis']	0.706	0.99	0.52
['Prevotella_salivae', 'Prevotella_jejuni', 'Soonwooa_purpurea', 'Neisseria_perflava', 'Granulicatella_elegans', 'Porphyromonas_pasteri', 'Gemella_taiwanensis', 'Streptococcus_oralis']	0.706	0.99	0.52
['Prevotella_salivae', 'Veillonella_infantium', 'Soonwooa_purpurea', 'Neisseria_perflava', 'Gemella_taiwanensis']	0.706	0.99	0.52
['Veillonella_infantium', 'Prevotella_jejuni', 'Soonwooa_purpurea', 'Kallipyga_gabonensis', 'Granulicatella_elegans', 'Porphyromonas_pasteri']	0.706	0.99	0.52
['Prevotella_jejuni', 'Neisseria_perflava']	0.706	0.99	0.481
['Prevotella_salivae', 'Veillonella_infantium', 'Soonwooa_purpurea', 'Neisseria_perflava', 'Kallipyga_gabonensis', 'Granulicatella_elegans', 'Porphyromonas_pasteri', 'Gemella_taiwanensis', 'Rothia_mucilaginosa', 'Streptococcus_oralis']	0.706	0.99	0.52
['Prevotella_salivae', 'Veillonella_infantium', 'Neisseria_perflava', 'Granulicatella_elegans', 'Porphyromonas_pasteri', 'Gemella_taiwanensis', 'Rothia_mucilaginosa', 'Streptococcus_oralis']	0.706	0.99	0.52
['Veillonella_infantium', 'Kallipyga_gabonensis', 'Porphyromonas_pasteri', 'Gemella_taiwanensis', 'Streptococcus_oralis']	0.706	0.99	0.56
['Prevotella_salivae', 'Prevotella_jejuni', 'Neisseria_perflava', 'Granulicatella_elegans', 'Porphyromonas_pasteri', 'Rothia_mucilaginosa']	0.706	0.99	0.56
['Veillonella_infantium', 'Prevotella_jejuni', 'Soonwooa_purpurea', 'Neisseria_perflava', 'Kallipyga_gabonensis', 'Granulicatella_elegans', 'Gemella_taiwanensis']	0.706	0.99	0.56
['Prevotella_salivae', 'Veillonella_infantium', 'Prevotella_jejuni', 'Kallipyga_gabonensis', 'Granulicatella_elegans', 'Porphyromonas_pasteri']	0.706	0.99	0.56
['Prevotella_salivae', 'Veillonella_infantium', 'Prevotella_jejuni', 'Soonwooa_purpurea', 'Kallipyga_gabonensis', 'Porphyromonas_pasteri', 'Streptococcus_oralis']	0.706	0.99	0.56
['Prevotella_salivae', 'Neisseria_perflava', 'Granulicatella_elegans', 'Porphyromonas_pasteri', 'Gemella_taiwanensis']	0.706	0.99	0.56
['Prevotella_salivae', 'Veillonella_infantium', 'Prevotella_jejuni', 'Kallipyga_gabonensis', 'Porphyromonas_pasteri', 'Streptococcus_oralis']	0.706	0.99	0.56
['Veillonella_infantium', 'Prevotella_jejuni', 'Soonwooa_purpurea', 'Neisseria_perflava', 'Kallipyga_gabonensis', 'Gemella_taiwanensis']	0.706	0.99	0.56
['Veillonella_infantium', 'Prevotella_jejuni', 'Neisseria_perflava', 'Kallipyga_gabonensis', 'Granulicatella_elegans', 'Gemella_taiwanensis']	0.706	0.99	0.56
['Prevotella_salivae', 'Neisseria_perflava', 'Granulicatella_elegans', 'Gemella_taiwanensis', 'Rothia_mucilaginosa']	0.706	0.99	0.56
['Prevotella_jejuni', 'Soonwooa_purpurea', 'Porphyromonas_pasteri', 'Gemella_taiwanensis', 'Rothia_mucilaginosa']	0.706	0.99	0.56
['Veillonella_infantium', 'Prevotella_jejuni', 'Neisseria_perflava', 'Kallipyga_gabonensis', 'Gemella_taiwanensis']	0.706	0.99	0.56
['Veillonella_infantium', 'Prevotella_jejuni', 'Soonwooa_purpurea', 'Kallipyga_gabonensis', 'Porphyromonas_pasteri', 'Streptococcus_oralis']	0.706	0.99	0.56
['Prevotella_salivae', 'Veillonella_infantium', 'Prevotella_jejuni', 'Kallipyga_gabonensis', 'Porphyromonas_pasteri', 'Gemella_taiwanensis', 'Rothia_mucilaginosa', 'Streptococcus_oralis']	0.706	0.99	0.56
['Prevotella_salivae', 'Veillonella_infantium', 'Prevotella_jejuni', 'Soonwooa_purpurea', 'Kallipyga_gabonensis', 'Granulicatella_elegans', 'Porphyromonas_pasteri']	0.706	0.99	0.56
['Veillonella_infantium', 'Prevotella_jejuni', 'Kallipyga_gabonensis', 'Porphyromonas_pasteri', 'Streptococcus_oralis']	0.706	0.99	0.56
['Prevotella_salivae', 'Soonwooa_purpurea', 'Neisseria_perflava', 'Granulicatella_elegans', 'Porphyromonas_pasteri', 'Gemella_taiwanensis']	0.706	0.99	0.56
['Prevotella_jejuni', 'Soonwooa_purpurea', 'Neisseria_perflava', 'Rothia_mucilaginosa', 'Streptococcus_oralis']	0.706	0.99	0.56
['Prevotella_salivae', 'Soonwooa_purpurea', 'Neisseria_perflava', 'Granulicatella_elegans', 'Gemella_taiwanensis', 'Rothia_mucilaginosa']	0.706	0.99	0.56
['Prevotella_salivae', 'Veillonella_infantium', 'Prevotella_jejuni', 'Soonwooa_purpurea', 'Kallipyga_gabonensis', 'Porphyromonas_pasteri', 'Gemella_taiwanensis', 'Rothia_mucilaginosa', 'Streptococcus_oralis']	0.706	0.99	0.56
['Prevotella_jejuni', 'Neisseria_perflava', 'Kallipyga_gabonensis', 'Granulicatella_elegans', 'Porphyromonas_pasteri', 'Gemella_taiwanensis']	0.706	0.99	0.56
['Prevotella_jejuni', 'Soonwooa_purpurea', 'Neisseria_perflava', 'Kallipyga_gabonensis', 'Granulicatella_elegans', 'Porphyromonas_pasteri', 'Gemella_taiwanensis']	0.706	0.99	0.56
['Prevotella_salivae', 'Veillonella_infantium', 'Prevotella_jejuni', 'Soonwooa_purpurea', 'Porphyromonas_pasteri', 'Gemella_taiwanensis', 'Rothia_mucilaginosa']	0.706	0.99	0.6
['Prevotella_salivae', 'Veillonella_infantium', 'Neisseria_perflava', 'Kallipyga_gabonensis', 'Porphyromonas_pasteri', 'Gemella_taiwanensis', 'Streptococcus_oralis']	0.706	0.99	0.6
['Prevotella_salivae', 'Veillonella_infantium', 'Prevotella_jejuni', 'Soonwooa_purpurea', 'Neisseria_perflava', 'Kallipyga_gabonensis', 'Porphyromonas_pasteri', 'Gemella_taiwanensis', 'Rothia_mucilaginosa']	0.706	0.99	0.6
['Prevotella_salivae', 'Soonwooa_purpurea', 'Neisseria_perflava', 'Porphyromonas_pasteri', 'Gemella_taiwanensis', 'Rothia_mucilaginosa']	0.706	0.99	0.6
['Prevotella_salivae', 'Veillonella_infantium', 'Soonwooa_purpurea', 'Neisseria_perflava', 'Kallipyga_gabonensis', 'Porphyromonas_pasteri', 'Gemella_taiwanensis', 'Streptococcus_oralis']	0.706	0.99	0.6
['Soonwooa_purpurea', 'Neisseria_perflava', 'Kallipyga_gabonensis', 'Granulicatella_elegans', 'Porphyromonas_pasteri', 'Rothia_mucilaginosa']	0.706	0.99	0.6
['Veillonella_infantium', 'Soonwooa_purpurea', 'Porphyromonas_pasteri', 'Streptococcus_oralis']	0.706	0.99	0.6
['Prevotella_salivae', 'Veillonella_infantium', 'Prevotella_jejuni', 'Neisseria_perflava', 'Kallipyga_gabonensis', 'Porphyromonas_pasteri', 'Gemella_taiwanensis', 'Rothia_mucilaginosa']	0.706	0.99	0.6
['Prevotella_jejuni', 'Soonwooa_purpurea', 'Neisseria_perflava', 'Granulicatella_elegans', 'Gemella_taiwanensis', 'Rothia_mucilaginosa', 'Streptococcus_oralis']	0.706	0.99	0.6
['Prevotella_salivae', 'Veillonella_infantium', 'Granulicatella_elegans', 'Porphyromonas_pasteri', 'Gemella_taiwanensis', 'Streptococcus_oralis']	0.706	0.99	0.6
['Prevotella_salivae', 'Veillonella_infantium', 'Soonwooa_purpurea', 'Granulicatella_elegans', 'Porphyromonas_pasteri', 'Gemella_taiwanensis', 'Streptococcus_oralis']	0.706	0.99	0.6
['Prevotella_jejuni', 'Neisseria_perflava', 'Granulicatella_elegans', 'Gemella_taiwanensis', 'Rothia_mucilaginosa', 'Streptococcus_oralis']	0.706	0.99	0.6
['Porphyromonas_pasteri', 'Rothia_mucilaginosa']	0.706	0.99	0.56
['Prevotella_salivae', 'Veillonella_infantium', 'Soonwooa_purpurea', 'Neisseria_perflava', 'Granulicatella_elegans', 'Streptococcus_oralis']	0.706	0.99	0.6
['Prevotella_salivae', 'Veillonella_infantium', 'Prevotella_jejuni', 'Soonwooa_purpurea', 'Neisseria_perflava', 'Gemella_taiwanensis', 'Rothia_mucilaginosa']	0.706	0.99	0.6
['Veillonella_infantium', 'Soonwooa_purpurea', 'Kallipyga_gabonensis', 'Porphyromonas_pasteri', 'Streptococcus_oralis']	0.706	0.99	0.6
['Veillonella_infantium', 'Kallipyga_gabonensis', 'Porphyromonas_pasteri', 'Streptococcus_oralis']	0.706	0.99	0.6
['Neisseria_perflava', 'Kallipyga_gabonensis', 'Granulicatella_elegans', 'Porphyromonas_pasteri', 'Rothia_mucilaginosa']	0.706	0.99	0.6
['Veillonella_infantium', 'Porphyromonas_pasteri', 'Streptococcus_oralis']	0.706	0.99	0.6
['Prevotella_salivae', 'Veillonella_infantium', 'Soonwooa_purpurea', 'Porphyromonas_pasteri', 'Streptococcus_oralis']	0.706	0.99	0.6
['Prevotella_salivae', 'Neisseria_perflava', 'Porphyromonas_pasteri', 'Gemella_taiwanensis', 'Rothia_mucilaginosa']	0.706	0.99	0.6
['Prevotella_salivae', 'Prevotella_jejuni', 'Soonwooa_purpurea', 'Neisseria_perflava', 'Granulicatella_elegans', 'Porphyromonas_pasteri', 'Streptococcus_oralis']	0.706	0.99	0.6
['Veillonella_infantium', 'Prevotella_jejuni', 'Neisseria_perflava', 'Kallipyga_gabonensis', 'Porphyromonas_pasteri', 'Gemella_taiwanensis', 'Rothia_mucilaginosa', 'Streptococcus_oralis']	0.706	0.99	0.6
['Prevotella_salivae', 'Veillonella_infantium', 'Prevotella_jejuni', 'Soonwooa_purpurea', 'Kallipyga_gabonensis', 'Granulicatella_elegans', 'Rothia_mucilaginosa', 'Streptococcus_oralis']	0.706	0.99	0.6
['Prevotella_salivae', 'Veillonella_infantium', 'Soonwooa_purpurea', 'Gemella_taiwanensis', 'Rothia_mucilaginosa', 'Streptococcus_oralis']	0.706	0.99	0.6
['Prevotella_salivae', 'Prevotella_jejuni', 'Neisseria_perflava', 'Rothia_mucilaginosa', 'Streptococcus_oralis']	0.706	0.99	0.6
['Prevotella_salivae', 'Prevotella_jejuni', 'Soonwooa_purpurea', 'Neisseria_perflava', 'Rothia_mucilaginosa', 'Streptococcus_oralis']	0.706	0.99	0.6
['Prevotella_salivae', 'Veillonella_infantium', 'Prevotella_jejuni', 'Kallipyga_gabonensis', 'Rothia_mucilaginosa', 'Streptococcus_oralis']	0.706	0.99	0.6
['Veillonella_infantium', 'Prevotella_jejuni', 'Soonwooa_purpurea', 'Neisseria_perflava', 'Kallipyga_gabonensis', 'Porphyromonas_pasteri', 'Gemella_taiwanensis', 'Rothia_mucilaginosa', 'Streptococcus_oralis']	0.706	0.99	0.6
['Veillonella_infantium', 'Soonwooa_purpurea', 'Kallipyga_gabonensis', 'Gemella_taiwanensis', 'Rothia_mucilaginosa', 'Streptococcus_oralis']	0.706	0.99	0.6
['Veillonella_infantium', 'Kallipyga_gabonensis', 'Gemella_taiwanensis', 'Rothia_mucilaginosa', 'Streptococcus_oralis']	0.706	0.99	0.6
['Prevotella_salivae', 'Veillonella_infantium', 'Prevotella_jejuni', 'Kallipyga_gabonensis', 'Granulicatella_elegans', 'Rothia_mucilaginosa', 'Streptococcus_oralis']	0.706	0.99	0.6
['Prevotella_salivae', 'Veillonella_infantium', 'Prevotella_jejuni', 'Soonwooa_purpurea', 'Kallipyga_gabonensis', 'Rothia_mucilaginosa', 'Streptococcus_oralis']	0.706	0.99	0.6
['Prevotella_salivae', 'Veillonella_infantium', 'Gemella_taiwanensis', 'Rothia_mucilaginosa', 'Streptococcus_oralis']	0.706	0.99	0.6
['Prevotella_salivae', 'Neisseria_perflava', 'Granulicatella_elegans', 'Streptococcus_oralis']	0.706	0.99	0.6
['Prevotella_salivae', 'Kallipyga_gabonensis']	0.705	0.99	0.409
['Prevotella_salivae', 'Soonwooa_purpurea', 'Kallipyga_gabonensis']	0.705	0.99	0.409
['Prevotella_salivae', 'Veillonella_infantium', 'Prevotella_jejuni', 'Granulicatella_elegans']	0.705	0.99	0.6
['Prevotella_salivae', 'Veillonella_infantium', 'Prevotella_jejuni', 'Soonwooa_purpurea', 'Granulicatella_elegans']	0.705	0.99	0.6
['Prevotella_salivae', 'Veillonella_infantium', 'Prevotella_jejuni', 'Neisseria_perflava']	0.705	0.99	0.52
['Prevotella_salivae', 'Prevotella_jejuni', 'Kallipyga_gabonensis', 'Porphyromonas_pasteri', 'Gemella_taiwanensis', 'Rothia_mucilaginosa']	0.705	0.99	0.64
['Veillonella_infantium', 'Neisseria_perflava', 'Porphyromonas_pasteri', 'Rothia_mucilaginosa', 'Streptococcus_oralis']	0.705	0.99	0.64
['Veillonella_infantium', 'Prevotella_jejuni', 'Soonwooa_purpurea', 'Neisseria_perflava', 'Granulicatella_elegans', 'Gemella_taiwanensis', 'Streptococcus_oralis']	0.705	0.99	0.64
['Veillonella_infantium', 'Prevotella_jejuni', 'Neisseria_perflava', 'Granulicatella_elegans', 'Gemella_taiwanensis', 'Streptococcus_oralis']	0.705	0.99	0.64
['Prevotella_salivae', 'Veillonella_infantium', 'Neisseria_perflava', 'Rothia_mucilaginosa']	0.705	0.99	0.64
['Prevotella_salivae', 'Veillonella_infantium', 'Soonwooa_purpurea', 'Neisseria_perflava', 'Porphyromonas_pasteri', 'Streptococcus_oralis']	0.705	0.99	0.64
['Prevotella_salivae', 'Prevotella_jejuni', 'Soonwooa_purpurea', 'Kallipyga_gabonensis', 'Porphyromonas_pasteri', 'Gemella_taiwanensis', 'Rothia_mucilaginosa']	0.705	0.99	0.64
['Veillonella_infantium', 'Soonwooa_purpurea', 'Neisseria_perflava', 'Porphyromonas_pasteri', 'Rothia_mucilaginosa', 'Streptococcus_oralis']	0.705	0.99	0.64
['Prevotella_salivae', 'Veillonella_infantium', 'Soonwooa_purpurea', 'Neisseria_perflava', 'Rothia_mucilaginosa']	0.705	0.99	0.64
['Veillonella_infantium', 'Prevotella_jejuni', 'Neisseria_perflava', 'Kallipyga_gabonensis', 'Gemella_taiwanensis', 'Streptococcus_oralis']	0.705	0.99	0.64
['Veillonella_infantium', 'Soonwooa_purpurea', 'Neisseria_perflava', 'Streptococcus_oralis']	0.705	0.99	0.64
['Veillonella_infantium', 'Prevotella_jejuni', 'Soonwooa_purpurea', 'Neisseria_perflava', 'Kallipyga_gabonensis', 'Gemella_taiwanensis', 'Streptococcus_oralis']	0.705	0.99	0.64
['Veillonella_infantium', 'Prevotella_jejuni', 'Soonwooa_purpurea', 'Neisseria_perflava', 'Kallipyga_gabonensis', 'Porphyromonas_pasteri', 'Streptococcus_oralis']	0.705	0.99	0.64
['Veillonella_infantium', 'Prevotella_jejuni', 'Neisseria_perflava', 'Kallipyga_gabonensis', 'Porphyromonas_pasteri', 'Streptococcus_oralis']	0.705	0.99	0.64
['Prevotella_jejuni', 'Neisseria_perflava', 'Streptococcus_oralis']	0.705	0.99	0.64
['Veillonella_infantium', 'Granulicatella_elegans', 'Porphyromonas_pasteri', 'Gemella_taiwanensis']	0.7	0.99	0.44
['Prevotella_salivae', 'Veillonella_infantium', 'Soonwooa_purpurea', 'Porphyromonas_pasteri']	0.699	0.99	0.561
['Prevotella_salivae', 'Veillonella_infantium', 'Porphyromonas_pasteri']	0.699	0.99	0.561
['Veillonella_infantium', 'Kallipyga_gabonensis']	0.699	0.99	0.404
['Prevotella_salivae', 'Prevotella_jejuni', 'Porphyromonas_pasteri']	0.698	0.99	0.601
['Prevotella_salivae', 'Veillonella_infantium', 'Neisseria_perflava', 'Kallipyga_gabonensis', 'Granulicatella_elegans', 'Gemella_taiwanensis']	0.694	0.667	0.76
['Prevotella_salivae', 'Veillonella_infantium', 'Soonwooa_purpurea', 'Neisseria_perflava', 'Kallipyga_gabonensis', 'Granulicatella_elegans', 'Gemella_taiwanensis']	0.694	0.667	0.76
['Veillonella_infantium', 'Neisseria_perflava', 'Kallipyga_gabonensis', 'Porphyromonas_pasteri', 'Gemella_taiwanensis']	0.694	0.99	0.44
['Prevotella_salivae', 'Prevotella_jejuni', 'Soonwooa_purpurea', 'Neisseria_perflava', 'Granulicatella_elegans', 'Porphyromonas_pasteri', 'Gemella_taiwanensis']	0.694	0.99	0.44
['Prevotella_salivae', 'Prevotella_jejuni', 'Neisseria_perflava', 'Granulicatella_elegans', 'Porphyromonas_pasteri', 'Gemella_taiwanensis']	0.694	0.99	0.44
['Veillonella_infantium', 'Soonwooa_purpurea', 'Neisseria_perflava', 'Kallipyga_gabonensis', 'Porphyromonas_pasteri', 'Gemella_taiwanensis']	0.694	0.99	0.44
['Prevotella_salivae', 'Veillonella_infantium', 'Neisseria_perflava', 'Granulicatella_elegans', 'Porphyromonas_pasteri']	0.694	0.99	0.48
['Soonwooa_purpurea', 'Neisseria_perflava', 'Kallipyga_gabonensis', 'Granulicatella_elegans', 'Gemella_taiwanensis']	0.694	0.99	0.48
['Prevotella_salivae', 'Veillonella_infantium', 'Neisseria_perflava', 'Kallipyga_gabonensis', 'Porphyromonas_pasteri', 'Gemella_taiwanensis']	0.694	0.99	0.48
['Prevotella_salivae', 'Veillonella_infantium', 'Soonwooa_purpurea', 'Neisseria_perflava', 'Kallipyga_gabonensis', 'Porphyromonas_pasteri', 'Gemella_taiwanensis']	0.694	0.99	0.48
['Prevotella_jejuni', 'Soonwooa_purpurea', 'Neisseria_perflava', 'Gemella_taiwanensis', 'Rothia_mucilaginosa']	0.693	0.99	0.52
['Prevotella_jejuni', 'Soonwooa_purpurea', 'Neisseria_perflava', 'Granulicatella_elegans', 'Gemella_taiwanensis', 'Rothia_mucilaginosa']	0.693	0.99	0.52
['Soonwooa_purpurea', 'Neisseria_perflava', 'Kallipyga_gabonensis', 'Granulicatella_elegans', 'Gemella_taiwanensis', 'Rothia_mucilaginosa', 'Streptococcus_oralis']	0.693	0.99	0.52
['Prevotella_salivae', 'Veillonella_infantium', 'Prevotella_jejuni', 'Soonwooa_purpurea', 'Neisseria_perflava', 'Kallipyga_gabonensis', 'Granulicatella_elegans', 'Gemella_taiwanensis', 'Streptococcus_oralis']	0.693	0.99	0.52
['Prevotella_salivae', 'Prevotella_jejuni', 'Soonwooa_purpurea', 'Neisseria_perflava', 'Porphyromonas_pasteri', 'Gemella_taiwanensis', 'Streptococcus_oralis']	0.693	0.99	0.52
['Prevotella_salivae', 'Prevotella_jejuni', 'Neisseria_perflava', 'Porphyromonas_pasteri', 'Gemella_taiwanensis', 'Streptococcus_oralis']	0.693	0.99	0.52
['Prevotella_salivae', 'Veillonella_infantium', 'Prevotella_jejuni', 'Neisseria_perflava', 'Kallipyga_gabonensis', 'Granulicatella_elegans', 'Gemella_taiwanensis', 'Streptococcus_oralis']	0.693	0.99	0.52
['Prevotella_salivae', 'Prevotella_jejuni', 'Neisseria_perflava', 'Kallipyga_gabonensis', 'Porphyromonas_pasteri', 'Rothia_mucilaginosa', 'Streptococcus_oralis']	0.693	0.99	0.52
['Veillonella_infantium', 'Soonwooa_purpurea', 'Neisseria_perflava', 'Kallipyga_gabonensis', 'Granulicatella_elegans', 'Porphyromonas_pasteri', 'Gemella_taiwanensis', 'Streptococcus_oralis']	0.693	0.99	0.52
['Prevotella_jejuni', 'Porphyromonas_pasteri', 'Gemella_taiwanensis', 'Rothia_mucilaginosa']	0.693	0.99	0.52
['Prevotella_salivae', 'Prevotella_jejuni', 'Soonwooa_purpurea', 'Neisseria_perflava', 'Kallipyga_gabonensis', 'Porphyromonas_pasteri', 'Rothia_mucilaginosa', 'Streptococcus_oralis']	0.693	0.99	0.52
['Prevotella_salivae', 'Veillonella_infantium', 'Prevotella_jejuni', 'Neisseria_perflava', 'Kallipyga_gabonensis', 'Granulicatella_elegans', 'Gemella_taiwanensis']	0.693	0.99	0.52
['Prevotella_salivae', 'Veillonella_infantium', 'Prevotella_jejuni', 'Soonwooa_purpurea', 'Neisseria_perflava', 'Kallipyga_gabonensis', 'Gemella_taiwanensis']	0.693	0.99	0.52
['Prevotella_salivae', 'Prevotella_jejuni', 'Neisseria_perflava', 'Granulicatella_elegans', 'Gemella_taiwanensis', 'Rothia_mucilaginosa', 'Streptococcus_oralis']	0.693	0.99	0.52
['Prevotella_jejuni', 'Soonwooa_purpurea', 'Neisseria_perflava', 'Granulicatella_elegans', 'Porphyromonas_pasteri', 'Gemella_taiwanensis', 'Streptococcus_oralis']	0.693	0.99	0.52
['Veillonella_infantium', 'Prevotella_jejuni', 'Kallipyga_gabonensis', 'Granulicatella_elegans', 'Porphyromonas_pasteri']	0.693	0.99	0.52
['Prevotella_salivae', 'Veillonella_infantium', 'Prevotella_jejuni', 'Soonwooa_purpurea', 'Neisseria_perflava', 'Kallipyga_gabonensis', 'Granulicatella_elegans', 'Gemella_taiwanensis']	0.693	0.99	0.52
['Prevotella_jejuni', 'Soonwooa_purpurea', 'Neisseria_perflava', 'Porphyromonas_pasteri', 'Gemella_taiwanensis', 'Streptococcus_oralis']	0.693	0.99	0.52
['Prevotella_salivae', 'Veillonella_infantium', 'Prevotella_jejuni', 'Neisseria_perflava', 'Kallipyga_gabonensis', 'Gemella_taiwanensis']	0.693	0.99	0.52
['Veillonella_infantium', 'Soonwooa_purpurea', 'Neisseria_perflava', 'Kallipyga_gabonensis', 'Porphyromonas_pasteri', 'Gemella_taiwanensis', 'Streptococcus_oralis']	0.693	0.99	0.52
['Prevotella_salivae', 'Prevotella_jejuni', 'Soonwooa_purpurea', 'Neisseria_perflava', 'Granulicatella_elegans', 'Gemella_taiwanensis', 'Rothia_mucilaginosa', 'Streptococcus_oralis']	0.693	0.99	0.52
['Prevotella_salivae', 'Veillonella_infantium', 'Prevotella_jejuni', 'Soonwooa_purpurea', 'Granulicatella_elegans', 'Porphyromonas_pasteri', 'Gemella_taiwanensis']	0.693	0.99	0.56
['Prevotella_jejuni', 'Neisseria_perflava', 'Kallipyga_gabonensis', 'Granulicatella_elegans', 'Porphyromonas_pasteri', 'Streptococcus_oralis']	0.693	0.99	0.56
['Veillonella_infantium', 'Neisseria_perflava', 'Kallipyga_gabonensis', 'Granulicatella_elegans', 'Porphyromonas_pasteri', 'Streptococcus_oralis']	0.693	0.99	0.56
['Prevotella_salivae', 'Veillonella_infantium', 'Soonwooa_purpurea', 'Porphyromonas_pasteri', 'Gemella_taiwanensis', 'Rothia_mucilaginosa', 'Streptococcus_oralis']	0.693	0.99	0.56
['Veillonella_infantium', 'Prevotella_jejuni', 'Granulicatella_elegans', 'Porphyromonas_pasteri', 'Gemella_taiwanensis']	0.693	0.99	0.56
['Veillonella_infantium', 'Prevotella_jejuni', 'Soonwooa_purpurea', 'Granulicatella_elegans', 'Porphyromonas_pasteri', 'Gemella_taiwanensis']	0.693	0.99	0.56
['Prevotella_jejuni', 'Neisseria_perflava', 'Gemella_taiwanensis']	0.693	0.99	0.56
['Prevotella_salivae', 'Veillonella_infantium', 'Prevotella_jejuni', 'Granulicatella_elegans', 'Porphyromonas_pasteri', 'Gemella_taiwanensis']	0.693	0.99	0.56
['Prevotella_jejuni', 'Neisseria_perflava', 'Granulicatella_elegans', 'Gemella_taiwanensis']	0.693	0.99	0.56
['Prevotella_salivae', 'Prevotella_jejuni', 'Soonwooa_purpurea', 'Neisseria_perflava', 'Porphyromonas_pasteri']	0.693	0.99	0.56
['Veillonella_infantium', 'Prevotella_jejuni', 'Neisseria_perflava', 'Kallipyga_gabonensis', 'Granulicatella_elegans', 'Porphyromonas_pasteri', 'Gemella_taiwanensis', 'Rothia_mucilaginosa']	0.693	0.99	0.56
['Prevotella_salivae', 'Veillonella_infantium', 'Prevotella_jejuni', 'Neisseria_perflava', 'Kallipyga_gabonensis', 'Granulicatella_elegans', 'Porphyromonas_pasteri', 'Gemella_taiwanensis', 'Rothia_mucilaginosa']	0.693	0.99	0.56
['Prevotella_salivae', 'Veillonella_infantium', 'Porphyromonas_pasteri', 'Gemella_taiwanensis', 'Rothia_mucilaginosa', 'Streptococcus_oralis']	0.693	0.99	0.56
['Veillonella_infantium', 'Prevotella_jejuni', 'Soonwooa_purpurea', 'Neisseria_perflava', 'Kallipyga_gabonensis', 'Granulicatella_elegans', 'Porphyromonas_pasteri', 'Gemella_taiwanensis', 'Rothia_mucilaginosa']	0.693	0.99	0.56
['Veillonella_infantium', 'Prevotella_jejuni', 'Neisseria_perflava', 'Kallipyga_gabonensis', 'Granulicatella_elegans', 'Porphyromonas_pasteri', 'Gemella_taiwanensis', 'Rothia_mucilaginosa', 'Streptococcus_oralis']	0.693	0.99	0.56
['Prevotella_salivae', 'Veillonella_infantium', 'Prevotella_jejuni', 'Soonwooa_purpurea', 'Neisseria_perflava', 'Kallipyga_gabonensis', 'Granulicatella_elegans', 'Porphyromonas_pasteri', 'Gemella_taiwanensis', 'Rothia_mucilaginosa']	0.693	0.99	0.56
['Prevotella_jejuni', 'Soonwooa_purpurea', 'Neisseria_perflava', 'Kallipyga_gabonensis', 'Granulicatella_elegans', 'Porphyromonas_pasteri', 'Streptococcus_oralis']	0.693	0.99	0.56
['Veillonella_infantium', 'Prevotella_jejuni', 'Soonwooa_purpurea', 'Neisseria_perflava', 'Kallipyga_gabonensis', 'Granulicatella_elegans', 'Porphyromonas_pasteri', 'Gemella_taiwanensis', 'Rothia_mucilaginosa', 'Streptococcus_oralis']	0.693	0.99	0.56
['Prevotella_jejuni', 'Soonwooa_purpurea', 'Neisseria_perflava', 'Gemella_taiwanensis', 'Rothia_mucilaginosa', 'Streptococcus_oralis']	0.693	0.99	0.56
['Prevotella_salivae', 'Soonwooa_purpurea', 'Porphyromonas_pasteri', 'Rothia_mucilaginosa', 'Streptococcus_oralis']	0.693	0.99	0.56
['Prevotella_jejuni', 'Neisseria_perflava', 'Gemella_taiwanensis', 'Rothia_mucilaginosa', 'Streptococcus_oralis']	0.693	0.99	0.56
['Soonwooa_purpurea', 'Neisseria_perflava', 'Kallipyga_gabonensis', 'Granulicatella_elegans', 'Porphyromonas_pasteri', 'Rothia_mucilaginosa', 'Streptococcus_oralis']	0.693	0.99	0.56
['Prevotella_salivae', 'Veillonella_infantium', 'Prevotella_jejuni', 'Neisseria_perflava', 'Kallipyga_gabonensis', 'Granulicatella_elegans', 'Rothia_mucilaginosa', 'Streptococcus_oralis']	0.693	0.99	0.56
['Soonwooa_purpurea', 'Neisseria_perflava', 'Granulicatella_elegans', 'Streptococcus_oralis']	0.693	0.99	0.56
['Veillonella_infantium', 'Granulicatella_elegans', 'Porphyromonas_pasteri', 'Streptococcus_oralis']	0.693	0.99	0.56
['Prevotella_salivae', 'Porphyromonas_pasteri', 'Rothia_mucilaginosa', 'Streptococcus_oralis']	0.693	0.99	0.56
['Prevotella_salivae', 'Prevotella_jejuni', 'Neisseria_perflava', 'Kallipyga_gabonensis', 'Granulicatella_elegans', 'Porphyromonas_pasteri', 'Gemella_taiwanensis', 'Streptococcus_oralis']	0.693	0.99	0.56
['Prevotella_salivae', 'Prevotella_jejuni', 'Porphyromonas_pasteri', 'Rothia_mucilaginosa', 'Streptococcus_oralis']	0.693	0.99	0.56
['Prevotella_jejuni', 'Neisseria_perflava', 'Kallipyga_gabonensis', 'Granulicatella_elegans', 'Porphyromonas_pasteri', 'Gemella_taiwanensis', 'Rothia_mucilaginosa']	0.693	0.99	0.56
['Prevotella_salivae', 'Veillonella_infantium', 'Prevotella_jejuni', 'Soonwooa_purpurea', 'Neisseria_perflava', 'Kallipyga_gabonensis', 'Granulicatella_elegans', 'Rothia_mucilaginosa', 'Streptococcus_oralis']	0.693	0.99	0.56
['Prevotella_jejuni', 'Neisseria_perflava', 'Granulicatella_elegans']	0.693	0.99	0.521
['Prevotella_salivae', 'Prevotella_jejuni', 'Soonwooa_purpurea', 'Porphyromonas_pasteri', 'Rothia_mucilaginosa', 'Streptococcus_oralis']	0.693	0.99	0.56
['Prevotella_salivae', 'Prevotella_jejuni', 'Soonwooa_purpurea', 'Neisseria_perflava', 'Kallipyga_gabonensis', 'Granulicatella_elegans', 'Porphyromonas_pasteri', 'Gemella_taiwanensis', 'Streptococcus_oralis']	0.693	0.99	0.56
['Prevotella_salivae', 'Veillonella_infantium', 'Soonwooa_purpurea', 'Neisseria_perflava', 'Gemella_taiwanensis', 'Streptococcus_oralis']	0.692	0.99	0.6
['Prevotella_salivae', 'Veillonella_infantium', 'Soonwooa_purpurea', 'Neisseria_perflava', 'Kallipyga_gabonensis', 'Porphyromonas_pasteri', 'Streptococcus_oralis']	0.692	0.99	0.6
['Veillonella_infantium', 'Prevotella_jejuni', 'Soonwooa_purpurea', 'Neisseria_perflava', 'Kallipyga_gabonensis', 'Porphyromonas_pasteri', 'Rothia_mucilaginosa']	0.692	0.99	0.6
['Prevotella_salivae', 'Veillonella_infantium', 'Neisseria_perflava', 'Porphyromonas_pasteri', 'Streptococcus_oralis']	0.692	0.99	0.6
['Prevotella_salivae', 'Veillonella_infantium', 'Soonwooa_purpurea', 'Neisseria_perflava', 'Granulicatella_elegans', 'Gemella_taiwanensis', 'Streptococcus_oralis']	0.692	0.99	0.6
['Prevotella_salivae', 'Veillonella_infantium', 'Neisseria_perflava', 'Gemella_taiwanensis', 'Streptococcus_oralis']	0.692	0.99	0.6
['Prevotella_jejuni', 'Neisseria_perflava', 'Kallipyga_gabonensis', 'Porphyromonas_pasteri', 'Rothia_mucilaginosa', 'Streptococcus_oralis']	0.692	0.99	0.6
['Prevotella_salivae', 'Veillonella_infantium', 'Neisseria_perflava', 'Kallipyga_gabonensis', 'Porphyromonas_pasteri', 'Streptococcus_oralis']	0.692	0.99	0.6
['Veillonella_infantium', 'Prevotella_jejuni', 'Neisseria_perflava', 'Kallipyga_gabonensis', 'Porphyromonas_pasteri', 'Rothia_mucilaginosa']	0.692	0.99	0.6
['Veillonella_infantium', 'Prevotella_jejuni', 'Soonwooa_purpurea', 'Neisseria_perflava', 'Kallipyga_gabonensis', 'Porphyromonas_pasteri', 'Gemella_taiwanensis', 'Rothia_mucilaginosa']	0.692	0.99	0.6
['Veillonella_infantium', 'Prevotella_jejuni', 'Neisseria_perflava', 'Kallipyga_gabonensis', 'Gemella_taiwanensis', 'Rothia_mucilaginosa', 'Streptococcus_oralis']	0.692	0.99	0.6
['Prevotella_salivae', 'Veillonella_infantium', 'Prevotella_jejuni', 'Porphyromonas_pasteri', 'Rothia_mucilaginosa']	0.692	0.99	0.6
['Veillonella_infantium', 'Prevotella_jejuni', 'Neisseria_perflava', 'Kallipyga_gabonensis', 'Granulicatella_elegans', 'Porphyromonas_pasteri', 'Streptococcus_oralis']	0.692	0.99	0.6
['Prevotella_salivae', 'Veillonella_infantium', 'Prevotella_jejuni', 'Rothia_mucilaginosa', 'Streptococcus_oralis']	0.692	0.99	0.6
['Prevotella_salivae', 'Prevotella_jejuni', 'Kallipyga_gabonensis', 'Porphyromonas_pasteri', 'Gemella_taiwanensis', 'Rothia_mucilaginosa', 'Streptococcus_oralis']	0.692	0.99	0.6
['Veillonella_infantium', 'Prevotella_jejuni', 'Neisseria_perflava', 'Granulicatella_elegans', 'Porphyromonas_pasteri', 'Gemella_taiwanensis', 'Rothia_mucilaginosa']	0.692	0.99	0.6
['Veillonella_infantium', 'Prevotella_jejuni', 'Neisseria_perflava', 'Porphyromonas_pasteri', 'Gemella_taiwanensis', 'Rothia_mucilaginosa', 'Streptococcus_oralis']	0.692	0.99	0.6
['Prevotella_salivae', 'Veillonella_infantium', 'Granulicatella_elegans', 'Porphyromonas_pasteri', 'Gemella_taiwanensis']	0.692	0.99	0.6
['Prevotella_jejuni', 'Neisseria_perflava', 'Kallipyga_gabonensis', 'Granulicatella_elegans', 'Porphyromonas_pasteri', 'Gemella_taiwanensis', 'Streptococcus_oralis']	0.692	0.99	0.6
['Veillonella_infantium', 'Prevotella_jejuni', 'Soonwooa_purpurea', 'Neisseria_perflava', 'Granulicatella_elegans', 'Porphyromonas_pasteri', 'Gemella_taiwanensis', 'Rothia_mucilaginosa', 'Streptococcus_oralis']	0.692	0.99	0.6
['Veillonella_infantium', 'Prevotella_jejuni', 'Soonwooa_purpurea', 'Granulicatella_elegans', 'Porphyromonas_pasteri']	0.692	0.99	0.6
['Prevotella_jejuni', 'Neisseria_perflava', 'Kallipyga_gabonensis', 'Porphyromonas_pasteri', 'Streptococcus_oralis']	0.692	0.99	0.6
['Prevotella_jejuni', 'Soonwooa_purpurea', 'Neisseria_perflava', 'Kallipyga_gabonensis', 'Porphyromonas_pasteri', 'Streptococcus_oralis']	0.692	0.99	0.6
['Veillonella_infantium', 'Prevotella_jejuni', 'Soonwooa_purpurea', 'Neisseria_perflava', 'Porphyromonas_pasteri', 'Gemella_taiwanensis', 'Rothia_mucilaginosa', 'Streptococcus_oralis']	0.692	0.99	0.6
['Prevotella_salivae', 'Veillonella_infantium', 'Prevotella_jejuni', 'Soonwooa_purpurea', 'Neisseria_perflava', 'Granulicatella_elegans', 'Porphyromonas_pasteri', 'Gemella_taiwanensis', 'Rothia_mucilaginosa']	0.692	0.99	0.6
['Prevotella_salivae', 'Prevotella_jejuni', 'Neisseria_perflava', 'Granulicatella_elegans', 'Porphyromonas_pasteri', 'Streptococcus_oralis']	0.692	0.99	0.6
['Veillonella_infantium', 'Prevotella_jejuni', 'Soonwooa_purpurea', 'Neisseria_perflava', 'Kallipyga_gabonensis', 'Gemella_taiwanensis', 'Rothia_mucilaginosa', 'Streptococcus_oralis']	0.692	0.99	0.6
['Veillonella_infantium', 'Prevotella_jejuni', 'Neisseria_perflava', 'Granulicatella_elegans', 'Porphyromonas_pasteri', 'Gemella_taiwanensis', 'Rothia_mucilaginosa', 'Streptococcus_oralis']	0.692	0.99	0.6
['Veillonella_infantium', 'Prevotella_jejuni', 'Soonwooa_purpurea', 'Neisseria_perflava', 'Kallipyga_gabonensis', 'Granulicatella_elegans', 'Porphyromonas_pasteri', 'Streptococcus_oralis']	0.692	0.99	0.6
['Prevotella_salivae', 'Prevotella_jejuni', 'Soonwooa_purpurea', 'Kallipyga_gabonensis', 'Porphyromonas_pasteri', 'Gemella_taiwanensis', 'Rothia_mucilaginosa', 'Streptococcus_oralis']	0.692	0.99	0.6
['Prevotella_salivae', 'Veillonella_infantium', 'Soonwooa_purpurea', 'Granulicatella_elegans', 'Porphyromonas_pasteri', 'Gemella_taiwanensis']	0.692	0.99	0.6
['Prevotella_salivae', 'Veillonella_infantium', 'Prevotella_jejuni', 'Soonwooa_purpurea', 'Granulicatella_elegans', 'Rothia_mucilaginosa', 'Streptococcus_oralis']	0.692	0.99	0.6
['Veillonella_infantium', 'Prevotella_jejuni', 'Granulicatella_elegans', 'Porphyromonas_pasteri']	0.692	0.99	0.6
['Prevotella_salivae', 'Veillonella_infantium', 'Prevotella_jejuni', 'Granulicatella_elegans', 'Rothia_mucilaginosa', 'Streptococcus_oralis']	0.692	0.99	0.6
['Prevotella_jejuni', 'Soonwooa_purpurea', 'Neisseria_perflava', 'Kallipyga_gabonensis', 'Granulicatella_elegans', 'Porphyromonas_pasteri', 'Gemella_taiwanensis', 'Streptococcus_oralis']	0.692	0.99	0.6
['Prevotella_salivae', 'Veillonella_infantium', 'Prevotella_jejuni', 'Soonwooa_purpurea', 'Rothia_mucilaginosa', 'Streptococcus_oralis']	0.692	0.99	0.6
['Prevotella_salivae', 'Veillonella_infantium', 'Prevotella_jejuni', 'Neisseria_perflava', 'Granulicatella_elegans', 'Porphyromonas_pasteri', 'Gemella_taiwanensis', 'Rothia_mucilaginosa']	0.692	0.99	0.6
['Veillonella_infantium', 'Prevotella_jejuni', 'Soonwooa_purpurea', 'Neisseria_perflava', 'Granulicatella_elegans', 'Porphyromonas_pasteri', 'Gemella_taiwanensis', 'Rothia_mucilaginosa']	0.692	0.99	0.6
['Prevotella_salivae', 'Veillonella_infantium', 'Prevotella_jejuni', 'Soonwooa_purpurea', 'Porphyromonas_pasteri', 'Rothia_mucilaginosa']	0.692	0.99	0.6
['Prevotella_salivae', 'Prevotella_jejuni', 'Neisseria_perflava']	0.692	0.99	0.6
['Prevotella_salivae', 'Veillonella_infantium', 'Prevotella_jejuni', 'Soonwooa_purpurea', 'Neisseria_perflava', 'Granulicatella_elegans', 'Gemella_taiwanensis', 'Rothia_mucilaginosa', 'Streptococcus_oralis']	0.692	0.99	0.64
['Veillonella_infantium', 'Neisseria_perflava', 'Kallipyga_gabonensis', 'Porphyromonas_pasteri', 'Streptococcus_oralis']	0.692	0.99	0.64
['Prevotella_salivae', 'Prevotella_jejuni', 'Soonwooa_purpurea', 'Neisseria_perflava']	0.692	0.99	0.6
['Prevotella_salivae', 'Veillonella_infantium', 'Prevotella_jejuni', 'Neisseria_perflava', 'Granulicatella_elegans', 'Gemella_taiwanensis', 'Rothia_mucilaginosa', 'Streptococcus_oralis']	0.692	0.99	0.64
['Veillonella_infantium', 'Soonwooa_purpurea', 'Neisseria_perflava', 'Kallipyga_gabonensis', 'Porphyromonas_pasteri', 'Streptococcus_oralis']	0.692	0.99	0.64
['Veillonella_infantium', 'Soonwooa_purpurea', 'Porphyromonas_pasteri', 'Gemella_taiwanensis']	0.687	0.667	0.8
['Veillonella_infantium', 'Porphyromonas_pasteri', 'Gemella_taiwanensis']	0.687	0.667	0.8
['Soonwooa_purpurea', 'Neisseria_perflava', 'Granulicatella_elegans', 'Gemella_taiwanensis', 'Rothia_mucilaginosa']	0.687	0.99	0.481
['Neisseria_perflava', 'Granulicatella_elegans', 'Gemella_taiwanensis', 'Rothia_mucilaginosa']	0.687	0.99	0.481
['Prevotella_salivae', 'Prevotella_jejuni', 'Porphyromonas_pasteri', 'Rothia_mucilaginosa']	0.686	0.99	0.561
['Prevotella_salivae', 'Prevotella_jejuni', 'Soonwooa_purpurea', 'Porphyromonas_pasteri', 'Rothia_mucilaginosa']	0.686	0.99	0.561
['Prevotella_salivae', 'Veillonella_infantium', 'Prevotella_jejuni', 'Soonwooa_purpurea', 'Neisseria_perflava']	0.685	0.99	0.52
['Veillonella_infantium', 'Prevotella_jejuni', 'Soonwooa_purpurea']	0.684	0.99	0.6
['Veillonella_infantium', 'Prevotella_jejuni']	0.684	0.99	0.6
['Veillonella_infantium', 'Soonwooa_purpurea', 'Neisseria_perflava', 'Kallipyga_gabonensis', 'Granulicatella_elegans', 'Porphyromonas_pasteri', 'Gemella_taiwanensis']	0.681	0.99	0.4
['Granulicatella_elegans', 'Porphyromonas_pasteri', 'Rothia_mucilaginosa', 'Streptococcus_oralis']	0.681	0.99	0.44
['Kallipyga_gabonensis']	0.68	0.667	0.66
['Prevotella_jejuni', 'Neisseria_perflava', 'Rothia_mucilaginosa', 'Streptococcus_oralis']	0.68	0.99	0.48
['Prevotella_jejuni', 'Neisseria_perflava', 'Porphyromonas_pasteri', 'Gemella_taiwanensis', 'Streptococcus_oralis']	0.68	0.99	0.48
['Prevotella_salivae', 'Veillonella_infantium', 'Neisseria_perflava', 'Granulicatella_elegans', 'Gemella_taiwanensis']	0.68	0.99	0.48
['Prevotella_jejuni', 'Neisseria_perflava', 'Granulicatella_elegans', 'Porphyromonas_pasteri', 'Gemella_taiwanensis', 'Streptococcus_oralis']	0.68	0.99	0.48
['Prevotella_jejuni', 'Neisseria_perflava', 'Kallipyga_gabonensis', 'Granulicatella_elegans', 'Porphyromonas_pasteri', 'Gemella_taiwanensis', 'Rothia_mucilaginosa', 'Streptococcus_oralis']	0.68	0.99	0.48
['Prevotella_jejuni', 'Soonwooa_purpurea', 'Neisseria_perflava', 'Kallipyga_gabonensis', 'Granulicatella_elegans', 'Porphyromonas_pasteri', 'Gemella_taiwanensis', 'Rothia_mucilaginosa', 'Streptococcus_oralis']	0.68	0.99	0.48
['Prevotella_jejuni', 'Neisseria_perflava', 'Porphyromonas_pasteri', 'Gemella_taiwanensis', 'Rothia_mucilaginosa']	0.68	0.99	0.48
['Prevotella_salivae', 'Veillonella_infantium', 'Soonwooa_purpurea', 'Neisseria_perflava', 'Granulicatella_elegans', 'Gemella_taiwanensis']	0.68	0.99	0.48
['Veillonella_infantium', 'Neisseria_perflava', 'Kallipyga_gabonensis', 'Granulicatella_elegans', 'Porphyromonas_pasteri', 'Gemella_taiwanensis', 'Streptococcus_oralis']	0.68	0.99	0.48
['Prevotella_salivae', 'Veillonella_infantium', 'Prevotella_jejuni', 'Soonwooa_purpurea', 'Neisseria_perflava', 'Granulicatella_elegans', 'Gemella_taiwanensis', 'Streptococcus_oralis']	0.68	0.99	0.52
['Prevotella_salivae', 'Veillonella_infantium', 'Soonwooa_purpurea', 'Granulicatella_elegans', 'Gemella_taiwanensis']	0.68	0.99	0.52
['Neisseria_perflava', 'Kallipyga_gabonensis', 'Granulicatella_elegans', 'Porphyromonas_pasteri', 'Rothia_mucilaginosa', 'Streptococcus_oralis']	0.68	0.99	0.52
['Prevotella_salivae', 'Veillonella_infantium', 'Prevotella_jejuni', 'Neisseria_perflava', 'Granulicatella_elegans', 'Gemella_taiwanensis', 'Streptococcus_oralis']	0.68	0.99	0.52
['Veillonella_infantium', 'Neisseria_perflava', 'Kallipyga_gabonensis', 'Porphyromonas_pasteri', 'Gemella_taiwanensis', 'Streptococcus_oralis']	0.68	0.99	0.52
['Veillonella_infantium', 'Neisseria_perflava', 'Porphyromonas_pasteri', 'Gemella_taiwanensis', 'Streptococcus_oralis']	0.68	0.99	0.52
['Veillonella_infantium', 'Soonwooa_purpurea', 'Neisseria_perflava', 'Porphyromonas_pasteri', 'Gemella_taiwanensis', 'Streptococcus_oralis']	0.68	0.99	0.52
['Prevotella_jejuni', 'Soonwooa_purpurea', 'Neisseria_perflava', 'Porphyromonas_pasteri', 'Gemella_taiwanensis']	0.68	0.99	0.52
['Prevotella_salivae', 'Prevotella_jejuni', 'Neisseria_perflava', 'Kallipyga_gabonensis', 'Gemella_taiwanensis', 'Rothia_mucilaginosa']	0.68	0.99	0.52
['Prevotella_jejuni', 'Neisseria_perflava', 'Porphyromonas_pasteri']	0.68	0.99	0.52
['Prevotella_salivae', 'Prevotella_jejuni', 'Soonwooa_purpurea', 'Neisseria_perflava', 'Porphyromonas_pasteri', 'Gemella_taiwanensis']	0.68	0.99	0.52
['Prevotella_salivae', 'Veillonella_infantium', 'Prevotella_jejuni', 'Soonwooa_purpurea', 'Neisseria_perflava', 'Kallipyga_gabonensis', 'Porphyromonas_pasteri', 'Streptococcus_oralis']	0.68	0.99	0.52
['Prevotella_salivae', 'Veillonella_infantium', 'Prevotella_jejuni', 'Soonwooa_purpurea', 'Neisseria_perflava', 'Kallipyga_gabonensis', 'Porphyromonas_pasteri', 'Gemella_taiwanensis']	0.68	0.99	0.52
['Prevotella_salivae', 'Veillonella_infantium', 'Prevotella_jejuni', 'Soonwooa_purpurea', 'Neisseria_perflava', 'Kallipyga_gabonensis', 'Granulicatella_elegans', 'Porphyromonas_pasteri']	0.68	0.99	0.52
['Prevotella_jejuni', 'Soonwooa_purpurea', 'Neisseria_perflava', 'Porphyromonas_pasteri']	0.68	0.99	0.52
['Prevotella_salivae', 'Veillonella_infantium', 'Prevotella_jejuni', 'Neisseria_perflava', 'Kallipyga_gabonensis', 'Granulicatella_elegans', 'Porphyromonas_pasteri']	0.68	0.99	0.52
['Prevotella_salivae', 'Veillonella_infantium', 'Prevotella_jejuni', 'Neisseria_perflava', 'Kallipyga_gabonensis', 'Porphyromonas_pasteri', 'Gemella_taiwanensis']	0.68	0.99	0.52
['Prevotella_salivae', 'Veillonella_infantium', 'Prevotella_jejuni', 'Neisseria_perflava', 'Kallipyga_gabonensis', 'Porphyromonas_pasteri', 'Streptococcus_oralis']	0.68	0.99	0.52
['Prevotella_salivae', 'Soonwooa_purpurea', 'Neisseria_perflava', 'Porphyromonas_pasteri', 'Rothia_mucilaginosa', 'Streptococcus_oralis']	0.68	0.99	0.52
['Veillonella_infantium', 'Prevotella_jejuni', 'Soonwooa_purpurea', 'Neisseria_perflava', 'Kallipyga_gabonensis', 'Porphyromonas_pasteri', 'Gemella_taiwanensis']	0.68	0.99	0.52
['Prevotella_salivae', 'Prevotella_jejuni', 'Soonwooa_purpurea', 'Neisseria_perflava', 'Kallipyga_gabonensis', 'Gemella_taiwanensis', 'Rothia_mucilaginosa']	0.68	0.99	0.52
['Prevotella_salivae', 'Neisseria_perflava', 'Porphyromonas_pasteri', 'Rothia_mucilaginosa', 'Streptococcus_oralis']	0.68	0.99	0.52
['Prevotella_salivae', 'Prevotella_jejuni', 'Neisseria_perflava', 'Porphyromonas_pasteri', 'Gemella_taiwanensis']	0.68	0.99	0.52
['Veillonella_infantium', 'Soonwooa_purpurea', 'Neisseria_perflava', 'Kallipyga_gabonensis', 'Granulicatella_elegans', 'Porphyromonas_pasteri', 'Streptococcus_oralis']	0.68	0.99	0.52
['Veillonella_infantium', 'Prevotella_jejuni', 'Neisseria_perflava', 'Kallipyga_gabonensis', 'Porphyromonas_pasteri', 'Gemella_taiwanensis']	0.68	0.99	0.52
['Prevotella_jejuni', 'Soonwooa_purpurea', 'Neisseria_perflava', 'Granulicatella_elegans', 'Porphyromonas_pasteri', 'Gemella_taiwanensis']	0.68	0.99	0.52
['Rothia_mucilaginosa']	0.679	0.99	0.52
['Prevotella_salivae', 'Veillonella_infantium', 'Neisseria_perflava', 'Granulicatella_elegans', 'Streptococcus_oralis']	0.679	0.99	0.56
['Veillonella_infantium', 'Gemella_taiwanensis', 'Rothia_mucilaginosa', 'Streptococcus_oralis']	0.679	0.99	0.56
['Prevotella_salivae', 'Veillonella_infantium', 'Prevotella_jejuni', 'Soonwooa_purpurea', 'Porphyromonas_pasteri', 'Streptococcus_oralis']	0.679	0.99	0.56
['Veillonella_infantium', 'Prevotella_jejuni', 'Neisseria_perflava', 'Gemella_taiwanensis', 'Streptococcus_oralis']	0.679	0.99	0.56
['Veillonella_infantium', 'Prevotella_jejuni', 'Porphyromonas_pasteri', 'Streptococcus_oralis']	0.679	0.99	0.56
['Prevotella_jejuni', 'Neisseria_perflava', 'Granulicatella_elegans', 'Streptococcus_oralis']	0.679	0.99	0.56
['Veillonella_infantium', 'Prevotella_jejuni', 'Soonwooa_purpurea', 'Neisseria_perflava', 'Gemella_taiwanensis', 'Streptococcus_oralis']	0.679	0.99	0.56
['Prevotella_salivae', 'Veillonella_infantium', 'Prevotella_jejuni', 'Soonwooa_purpurea', 'Neisseria_perflava', 'Kallipyga_gabonensis', 'Rothia_mucilaginosa', 'Streptococcus_oralis']	0.679	0.99	0.56
['Prevotella_salivae', 'Veillonella_infantium', 'Prevotella_jejuni', 'Porphyromonas_pasteri', 'Streptococcus_oralis']	0.679	0.99	0.56
['Prevotella_salivae', 'Veillonella_infantium', 'Prevotella_jejuni', 'Neisseria_perflava', 'Kallipyga_gabonensis', 'Rothia_mucilaginosa', 'Streptococcus_oralis']	0.679	0.99	0.56
['Veillonella_infantium', 'Soonwooa_purpurea', 'Gemella_taiwanensis', 'Rothia_mucilaginosa', 'Streptococcus_oralis']	0.679	0.99	0.56
['Veillonella_infantium', 'Prevotella_jejuni', 'Soonwooa_purpurea', 'Porphyromonas_pasteri', 'Streptococcus_oralis']	0.679	0.99	0.56
['Prevotella_salivae', 'Prevotella_jejuni', 'Neisseria_perflava', 'Kallipyga_gabonensis', 'Gemella_taiwanensis', 'Rothia_mucilaginosa', 'Streptococcus_oralis']	0.679	0.99	0.56
['Prevotella_salivae', 'Prevotella_jejuni', 'Soonwooa_purpurea', 'Neisseria_perflava', 'Kallipyga_gabonensis', 'Gemella_taiwanensis', 'Rothia_mucilaginosa', 'Streptococcus_oralis']	0.679	0.99	0.56
['Prevotella_salivae', 'Prevotella_jejuni', 'Soonwooa_purpurea', 'Neisseria_perflava', 'Gemella_taiwanensis', 'Rothia_mucilaginosa', 'Streptococcus_oralis']	0.679	0.99	0.56
['Prevotella_salivae', 'Prevotella_jejuni', 'Neisseria_perflava', 'Gemella_taiwanensis', 'Rothia_mucilaginosa', 'Streptococcus_oralis']	0.679	0.99	0.56
['Veillonella_infantium', 'Soonwooa_purpurea', 'Granulicatella_elegans', 'Gemella_taiwanensis']	0.679	0.99	0.56
['Prevotella_salivae', 'Prevotella_jejuni', 'Soonwooa_purpurea', 'Porphyromonas_pasteri', 'Gemella_taiwanensis', 'Rothia_mucilaginosa']	0.679	0.99	0.6
['Prevotella_salivae', 'Prevotella_jejuni', 'Soonwooa_purpurea', 'Porphyromonas_pasteri', 'Gemella_taiwanensis', 'Rothia_mucilaginosa', 'Streptococcus_oralis']	0.679	0.99	0.6
['Prevotella_salivae', 'Veillonella_infantium', 'Prevotella_jejuni', 'Neisseria_perflava', 'Porphyromonas_pasteri', 'Gemella_taiwanensis', 'Rothia_mucilaginosa']	0.679	0.99	0.6
['Prevotella_salivae', 'Prevotella_jejuni', 'Porphyromonas_pasteri', 'Gemella_taiwanensis', 'Rothia_mucilaginosa']	0.679	0.99	0.6
['Prevotella_jejuni', 'Soonwooa_purpurea', 'Neisseria_perflava', 'Porphyromonas_pasteri', 'Streptococcus_oralis']	0.679	0.99	0.6
['Prevotella_salivae', 'Veillonella_infantium', 'Prevotella_jejuni', 'Soonwooa_purpurea', 'Neisseria_perflava', 'Porphyromonas_pasteri', 'Gemella_taiwanensis', 'Rothia_mucilaginosa']	0.679	0.99	0.6
['Veillonella_infantium', 'Prevotella_jejuni', 'Soonwooa_purpurea', 'Neisseria_perflava', 'Porphyromonas_pasteri', 'Gemella_taiwanensis', 'Rothia_mucilaginosa']	0.679	0.99	0.6
['Veillonella_infantium', 'Prevotella_jejuni', 'Neisseria_perflava', 'Kallipyga_gabonensis', 'Porphyromonas_pasteri', 'Gemella_taiwanensis', 'Rothia_mucilaginosa']	0.679	0.99	0.6
['Prevotella_salivae', 'Prevotella_jejuni', 'Porphyromonas_pasteri', 'Gemella_taiwanensis', 'Rothia_mucilaginosa', 'Streptococcus_oralis']	0.679	0.99	0.6
['Veillonella_infantium', 'Prevotella_jejuni', 'Neisseria_perflava', 'Porphyromonas_pasteri', 'Gemella_taiwanensis', 'Rothia_mucilaginosa']	0.679	0.99	0.6
['Soonwooa_purpurea', 'Granulicatella_elegans']	0.679	0.99	0.289
['Prevotella_salivae', 'Prevotella_jejuni', 'Soonwooa_purpurea', 'Neisseria_perflava', 'Porphyromonas_pasteri', 'Rothia_mucilaginosa']	0.679	0.99	0.64
['Prevotella_salivae', 'Prevotella_jejuni', 'Neisseria_perflava', 'Porphyromonas_pasteri', 'Rothia_mucilaginosa']	0.679	0.99	0.64
['Veillonella_infantium', 'Neisseria_perflava', 'Gemella_taiwanensis']	0.675	0.667	0.76
['Veillonella_infantium', 'Soonwooa_purpurea', 'Neisseria_perflava', 'Gemella_taiwanensis']	0.675	0.667	0.76
['Veillonella_infantium', 'Prevotella_jejuni', 'Neisseria_perflava', 'Kallipyga_gabonensis']	0.674	0.99	0.44
['Veillonella_infantium', 'Prevotella_jejuni', 'Soonwooa_purpurea', 'Neisseria_perflava', 'Kallipyga_gabonensis']	0.674	0.99	0.44
['Prevotella_salivae', 'Veillonella_infantium', 'Prevotella_jejuni', 'Neisseria_perflava', 'Kallipyga_gabonensis', 'Porphyromonas_pasteri', 'Rothia_mucilaginosa']	0.673	0.99	0.52
['Prevotella_salivae', 'Veillonella_infantium', 'Prevotella_jejuni', 'Soonwooa_purpurea', 'Neisseria_perflava', 'Kallipyga_gabonensis', 'Porphyromonas_pasteri', 'Rothia_mucilaginosa']	0.673	0.99	0.52
['Prevotella_salivae', 'Soonwooa_purpurea', 'Kallipyga_gabonensis', 'Granulicatella_elegans', 'Porphyromonas_pasteri', 'Gemella_taiwanensis', 'Streptococcus_oralis']	0.672	0.99	0.601
['Prevotella_salivae', 'Kallipyga_gabonensis', 'Granulicatella_elegans', 'Porphyromonas_pasteri', 'Gemella_taiwanensis', 'Streptococcus_oralis']	0.672	0.99	0.601
['Prevotella_salivae', 'Veillonella_infantium', 'Soonwooa_purpurea', 'Granulicatella_elegans']	0.672	0.99	0.521
['Prevotella_salivae', 'Veillonella_infantium', 'Granulicatella_elegans']	0.672	0.99	0.521
['Soonwooa_purpurea', 'Granulicatella_elegans', 'Porphyromonas_pasteri', 'Rothia_mucilaginosa', 'Streptococcus_oralis']	0.669	0.667	0.8
['Veillonella_infantium', 'Neisseria_perflava', 'Kallipyga_gabonensis', 'Granulicatella_elegans', 'Porphyromonas_pasteri', 'Gemella_taiwanensis']	0.668	0.667	0.72
['Prevotella_jejuni', 'Neisseria_perflava', 'Granulicatella_elegans', 'Porphyromonas_pasteri', 'Gemella_taiwanensis', 'Rothia_mucilaginosa']	0.667	0.99	0.44
['Prevotella_jejuni', 'Soonwooa_purpurea', 'Neisseria_perflava', 'Kallipyga_gabonensis', 'Granulicatella_elegans', 'Porphyromonas_pasteri', 'Gemella_taiwanensis', 'Rothia_mucilaginosa']	0.667	0.99	0.44
['Prevotella_salivae', 'Veillonella_infantium', 'Soonwooa_purpurea', 'Neisseria_perflava', 'Kallipyga_gabonensis', 'Gemella_taiwanensis', 'Rothia_mucilaginosa', 'Streptococcus_oralis']	0.667	0.99	0.48
['Prevotella_salivae', 'Veillonella_infantium', 'Neisseria_perflava', 'Kallipyga_gabonensis', 'Gemella_taiwanensis', 'Rothia_mucilaginosa', 'Streptococcus_oralis']	0.667	0.99	0.48
['Prevotella_salivae', 'Veillonella_infantium', 'Neisseria_perflava', 'Gemella_taiwanensis', 'Rothia_mucilaginosa', 'Streptococcus_oralis']	0.667	0.99	0.48
['Veillonella_infantium', 'Neisseria_perflava', 'Granulicatella_elegans', 'Porphyromonas_pasteri', 'Gemella_taiwanensis', 'Streptococcus_oralis']	0.667	0.99	0.48
['Prevotella_salivae', 'Veillonella_infantium', 'Soonwooa_purpurea', 'Neisseria_perflava', 'Gemella_taiwanensis', 'Rothia_mucilaginosa', 'Streptococcus_oralis']	0.667	0.99	0.48
['Veillonella_infantium', 'Soonwooa_purpurea', 'Neisseria_perflava', 'Granulicatella_elegans', 'Porphyromonas_pasteri', 'Gemella_taiwanensis', 'Streptococcus_oralis']	0.667	0.99	0.48
['Prevotella_salivae', 'Veillonella_infantium', 'Prevotella_jejuni', 'Gemella_taiwanensis']	0.667	0.99	0.48
['Granulicatella_elegans', 'Rothia_mucilaginosa']	0.667	0.99	0.442
['Prevotella_salivae', 'Veillonella_infantium', 'Prevotella_jejuni', 'Soonwooa_purpurea', 'Neisseria_perflava', 'Kallipyga_gabonensis']	0.666	0.99	0.44
['Prevotella_salivae', 'Veillonella_infantium', 'Prevotella_jejuni', 'Neisseria_perflava', 'Kallipyga_gabonensis']	0.666	0.99	0.44
['Prevotella_salivae', 'Veillonella_infantium', 'Prevotella_jejuni', 'Neisseria_perflava', 'Kallipyga_gabonensis', 'Gemella_taiwanensis', 'Streptococcus_oralis']	0.666	0.99	0.52
['Veillonella_infantium', 'Prevotella_jejuni', 'Soonwooa_purpurea', 'Kallipyga_gabonensis', 'Porphyromonas_pasteri']	0.666	0.99	0.52
['Prevotella_salivae', 'Veillonella_infantium', 'Prevotella_jejuni', 'Soonwooa_purpurea', 'Neisseria_perflava', 'Kallipyga_gabonensis', 'Gemella_taiwanensis', 'Streptococcus_oralis']	0.666	0.99	0.52
['Prevotella_salivae', 'Veillonella_infantium', 'Prevotella_jejuni', 'Neisseria_perflava', 'Kallipyga_gabonensis', 'Gemella_taiwanensis', 'Rothia_mucilaginosa', 'Streptococcus_oralis']	0.666	0.99	0.52
['Veillonella_infantium', 'Prevotella_jejuni', 'Soonwooa_purpurea', 'Neisseria_perflava', 'Granulicatella_elegans', 'Porphyromonas_pasteri', 'Streptococcus_oralis']	0.666	0.99	0.52
['Prevotella_salivae', 'Prevotella_jejuni', 'Neisseria_perflava', 'Granulicatella_elegans', 'Porphyromonas_pasteri']	0.666	0.99	0.52
['Prevotella_salivae', 'Veillonella_infantium', 'Prevotella_jejuni', 'Soonwooa_purpurea', 'Neisseria_perflava', 'Kallipyga_gabonensis', 'Gemella_taiwanensis', 'Rothia_mucilaginosa', 'Streptococcus_oralis']	0.666	0.99	0.52
['Prevotella_salivae', 'Prevotella_jejuni', 'Soonwooa_purpurea', 'Neisseria_perflava', 'Granulicatella_elegans', 'Porphyromonas_pasteri']	0.666	0.99	0.52
['Veillonella_infantium', 'Prevotella_jejuni', 'Soonwooa_purpurea', 'Gemella_taiwanensis', 'Rothia_mucilaginosa', 'Streptococcus_oralis']	0.666	0.99	0.52
['Veillonella_infantium', 'Prevotella_jejuni', 'Neisseria_perflava', 'Granulicatella_elegans', 'Porphyromonas_pasteri', 'Streptococcus_oralis']	0.666	0.99	0.52
['Veillonella_infantium', 'Prevotella_jejuni', 'Gemella_taiwanensis', 'Rothia_mucilaginosa', 'Streptococcus_oralis']	0.666	0.99	0.52
['Veillonella_infantium', 'Prevotella_jejuni', 'Porphyromonas_pasteri']	0.666	0.99	0.56
['Prevotella_salivae', 'Veillonella_infantium', 'Neisseria_perflava', 'Granulicatella_elegans', 'Gemella_taiwanensis', 'Streptococcus_oralis']	0.666	0.99	0.56
['Prevotella_salivae', 'Veillonella_infantium', 'Prevotella_jejuni', 'Granulicatella_elegans', 'Porphyromonas_pasteri', 'Gemella_taiwanensis', 'Streptococcus_oralis']	0.666	0.99	0.56
['Prevotella_salivae', 'Veillonella_infantium', 'Prevotella_jejuni', 'Soonwooa_purpurea', 'Granulicatella_elegans', 'Porphyromonas_pasteri', 'Gemella_taiwanensis', 'Streptococcus_oralis']	0.666	0.99	0.56
['Prevotella_salivae', 'Veillonella_infantium', 'Prevotella_jejuni', 'Porphyromonas_pasteri', 'Gemella_taiwanensis', 'Rothia_mucilaginosa', 'Streptococcus_oralis']	0.666	0.99	0.56
['Prevotella_salivae', 'Veillonella_infantium', 'Prevotella_jejuni', 'Soonwooa_purpurea', 'Porphyromonas_pasteri', 'Gemella_taiwanensis', 'Rothia_mucilaginosa', 'Streptococcus_oralis']	0.666	0.99	0.56
['Prevotella_salivae', 'Veillonella_infantium', 'Prevotella_jejuni', 'Soonwooa_purpurea', 'Porphyromonas_pasteri', 'Gemella_taiwanensis', 'Streptococcus_oralis']	0.666	0.99	0.56
['Prevotella_jejuni', 'Soonwooa_purpurea', 'Neisseria_perflava', 'Granulicatella_elegans', 'Porphyromonas_pasteri', 'Streptococcus_oralis']	0.666	0.99	0.56
['Prevotella_salivae', 'Veillonella_infantium', 'Prevotella_jejuni', 'Soonwooa_purpurea', 'Neisseria_perflava', 'Rothia_mucilaginosa', 'Streptococcus_oralis']	0.666	0.99	0.56
['Soonwooa_purpurea', 'Neisseria_perflava', 'Kallipyga_gabonensis', 'Streptococcus_oralis']	0.666	0.99	0.56
['Prevotella_salivae', 'Veillonella_infantium', 'Prevotella_jejuni', 'Porphyromonas_pasteri', 'Gemella_taiwanensis', 'Streptococcus_oralis']	0.666	0.99	0.56
['Prevotella_jejuni', 'Neisseria_perflava', 'Granulicatella_elegans', 'Porphyromonas_pasteri', 'Streptococcus_oralis']	0.666	0.99	0.56
['Prevotella_salivae', 'Veillonella_infantium', 'Neisseria_perflava', 'Porphyromonas_pasteri', 'Gemella_taiwanensis', 'Streptococcus_oralis']	0.666	0.99	0.56
['Prevotella_salivae', 'Veillonella_infantium', 'Soonwooa_purpurea', 'Neisseria_perflava', 'Porphyromonas_pasteri', 'Gemella_taiwanensis', 'Streptococcus_oralis']	0.666	0.99	0.56
['Prevotella_salivae', 'Prevotella_jejuni', 'Soonwooa_purpurea', 'Neisseria_perflava', 'Rothia_mucilaginosa']	0.666	0.99	0.56
['Prevotella_salivae', 'Prevotella_jejuni', 'Neisseria_perflava', 'Rothia_mucilaginosa']	0.666	0.99	0.56
['Prevotella_salivae', 'Gemella_taiwanensis']	0.666	0.99	0.485
['Veillonella_infantium', 'Prevotella_jejuni', 'Neisseria_perflava', 'Granulicatella_elegans']	0.666	0.99	0.561
['Veillonella_infantium', 'Prevotella_jejuni', 'Soonwooa_purpurea', 'Neisseria_perflava', 'Granulicatella_elegans']	0.666	0.99	0.561
['Prevotella_jejuni', 'Kallipyga_gabonensis', 'Porphyromonas_pasteri', 'Gemella_taiwanensis', 'Rothia_mucilaginosa', 'Streptococcus_oralis']	0.666	0.99	0.6
['Veillonella_infantium', 'Soonwooa_purpurea', 'Neisseria_perflava', 'Porphyromonas_pasteri', 'Streptococcus_oralis']	0.666	0.99	0.6
['Prevotella_salivae', 'Veillonella_infantium', 'Prevotella_jejuni', 'Granulicatella_elegans', 'Porphyromonas_pasteri']	0.666	0.99	0.6
['Veillonella_infantium', 'Neisseria_perflava', 'Porphyromonas_pasteri', 'Streptococcus_oralis']	0.666	0.99	0.6
['Prevotella_jejuni', 'Neisseria_perflava', 'Porphyromonas_pasteri', 'Streptococcus_oralis']	0.666	0.99	0.6
['Prevotella_salivae', 'Veillonella_infantium', 'Prevotella_jejuni', 'Soonwooa_purpurea', 'Granulicatella_elegans', 'Porphyromonas_pasteri']	0.666	0.99	0.6
['Gemella_taiwanensis', 'Rothia_mucilaginosa']	0.661	0.99	0.4
['Soonwooa_purpurea', 'Neisseria_perflava', 'Granulicatella_elegans', 'Porphyromonas_pasteri', 'Rothia_mucilaginosa']	0.661	0.99	0.401
['Neisseria_perflava', 'Granulicatella_elegans', 'Porphyromonas_pasteri', 'Rothia_mucilaginosa']	0.661	0.99	0.401
['Granulicatella_elegans', 'Gemella_taiwanensis', 'Rothia_mucilaginosa']	0.66	0.99	0.441
['Prevotella_salivae', 'Soonwooa_purpurea', 'Rothia_mucilaginosa']	0.659	0.99	0.561
['Prevotella_salivae', 'Rothia_mucilaginosa']	0.659	0.99	0.561
['Prevotella_salivae', 'Veillonella_infantium', 'Neisseria_perflava', 'Kallipyga_gabonensis', 'Granulicatella_elegans', 'Porphyromonas_pasteri', 'Gemella_taiwanensis']	0.654	0.99	0.4
['Prevotella_salivae', 'Veillonella_infantium', 'Soonwooa_purpurea', 'Neisseria_perflava', 'Kallipyga_gabonensis', 'Granulicatella_elegans', 'Porphyromonas_pasteri', 'Gemella_taiwanensis']	0.654	0.99	0.4
['Prevotella_salivae', 'Veillonella_infantium', 'Prevotella_jejuni', 'Soonwooa_purpurea', 'Neisseria_perflava', 'Gemella_taiwanensis', 'Streptococcus_oralis']	0.654	0.99	0.44
['Prevotella_salivae', 'Veillonella_infantium', 'Prevotella_jejuni', 'Neisseria_perflava', 'Gemella_taiwanensis', 'Streptococcus_oralis']	0.654	0.99	0.44
['Prevotella_salivae', 'Veillonella_infantium', 'Soonwooa_purpurea', 'Neisseria_perflava', 'Porphyromonas_pasteri', 'Gemella_taiwanensis']	0.654	0.99	0.44
['Prevotella_salivae', 'Veillonella_infantium', 'Prevotella_jejuni', 'Soonwooa_purpurea', 'Gemella_taiwanensis']	0.654	0.99	0.44
['Prevotella_salivae', 'Veillonella_infantium', 'Neisseria_perflava', 'Porphyromonas_pasteri', 'Gemella_taiwanensis']	0.654	0.99	0.44
['Prevotella_salivae', 'Prevotella_jejuni', 'Neisseria_perflava', 'Gemella_taiwanensis', 'Rothia_mucilaginosa']	0.654	0.99	0.48
['Prevotella_salivae', 'Veillonella_infantium', 'Soonwooa_purpurea', 'Neisseria_perflava', 'Kallipyga_gabonensis', 'Porphyromonas_pasteri', 'Gemella_taiwanensis', 'Rothia_mucilaginosa', 'Streptococcus_oralis']	0.654	0.99	0.48
['Prevotella_salivae', 'Veillonella_infantium', 'Neisseria_perflava', 'Kallipyga_gabonensis', 'Porphyromonas_pasteri', 'Gemella_taiwanensis', 'Rothia_mucilaginosa', 'Streptococcus_oralis']	0.654	0.99	0.48
['Prevotella_salivae', 'Veillonella_infantium', 'Granulicatella_elegans', 'Gemella_taiwanensis']	0.654	0.99	0.48
['Prevotella_salivae', 'Prevotella_jejuni', 'Soonwooa_purpurea', 'Neisseria_perflava', 'Gemella_taiwanensis', 'Rothia_mucilaginosa']	0.654	0.99	0.48
['Veillonella_infantium', 'Prevotella_jejuni', 'Soonwooa_purpurea', 'Neisseria_perflava', 'Kallipyga_gabonensis', 'Granulicatella_elegans', 'Porphyromonas_pasteri']	0.654	0.99	0.48
['Veillonella_infantium', 'Prevotella_jejuni', 'Neisseria_perflava', 'Kallipyga_gabonensis', 'Granulicatella_elegans', 'Porphyromonas_pasteri']	0.654	0.99	0.48
['Prevotella_salivae', 'Prevotella_jejuni', 'Soonwooa_purpurea', 'Neisseria_perflava', 'Porphyromonas_pasteri', 'Rothia_mucilaginosa', 'Streptococcus_oralis']	0.653	0.99	0.52
['Veillonella_infantium', 'Prevotella_jejuni', 'Soonwooa_purpurea', 'Granulicatella_elegans', 'Porphyromonas_pasteri', 'Gemella_taiwanensis', 'Streptococcus_oralis']	0.653	0.99	0.52
['Prevotella_salivae', 'Soonwooa_purpurea', 'Neisseria_perflava', 'Kallipyga_gabonensis', 'Granulicatella_elegans', 'Porphyromonas_pasteri', 'Streptococcus_oralis']	0.653	0.99	0.52
['Prevotella_salivae', 'Veillonella_infantium', 'Prevotella_jejuni', 'Neisseria_perflava', 'Kallipyga_gabonensis', 'Granulicatella_elegans', 'Porphyromonas_pasteri', 'Gemella_taiwanensis', 'Rothia_mucilaginosa', 'Streptococcus_oralis']	0.653	0.99	0.52
['Prevotella_salivae', 'Veillonella_infantium', 'Prevotella_jejuni', 'Soonwooa_purpurea', 'Neisseria_perflava', 'Kallipyga_gabonensis', 'Granulicatella_elegans', 'Porphyromonas_pasteri', 'Gemella_taiwanensis', 'Rothia_mucilaginosa', 'Streptococcus_oralis']	0.653	0.99	0.52
['Prevotella_salivae', 'Neisseria_perflava', 'Kallipyga_gabonensis', 'Granulicatella_elegans', 'Porphyromonas_pasteri', 'Streptococcus_oralis']	0.653	0.99	0.52
['Veillonella_infantium', 'Prevotella_jejuni', 'Neisseria_perflava', 'Porphyromonas_pasteri', 'Rothia_mucilaginosa']	0.653	0.99	0.52
['Veillonella_infantium', 'Prevotella_jejuni', 'Granulicatella_elegans', 'Porphyromonas_pasteri', 'Streptococcus_oralis']	0.653	0.99	0.52
['Prevotella_salivae', 'Veillonella_infantium', 'Prevotella_jejuni', 'Soonwooa_purpurea', 'Granulicatella_elegans', 'Porphyromonas_pasteri', 'Streptococcus_oralis']	0.653	0.99	0.52
['Prevotella_jejuni', 'Soonwooa_purpurea', 'Neisseria_perflava', 'Porphyromonas_pasteri', 'Rothia_mucilaginosa', 'Streptococcus_oralis']	0.653	0.99	0.52
['Veillonella_infantium', 'Prevotella_jejuni', 'Porphyromonas_pasteri', 'Gemella_taiwanensis', 'Streptococcus_oralis']	0.653	0.99	0.52
['Prevotella_salivae', 'Veillonella_infantium', 'Prevotella_jejuni', 'Soonwooa_purpurea', 'Gemella_taiwanensis', 'Rothia_mucilaginosa', 'Streptococcus_oralis']	0.653	0.99	0.52
['Veillonella_infantium', 'Prevotella_jejuni', 'Kallipyga_gabonensis', 'Porphyromonas_pasteri']	0.653	0.99	0.52
['Prevotella_salivae', 'Veillonella_infantium', 'Prevotella_jejuni', 'Granulicatella_elegans', 'Porphyromonas_pasteri', 'Streptococcus_oralis']	0.653	0.99	0.52
['Prevotella_salivae', 'Veillonella_infantium', 'Prevotella_jejuni', 'Gemella_taiwanensis', 'Rothia_mucilaginosa', 'Streptococcus_oralis']	0.653	0.99	0.52
['Veillonella_infantium', 'Prevotella_jejuni', 'Soonwooa_purpurea', 'Neisseria_perflava', 'Porphyromonas_pasteri', 'Rothia_mucilaginosa']	0.653	0.99	0.52
['Veillonella_infantium', 'Prevotella_jejuni', 'Soonwooa_purpurea', 'Neisseria_perflava', 'Porphyromonas_pasteri', 'Streptococcus_oralis']	0.653	0.99	0.52
['Prevotella_salivae', 'Prevotella_jejuni', 'Neisseria_perflava', 'Porphyromonas_pasteri', 'Rothia_mucilaginosa', 'Streptococcus_oralis']	0.653	0.99	0.52
['Veillonella_infantium', 'Prevotella_jejuni', 'Soonwooa_purpurea', 'Granulicatella_elegans', 'Porphyromonas_pasteri', 'Streptococcus_oralis']	0.653	0.99	0.52
['Veillonella_infantium', 'Prevotella_jejuni', 'Soonwooa_purpurea', 'Porphyromonas_pasteri', 'Gemella_taiwanensis', 'Streptococcus_oralis']	0.653	0.99	0.52
['Veillonella_infantium', 'Prevotella_jejuni', 'Granulicatella_elegans', 'Porphyromonas_pasteri', 'Gemella_taiwanensis', 'Streptococcus_oralis']	0.653	0.99	0.52
['Veillonella_infantium', 'Prevotella_jejuni', 'Neisseria_perflava', 'Porphyromonas_pasteri', 'Streptococcus_oralis']	0.653	0.99	0.52
['Veillonella_infantium', 'Prevotella_jejuni', 'Neisseria_perflava', 'Rothia_mucilaginosa']	0.653	0.99	0.52
['Prevotella_salivae', 'Veillonella_infantium', 'Prevotella_jejuni', 'Soonwooa_purpurea', 'Neisseria_perflava', 'Granulicatella_elegans', 'Gemella_taiwanensis']	0.653	0.99	0.52
['Prevotella_salivae', 'Veillonella_infantium', 'Prevotella_jejuni', 'Neisseria_perflava', 'Granulicatella_elegans', 'Gemella_taiwanensis']	0.653	0.99	0.52
['Veillonella_infantium', 'Prevotella_jejuni', 'Soonwooa_purpurea', 'Neisseria_perflava', 'Rothia_mucilaginosa']	0.653	0.99	0.52
['Veillonella_infantium', 'Prevotella_jejuni', 'Soonwooa_purpurea', 'Porphyromonas_pasteri', 'Gemella_taiwanensis']	0.653	0.99	0.52
['Prevotella_salivae', 'Veillonella_infantium', 'Prevotella_jejuni', 'Neisseria_perflava', 'Granulicatella_elegans']	0.653	0.99	0.52
['Prevotella_salivae', 'Veillonella_infantium', 'Prevotella_jejuni', 'Soonwooa_purpurea', 'Neisseria_perflava', 'Granulicatella_elegans']	0.653	0.99	0.52
['Prevotella_salivae', 'Veillonella_infantium', 'Prevotella_jejuni', 'Soonwooa_purpurea', 'Neisseria_perflava', 'Porphyromonas_pasteri', 'Rothia_mucilaginosa']	0.653	0.99	0.52
['Prevotella_salivae', 'Veillonella_infantium', 'Prevotella_jejuni', 'Neisseria_perflava', 'Porphyromonas_pasteri', 'Rothia_mucilaginosa']	0.653	0.99	0.52
['Prevotella_salivae', 'Veillonella_infantium', 'Prevotella_jejuni', 'Soonwooa_purpurea', 'Kallipyga_gabonensis', 'Porphyromonas_pasteri']	0.653	0.99	0.52
['Prevotella_salivae', 'Veillonella_infantium', 'Prevotella_jejuni', 'Kallipyga_gabonensis', 'Porphyromonas_pasteri']	0.653	0.99	0.52
['Veillonella_infantium', 'Prevotella_jejuni', 'Soonwooa_purpurea', 'Neisseria_perflava', 'Gemella_taiwanensis']	0.653	0.99	0.56
['Prevotella_salivae', 'Veillonella_infantium', 'Prevotella_jejuni', 'Soonwooa_purpurea', 'Kallipyga_gabonensis', 'Porphyromonas_pasteri', 'Rothia_mucilaginosa', 'Streptococcus_oralis']	0.653	0.99	0.56
['Veillonella_infantium', 'Prevotella_jejuni', 'Neisseria_perflava', 'Granulicatella_elegans', 'Gemella_taiwanensis']	0.653	0.99	0.56
['Veillonella_infantium', 'Prevotella_jejuni', 'Neisseria_perflava', 'Gemella_taiwanensis']	0.653	0.99	0.56
['Veillonella_infantium', 'Prevotella_jejuni', 'Soonwooa_purpurea', 'Neisseria_perflava', 'Granulicatella_elegans', 'Gemella_taiwanensis']	0.653	0.99	0.56
['Prevotella_salivae', 'Veillonella_infantium', 'Prevotella_jejuni', 'Soonwooa_purpurea', 'Neisseria_perflava', 'Granulicatella_elegans', 'Porphyromonas_pasteri', 'Gemella_taiwanensis', 'Rothia_mucilaginosa', 'Streptococcus_oralis']	0.653	0.99	0.56
['Prevotella_salivae', 'Veillonella_infantium', 'Prevotella_jejuni', 'Kallipyga_gabonensis', 'Porphyromonas_pasteri', 'Rothia_mucilaginosa', 'Streptococcus_oralis']	0.653	0.99	0.56
['Prevotella_salivae', 'Veillonella_infantium', 'Prevotella_jejuni', 'Granulicatella_elegans', 'Porphyromonas_pasteri', 'Rothia_mucilaginosa', 'Streptococcus_oralis']	0.653	0.99	0.56
['Prevotella_salivae', 'Veillonella_infantium', 'Prevotella_jejuni', 'Neisseria_perflava', 'Granulicatella_elegans', 'Porphyromonas_pasteri', 'Gemella_taiwanensis', 'Rothia_mucilaginosa', 'Streptococcus_oralis']	0.653	0.99	0.56
['Prevotella_salivae', 'Veillonella_infantium', 'Prevotella_jejuni', 'Neisseria_perflava', 'Rothia_mucilaginosa', 'Streptococcus_oralis']	0.653	0.99	0.56
['Neisseria_perflava', 'Kallipyga_gabonensis', 'Streptococcus_oralis']	0.653	0.99	0.56
['Prevotella_jejuni', 'Soonwooa_purpurea', 'Porphyromonas_pasteri', 'Gemella_taiwanensis', 'Rothia_mucilaginosa', 'Streptococcus_oralis']	0.653	0.99	0.56
['Prevotella_salivae', 'Veillonella_infantium', 'Prevotella_jejuni', 'Soonwooa_purpurea', 'Neisseria_perflava', 'Granulicatella_elegans', 'Rothia_mucilaginosa', 'Streptococcus_oralis']	0.653	0.99	0.56
['Prevotella_salivae', 'Veillonella_infantium', 'Prevotella_jejuni', 'Neisseria_perflava', 'Granulicatella_elegans', 'Rothia_mucilaginosa', 'Streptococcus_oralis']	0.653	0.99	0.56
['Prevotella_jejuni', 'Porphyromonas_pasteri', 'Gemella_taiwanensis', 'Rothia_mucilaginosa', 'Streptococcus_oralis']	0.653	0.99	0.56
['Prevotella_salivae', 'Soonwooa_purpurea', 'Granulicatella_elegans', 'Porphyromonas_pasteri', 'Gemella_taiwanensis', 'Rothia_mucilaginosa', 'Streptococcus_oralis']	0.652	0.99	0.6
['Prevotella_salivae', 'Granulicatella_elegans', 'Porphyromonas_pasteri', 'Gemella_taiwanensis', 'Rothia_mucilaginosa', 'Streptococcus_oralis']	0.652	0.99	0.6
['Veillonella_infantium', 'Neisseria_perflava', 'Porphyromonas_pasteri', 'Gemella_taiwanensis']	0.649	0.667	0.76
['Veillonella_infantium', 'Soonwooa_purpurea', 'Neisseria_perflava', 'Porphyromonas_pasteri', 'Gemella_taiwanensis']	0.649	0.667	0.76
['Prevotella_jejuni', 'Soonwooa_purpurea', 'Kallipyga_gabonensis', 'Porphyromonas_pasteri']	0.647	0.99	0.444
['Granulicatella_elegans']	0.646	0.99	0.21
['Prevotella_salivae', 'Prevotella_jejuni', 'Soonwooa_purpurea', 'Neisseria_perflava', 'Granulicatella_elegans', 'Gemella_taiwanensis', 'Rothia_mucilaginosa']	0.641	0.99	0.4
['Prevotella_salivae', 'Neisseria_perflava', 'Gemella_taiwanensis', 'Rothia_mucilaginosa', 'Streptococcus_oralis']	0.641	0.99	0.4
['Prevotella_salivae', 'Prevotella_jejuni', 'Neisseria_perflava', 'Granulicatella_elegans', 'Gemella_taiwanensis', 'Rothia_mucilaginosa']	0.641	0.99	0.4
['Prevotella_salivae', 'Soonwooa_purpurea', 'Neisseria_perflava', 'Gemella_taiwanensis', 'Rothia_mucilaginosa', 'Streptococcus_oralis']	0.641	0.99	0.4
['Prevotella_salivae', 'Veillonella_infantium', 'Soonwooa_purpurea', 'Porphyromonas_pasteri', 'Gemella_taiwanensis']	0.641	0.99	0.4
['Prevotella_salivae', 'Veillonella_infantium', 'Porphyromonas_pasteri', 'Gemella_taiwanensis']	0.641	0.99	0.4
['Prevotella_jejuni', 'Neisseria_perflava', 'Granulicatella_elegans', 'Porphyromonas_pasteri', 'Gemella_taiwanensis']	0.641	0.99	0.44
['Prevotella_jejuni', 'Neisseria_perflava', 'Porphyromonas_pasteri', 'Gemella_taiwanensis']	0.641	0.99	0.44
['Prevotella_salivae', 'Neisseria_perflava', 'Kallipyga_gabonensis', 'Gemella_taiwanensis', 'Rothia_mucilaginosa', 'Streptococcus_oralis']	0.64	0.99	0.48
['Prevotella_salivae', 'Veillonella_infantium', 'Prevotella_jejuni', 'Neisseria_perflava', 'Kallipyga_gabonensis', 'Porphyromonas_pasteri', 'Gemella_taiwanensis', 'Streptococcus_oralis']	0.64	0.99	0.48
['Veillonella_infantium', 'Prevotella_jejuni', 'Soonwooa_purpurea', 'Neisseria_perflava', 'Kallipyga_gabonensis', 'Porphyromonas_pasteri', 'Gemella_taiwanensis', 'Streptococcus_oralis']	0.64	0.99	0.48
['Prevotella_salivae', 'Veillonella_infantium', 'Prevotella_jejuni', 'Soonwooa_purpurea', 'Neisseria_perflava', 'Kallipyga_gabonensis', 'Porphyromonas_pasteri', 'Gemella_taiwanensis', 'Streptococcus_oralis']	0.64	0.99	0.48
['Prevotella_salivae', 'Soonwooa_purpurea', 'Neisseria_perflava', 'Kallipyga_gabonensis', 'Gemella_taiwanensis', 'Rothia_mucilaginosa', 'Streptococcus_oralis']	0.64	0.99	0.48
['Veillonella_infantium', 'Prevotella_jejuni', 'Neisseria_perflava', 'Kallipyga_gabonensis', 'Porphyromonas_pasteri', 'Gemella_taiwanensis', 'Streptococcus_oralis']	0.64	0.99	0.48
['Prevotella_jejuni', 'Soonwooa_purpurea', 'Neisseria_perflava', 'Porphyromonas_pasteri', 'Gemella_taiwanensis', 'Rothia_mucilaginosa']	0.64	0.99	0.48
['Prevotella_jejuni', 'Kallipyga_gabonensis', 'Porphyromonas_pasteri']	0.64	0.99	0.405
['Prevotella_salivae', 'Veillonella_infantium', 'Prevotella_jejuni', 'Soonwooa_purpurea', 'Neisseria_perflava', 'Kallipyga_gabonensis', 'Granulicatella_elegans', 'Porphyromonas_pasteri', 'Streptococcus_oralis']	0.64	0.99	0.48
['Prevotella_salivae', 'Veillonella_infantium', 'Prevotella_jejuni', 'Neisseria_perflava', 'Kallipyga_gabonensis', 'Granulicatella_elegans', 'Porphyromonas_pasteri', 'Streptococcus_oralis']	0.64	0.99	0.48
['Neisseria_perflava', 'Kallipyga_gabonensis', 'Granulicatella_elegans', 'Porphyromonas_pasteri']	0.64	0.99	0.48
['Neisseria_perflava', 'Kallipyga_gabonensis', 'Granulicatella_elegans', 'Porphyromonas_pasteri', 'Streptococcus_oralis']	0.64	0.99	0.48
['Prevotella_jejuni', 'Neisseria_perflava', 'Granulicatella_elegans', 'Porphyromonas_pasteri', 'Gemella_taiwanensis', 'Rothia_mucilaginosa', 'Streptococcus_oralis']	0.64	0.99	0.52
['Prevotella_salivae', 'Soonwooa_purpurea', 'Neisseria_perflava', 'Granulicatella_elegans', 'Porphyromonas_pasteri', 'Streptococcus_oralis']	0.64	0.99	0.52
['Soonwooa_purpurea', 'Neisseria_perflava', 'Streptococcus_oralis']	0.64	0.99	0.52
['Prevotella_salivae', 'Veillonella_infantium', 'Neisseria_perflava', 'Kallipyga_gabonensis', 'Granulicatella_elegans', 'Porphyromonas_pasteri', 'Streptococcus_oralis']	0.64	0.99	0.52
['Soonwooa_purpurea', 'Neisseria_perflava', 'Kallipyga_gabonensis', 'Rothia_mucilaginosa', 'Streptococcus_oralis']	0.64	0.99	0.52
['Prevotella_salivae', 'Neisseria_perflava', 'Granulicatella_elegans', 'Porphyromonas_pasteri', 'Streptococcus_oralis']	0.64	0.99	0.52
['Prevotella_jejuni', 'Soonwooa_purpurea', 'Neisseria_perflava', 'Granulicatella_elegans', 'Porphyromonas_pasteri', 'Gemella_taiwanensis', 'Rothia_mucilaginosa', 'Streptococcus_oralis']	0.64	0.99	0.52
['Veillonella_infantium', 'Neisseria_perflava', 'Granulicatella_elegans', 'Porphyromonas_pasteri', 'Streptococcus_oralis']	0.64	0.99	0.52
['Prevotella_salivae', 'Veillonella_infantium', 'Soonwooa_purpurea', 'Neisseria_perflava', 'Kallipyga_gabonensis', 'Granulicatella_elegans', 'Porphyromonas_pasteri', 'Streptococcus_oralis']	0.64	0.99	0.52
['Prevotella_salivae', 'Veillonella_infantium', 'Prevotella_jejuni', 'Soonwooa_purpurea', 'Gemella_taiwanensis', 'Rothia_mucilaginosa']	0.64	0.99	0.52
['Prevotella_salivae', 'Porphyromonas_pasteri', 'Gemella_taiwanensis', 'Rothia_mucilaginosa', 'Streptococcus_oralis']	0.64	0.99	0.52
['Neisseria_perflava', 'Granulicatella_elegans', 'Streptococcus_oralis']	0.64	0.99	0.52
['Prevotella_jejuni', 'Neisseria_perflava', 'Porphyromonas_pasteri', 'Rothia_mucilaginosa', 'Streptococcus_oralis']	0.64	0.99	0.52
['Veillonella_infantium', 'Prevotella_jejuni', 'Porphyromonas_pasteri', 'Gemella_taiwanensis']	0.64	0.99	0.52
['Prevotella_salivae', 'Soonwooa_purpurea', 'Gemella_taiwanensis', 'Rothia_mucilaginosa', 'Streptococcus_oralis']	0.639	0.99	0.56
['Prevotella_salivae', 'Veillonella_infantium', 'Prevotella_jejuni', 'Kallipyga_gabonensis', 'Granulicatella_elegans', 'Porphyromonas_pasteri', 'Rothia_mucilaginosa', 'Streptococcus_oralis']	0.639	0.99	0.56
['Prevotella_salivae', 'Veillonella_infantium', 'Prevotella_jejuni', 'Soonwooa_purpurea', 'Granulicatella_elegans', 'Porphyromonas_pasteri', 'Rothia_mucilaginosa', 'Streptococcus_oralis']	0.639	0.99	0.56
['Soonwooa_purpurea', 'Neisseria_perflava', 'Kallipyga_gabonensis', 'Porphyromonas_pasteri']	0.639	0.99	0.56
['Prevotella_jejuni', 'Soonwooa_purpurea', 'Kallipyga_gabonensis', 'Porphyromonas_pasteri', 'Gemella_taiwanensis', 'Rothia_mucilaginosa', 'Streptococcus_oralis']	0.639	0.99	0.56
['Neisseria_perflava', 'Kallipyga_gabonensis', 'Porphyromonas_pasteri']	0.639	0.99	0.56
['Prevotella_salivae', 'Gemella_taiwanensis', 'Rothia_mucilaginosa', 'Streptococcus_oralis']	0.639	0.99	0.56
['Prevotella_salivae', 'Veillonella_infantium', 'Prevotella_jejuni', 'Porphyromonas_pasteri', 'Rothia_mucilaginosa', 'Streptococcus_oralis']	0.639	0.99	0.56
['Prevotella_salivae', 'Veillonella_infantium', 'Prevotella_jejuni', 'Soonwooa_purpurea', 'Kallipyga_gabonensis', 'Granulicatella_elegans', 'Porphyromonas_pasteri', 'Rothia_mucilaginosa', 'Streptococcus_oralis']	0.639	0.99	0.56
['Prevotella_salivae', 'Veillonella_infantium', 'Prevotella_jejuni', 'Soonwooa_purpurea', 'Porphyromonas_pasteri', 'Rothia_mucilaginosa', 'Streptococcus_oralis']	0.639	0.99	0.56
['Veillonella_infantium', 'Soonwooa_purpurea', 'Kallipyga_gabonensis', 'Gemella_taiwanensis', 'Streptococcus_oralis']	0.639	0.99	0.6
['Veillonella_infantium', 'Granulicatella_elegans', 'Streptococcus_oralis']	0.639	0.99	0.6
['Veillonella_infantium', 'Kallipyga_gabonensis', 'Gemella_taiwanensis', 'Streptococcus_oralis']	0.639	0.99	0.6
['Veillonella_infantium', 'Neisseria_perflava', 'Granulicatella_elegans', 'Porphyromonas_pasteri', 'Gemella_taiwanensis']	0.635	0.667	0.68
['Veillonella_infantium', 'Soonwooa_purpurea', 'Neisseria_perflava', 'Granulicatella_elegans', 'Porphyromonas_pasteri', 'Gemella_taiwanensis']	0.635	0.667	0.68
['Soonwooa_purpurea', 'Gemella_taiwanensis', 'Rothia_mucilaginosa']	0.634	0.99	0.4
['Granulicatella_elegans', 'Gemella_taiwanensis']	0.634	0.667	0.6
['Prevotella_jejuni', 'Granulicatella_elegans']	0.633	0.99	0.403
['Prevotella_salivae', 'Veillonella_infantium', 'Prevotella_jejuni', 'Neisseria_perflava', 'Rothia_mucilaginosa']	0.633	0.99	0.52
['Prevotella_salivae', 'Kallipyga_gabonensis', 'Porphyromonas_pasteri', 'Gemella_taiwanensis', 'Streptococcus_oralis']	0.633	0.99	0.561
['Prevotella_salivae', 'Soonwooa_purpurea', 'Kallipyga_gabonensis', 'Porphyromonas_pasteri', 'Gemella_taiwanensis', 'Streptococcus_oralis']	0.633	0.99	0.561
['Soonwooa_purpurea', 'Granulicatella_elegans', 'Porphyromonas_pasteri', 'Rothia_mucilaginosa']	0.628	0.667	0.64
['Prevotella_salivae', 'Veillonella_infantium', 'Neisseria_perflava', 'Kallipyga_gabonensis', 'Granulicatella_elegans', 'Porphyromonas_pasteri', 'Gemella_taiwanensis', 'Streptococcus_oralis']	0.628	0.99	0.4
['Prevotella_salivae', 'Neisseria_perflava', 'Gemella_taiwanensis', 'Rothia_mucilaginosa']	0.628	0.99	0.4
['Prevotella_salivae', 'Veillonella_infantium', 'Soonwooa_purpurea', 'Neisseria_perflava', 'Kallipyga_gabonensis', 'Granulicatella_elegans', 'Porphyromonas_pasteri', 'Gemella_taiwanensis', 'Streptococcus_oralis']	0.628	0.99	0.4
['Kallipyga_gabonensis', 'Rothia_mucilaginosa']	0.628	0.99	0.4
['Prevotella_salivae', 'Neisseria_perflava', 'Porphyromonas_pasteri', 'Gemella_taiwanensis', 'Rothia_mucilaginosa', 'Streptococcus_oralis']	0.627	0.99	0.44
['Prevotella_salivae', 'Soonwooa_purpurea', 'Neisseria_perflava', 'Porphyromonas_pasteri', 'Gemella_taiwanensis', 'Rothia_mucilaginosa', 'Streptococcus_oralis']	0.627	0.99	0.44
['Prevotella_jejuni', 'Soonwooa_purpurea', 'Neisseria_perflava', 'Granulicatella_elegans', 'Porphyromonas_pasteri', 'Gemella_taiwanensis', 'Rothia_mucilaginosa']	0.627	0.99	0.44
['Veillonella_infantium', 'Prevotella_jejuni', 'Soonwooa_purpurea', 'Neisseria_perflava', 'Kallipyga_gabonensis', 'Granulicatella_elegans', 'Porphyromonas_pasteri', 'Gemella_taiwanensis', 'Streptococcus_oralis']	0.627	0.99	0.44
['Prevotella_salivae', 'Veillonella_infantium', 'Prevotella_jejuni', 'Soonwooa_purpurea', 'Neisseria_perflava', 'Gemella_taiwanensis']	0.627	0.99	0.44
['Veillonella_infantium', 'Prevotella_jejuni', 'Soonwooa_purpurea', 'Neisseria_perflava', 'Kallipyga_gabonensis', 'Granulicatella_elegans', 'Porphyromonas_pasteri', 'Gemella_taiwanensis']	0.627	0.99	0.44
['Prevotella_salivae', 'Veillonella_infantium', 'Prevotella_jejuni', 'Neisseria_perflava', 'Kallipyga_gabonensis', 'Granulicatella_elegans', 'Porphyromonas_pasteri', 'Gemella_taiwanensis', 'Streptococcus_oralis']	0.627	0.99	0.44
['Prevotella_salivae', 'Veillonella_infantium', 'Prevotella_jejuni', 'Soonwooa_purpurea', 'Neisseria_perflava', 'Kallipyga_gabonensis', 'Granulicatella_elegans', 'Porphyromonas_pasteri', 'Gemella_taiwanensis', 'Streptococcus_oralis']	0.627	0.99	0.44
['Prevotella_jejuni', 'Neisseria_perflava', 'Granulicatella_elegans', 'Porphyromonas_pasteri']	0.627	0.99	0.44
['Veillonella_infantium', 'Prevotella_jejuni', 'Neisseria_perflava', 'Kallipyga_gabonensis', 'Granulicatella_elegans', 'Porphyromonas_pasteri', 'Gemella_taiwanensis']	0.627	0.99	0.44
['Veillonella_infantium', 'Prevotella_jejuni', 'Neisseria_perflava', 'Kallipyga_gabonensis', 'Granulicatella_elegans', 'Porphyromonas_pasteri', 'Gemella_taiwanensis', 'Streptococcus_oralis']	0.627	0.99	0.44
['Prevotella_salivae', 'Veillonella_infantium', 'Prevotella_jejuni', 'Neisseria_perflava', 'Gemella_taiwanensis']	0.627	0.99	0.44
['Prevotella_salivae', 'Soonwooa_purpurea', 'Gemella_taiwanensis']	0.627	0.99	0.365
['Veillonella_infantium', 'Prevotella_jejuni', 'Neisseria_perflava']	0.627	0.99	0.44
['Veillonella_infantium', 'Prevotella_jejuni', 'Soonwooa_purpurea', 'Neisseria_perflava']	0.627	0.99	0.44
['Prevotella_salivae', 'Neisseria_perflava', 'Rothia_mucilaginosa', 'Streptococcus_oralis']	0.627	0.99	0.48
['Prevotella_salivae', 'Prevotella_jejuni', 'Neisseria_perflava', 'Kallipyga_gabonensis', 'Porphyromonas_pasteri', 'Gemella_taiwanensis', 'Rothia_mucilaginosa']	0.627	0.99	0.48
['Prevotella_salivae', 'Neisseria_perflava', 'Kallipyga_gabonensis', 'Porphyromonas_pasteri', 'Gemella_taiwanensis', 'Rothia_mucilaginosa', 'Streptococcus_oralis']	0.627	0.99	0.48
['Prevotella_salivae', 'Veillonella_infantium', 'Prevotella_jejuni', 'Soonwooa_purpurea', 'Neisseria_perflava', 'Kallipyga_gabonensis', 'Porphyromonas_pasteri', 'Rothia_mucilaginosa', 'Streptococcus_oralis']	0.627	0.99	0.48
['Neisseria_perflava', 'Kallipyga_gabonensis', 'Rothia_mucilaginosa', 'Streptococcus_oralis']	0.627	0.99	0.48
['Prevotella_salivae', 'Veillonella_infantium', 'Soonwooa_purpurea', 'Porphyromonas_pasteri', 'Gemella_taiwanensis', 'Streptococcus_oralis']	0.627	0.99	0.48
['Prevotella_salivae', 'Prevotella_jejuni', 'Soonwooa_purpurea', 'Neisseria_perflava', 'Kallipyga_gabonensis', 'Porphyromonas_pasteri', 'Gemella_taiwanensis', 'Rothia_mucilaginosa']	0.627	0.99	0.48
['Prevotella_salivae', 'Soonwooa_purpurea', 'Neisseria_perflava', 'Kallipyga_gabonensis', 'Porphyromonas_pasteri', 'Gemella_taiwanensis', 'Rothia_mucilaginosa', 'Streptococcus_oralis']	0.627	0.99	0.48
['Prevotella_salivae', 'Veillonella_infantium', 'Prevotella_jejuni', 'Neisseria_perflava', 'Kallipyga_gabonensis', 'Porphyromonas_pasteri', 'Rothia_mucilaginosa', 'Streptococcus_oralis']	0.627	0.99	0.48
['Prevotella_salivae', 'Veillonella_infantium', 'Porphyromonas_pasteri', 'Gemella_taiwanensis', 'Streptococcus_oralis']	0.627	0.99	0.48
['Prevotella_salivae', 'Soonwooa_purpurea', 'Neisseria_perflava', 'Rothia_mucilaginosa', 'Streptococcus_oralis']	0.627	0.99	0.48
['Prevotella_salivae', 'Veillonella_infantium', 'Prevotella_jejuni', 'Neisseria_perflava', 'Granulicatella_elegans', 'Porphyromonas_pasteri', 'Streptococcus_oralis']	0.626	0.99	0.52
['Kallipyga_gabonensis', 'Gemella_taiwanensis']	0.626	0.99	0.405
['Soonwooa_purpurea', 'Kallipyga_gabonensis', 'Gemella_taiwanensis']	0.626	0.99	0.444
['Prevotella_salivae', 'Veillonella_infantium', 'Prevotella_jejuni', 'Soonwooa_purpurea', 'Neisseria_perflava', 'Granulicatella_elegans', 'Porphyromonas_pasteri', 'Streptococcus_oralis']	0.626	0.99	0.52
['Prevotella_salivae', 'Veillonella_infantium', 'Prevotella_jejuni', 'Soonwooa_purpurea', 'Porphyromonas_pasteri', 'Gemella_taiwanensis']	0.626	0.99	0.52
['Prevotella_salivae', 'Veillonella_infantium', 'Prevotella_jejuni', 'Porphyromonas_pasteri', 'Gemella_taiwanensis']	0.626	0.99	0.52
['Soonwooa_purpurea', 'Neisseria_perflava', 'Kallipyga_gabonensis']	0.626	0.99	0.445
['Veillonella_infantium', 'Prevotella_jejuni', 'Soonwooa_purpurea', 'Porphyromonas_pasteri']	0.626	0.99	0.56
['Neisseria_perflava', 'Kallipyga_gabonensis']	0.62	0.99	0.406
['Prevotella_salivae', 'Veillonella_infantium', 'Prevotella_jejuni', 'Neisseria_perflava', 'Granulicatella_elegans', 'Porphyromonas_pasteri']	0.619	0.99	0.52
['Prevotella_salivae', 'Veillonella_infantium', 'Prevotella_jejuni', 'Soonwooa_purpurea', 'Neisseria_perflava', 'Granulicatella_elegans', 'Porphyromonas_pasteri']	0.619	0.99	0.52
['Prevotella_salivae', 'Veillonella_infantium', 'Prevotella_jejuni', 'Neisseria_perflava', 'Kallipyga_gabonensis', 'Granulicatella_elegans', 'Porphyromonas_pasteri', 'Gemella_taiwanensis']	0.614	0.99	0.4
['Prevotella_salivae', 'Veillonella_infantium', 'Prevotella_jejuni', 'Soonwooa_purpurea', 'Neisseria_perflava', 'Kallipyga_gabonensis', 'Granulicatella_elegans', 'Porphyromonas_pasteri', 'Gemella_taiwanensis']	0.614	0.99	0.4
['Prevotella_salivae', 'Veillonella_infantium', 'Neisseria_perflava', 'Porphyromonas_pasteri', 'Gemella_taiwanensis', 'Rothia_mucilaginosa', 'Streptococcus_oralis']	0.614	0.99	0.4
['Prevotella_salivae', 'Veillonella_infantium', 'Soonwooa_purpurea', 'Neisseria_perflava', 'Porphyromonas_pasteri', 'Gemella_taiwanensis', 'Rothia_mucilaginosa', 'Streptococcus_oralis']	0.614	0.99	0.4
['Prevotella_salivae', 'Soonwooa_purpurea', 'Neisseria_perflava', 'Gemella_taiwanensis', 'Rothia_mucilaginosa']	0.614	0.99	0.4
['Veillonella_infantium', 'Kallipyga_gabonensis', 'Porphyromonas_pasteri']	0.614	0.99	0.364
['Prevotella_salivae', 'Soonwooa_purpurea', 'Neisseria_perflava', 'Kallipyga_gabonensis', 'Granulicatella_elegans', 'Gemella_taiwanensis', 'Streptococcus_oralis']	0.614	0.99	0.44
['Soonwooa_purpurea', 'Neisseria_perflava', 'Granulicatella_elegans', 'Porphyromonas_pasteri', 'Streptococcus_oralis']	0.614	0.99	0.44
['Prevotella_salivae', 'Neisseria_perflava', 'Granulicatella_elegans', 'Porphyromonas_pasteri', 'Rothia_mucilaginosa', 'Streptococcus_oralis']	0.614	0.99	0.44
['Prevotella_salivae', 'Soonwooa_purpurea', 'Neisseria_perflava', 'Granulicatella_elegans', 'Porphyromonas_pasteri', 'Rothia_mucilaginosa', 'Streptococcus_oralis']	0.614	0.99	0.44
['Prevotella_salivae', 'Veillonella_infantium', 'Prevotella_jejuni', 'Neisseria_perflava', 'Granulicatella_elegans', 'Porphyromonas_pasteri', 'Gemella_taiwanensis', 'Streptococcus_oralis']	0.614	0.99	0.48
['Veillonella_infantium', 'Prevotella_jejuni', 'Soonwooa_purpurea', 'Neisseria_perflava', 'Granulicatella_elegans', 'Porphyromonas_pasteri', 'Gemella_taiwanensis', 'Streptococcus_oralis']	0.614	0.99	0.48
['Prevotella_salivae', 'Veillonella_infantium', 'Prevotella_jejuni', 'Neisseria_perflava', 'Kallipyga_gabonensis', 'Granulicatella_elegans', 'Porphyromonas_pasteri', 'Rothia_mucilaginosa', 'Streptococcus_oralis']	0.614	0.99	0.48
['Prevotella_salivae', 'Veillonella_infantium', 'Prevotella_jejuni', 'Soonwooa_purpurea', 'Neisseria_perflava', 'Kallipyga_gabonensis', 'Granulicatella_elegans', 'Porphyromonas_pasteri', 'Rothia_mucilaginosa', 'Streptococcus_oralis']	0.614	0.99	0.48
['Prevotella_salivae', 'Veillonella_infantium', 'Prevotella_jejuni', 'Soonwooa_purpurea', 'Neisseria_perflava', 'Granulicatella_elegans', 'Porphyromonas_pasteri', 'Gemella_taiwanensis', 'Streptococcus_oralis']	0.614	0.99	0.48
['Veillonella_infantium', 'Prevotella_jejuni', 'Neisseria_perflava', 'Granulicatella_elegans', 'Porphyromonas_pasteri', 'Gemella_taiwanensis', 'Streptococcus_oralis']	0.614	0.99	0.48
['Veillonella_infantium', 'Soonwooa_purpurea', 'Neisseria_perflava', 'Granulicatella_elegans', 'Porphyromonas_pasteri', 'Streptococcus_oralis']	0.614	0.99	0.48
['Prevotella_salivae', 'Prevotella_jejuni', 'Soonwooa_purpurea', 'Neisseria_perflava', 'Porphyromonas_pasteri', 'Gemella_taiwanensis', 'Rothia_mucilaginosa']	0.614	0.99	0.48
['Neisseria_perflava', 'Streptococcus_oralis']	0.614	0.99	0.48
['Prevotella_salivae', 'Prevotella_jejuni', 'Neisseria_perflava', 'Porphyromonas_pasteri', 'Gemella_taiwanensis', 'Rothia_mucilaginosa']	0.614	0.99	0.48
['Prevotella_salivae', 'Veillonella_infantium', 'Prevotella_jejuni', 'Soonwooa_purpurea', 'Neisseria_perflava', 'Granulicatella_elegans', 'Porphyromonas_pasteri', 'Gemella_taiwanensis']	0.614	0.99	0.48
['Prevotella_salivae', 'Veillonella_infantium', 'Prevotella_jejuni', 'Neisseria_perflava', 'Porphyromonas_pasteri', 'Streptococcus_oralis']	0.613	0.99	0.52
['Soonwooa_purpurea', 'Neisseria_perflava', 'Kallipyga_gabonensis', 'Porphyromonas_pasteri', 'Streptococcus_oralis']	0.613	0.99	0.52
['Prevotella_salivae', 'Veillonella_infantium', 'Prevotella_jejuni', 'Soonwooa_purpurea', 'Neisseria_perflava', 'Porphyromonas_pasteri', 'Streptococcus_oralis']	0.613	0.99	0.52
['Prevotella_salivae', 'Soonwooa_purpurea', 'Porphyromonas_pasteri', 'Gemella_taiwanensis', 'Rothia_mucilaginosa', 'Streptococcus_oralis']	0.613	0.99	0.52
['Prevotella_salivae', 'Veillonella_infantium', 'Prevotella_jejuni', 'Soonwooa_purpurea', 'Neisseria_perflava', 'Rothia_mucilaginosa']	0.613	0.99	0.52
['Prevotella_salivae', 'Soonwooa_purpurea']	0.612	0.99	0.404
['Soonwooa_purpurea', 'Neisseria_perflava', 'Granulicatella_elegans', 'Porphyromonas_pasteri', 'Gemella_taiwanensis', 'Rothia_mucilaginosa']	0.608	0.99	0.321
['Prevotella_jejuni', 'Granulicatella_elegans', 'Porphyromonas_pasteri', 'Streptococcus_oralis']	0.608	0.99	0.36
['Veillonella_infantium', 'Neisseria_perflava', 'Granulicatella_elegans']	0.608	0.99	0.362
['Neisseria_perflava', 'Granulicatella_elegans']	0.606	0.99	0.404
['Neisseria_perflava', 'Porphyromonas_pasteri']	0.606	0.99	0.521
['Prevotella_salivae', 'Granulicatella_elegans']	0.606	0.99	0.365
['Veillonella_infantium', 'Soonwooa_purpurea']	0.606	0.99	0.362
['Granulicatella_elegans', 'Porphyromonas_pasteri', 'Rothia_mucilaginosa']	0.602	0.99	0.282
['Soonwooa_purpurea', 'Neisseria_perflava', 'Rothia_mucilaginosa', 'Streptococcus_oralis']	0.601	0.99	0.4
['Prevotella_salivae', 'Prevotella_jejuni', 'Soonwooa_purpurea', 'Neisseria_perflava', 'Kallipyga_gabonensis', 'Granulicatella_elegans', 'Porphyromonas_pasteri', 'Gemella_taiwanensis', 'Rothia_mucilaginosa', 'Streptococcus_oralis']	0.601	0.99	0.4
['Prevotella_salivae', 'Neisseria_perflava', 'Kallipyga_gabonensis', 'Granulicatella_elegans', 'Gemella_taiwanensis', 'Streptococcus_oralis']	0.601	0.99	0.4
['Veillonella_infantium', 'Soonwooa_purpurea', 'Kallipyga_gabonensis', 'Porphyromonas_pasteri']	0.601	0.99	0.364
['Prevotella_salivae', 'Veillonella_infantium', 'Prevotella_jejuni', 'Neisseria_perflava', 'Granulicatella_elegans', 'Porphyromonas_pasteri', 'Gemella_taiwanensis']	0.601	0.99	0.44
['Prevotella_salivae', 'Veillonella_infantium', 'Prevotella_jejuni', 'Soonwooa_purpurea', 'Neisseria_perflava', 'Kallipyga_gabonensis', 'Porphyromonas_pasteri', 'Gemella_taiwanensis', 'Rothia_mucilaginosa', 'Streptococcus_oralis']	0.601	0.99	0.44
['Neisseria_perflava', 'Rothia_mucilaginosa', 'Streptococcus_oralis']	0.601	0.99	0.44
['Neisseria_perflava', 'Granulicatella_elegans', 'Porphyromonas_pasteri', 'Streptococcus_oralis']	0.601	0.99	0.44
['Prevotella_salivae', 'Prevotella_jejuni', 'Soonwooa_purpurea', 'Neisseria_perflava', 'Granulicatella_elegans', 'Porphyromonas_pasteri', 'Gemella_taiwanensis', 'Rothia_mucilaginosa', 'Streptococcus_oralis']	0.601	0.99	0.44
['Neisseria_perflava', 'Porphyromonas_pasteri', 'Rothia_mucilaginosa', 'Streptococcus_oralis']	0.601	0.99	0.44
['Veillonella_infantium', 'Prevotella_jejuni', 'Neisseria_perflava', 'Granulicatella_elegans', 'Porphyromonas_pasteri', 'Gemella_taiwanensis']	0.601	0.99	0.44
['Veillonella_infantium', 'Prevotella_jejuni', 'Soonwooa_purpurea', 'Neisseria_perflava', 'Granulicatella_elegans', 'Porphyromonas_pasteri', 'Gemella_taiwanensis']	0.601	0.99	0.44
['Soonwooa_purpurea', 'Kallipyga_gabonensis', 'Rothia_mucilaginosa', 'Streptococcus_oralis']	0.601	0.99	0.44
['Soonwooa_purpurea', 'Neisseria_perflava', 'Kallipyga_gabonensis', 'Granulicatella_elegans', 'Porphyromonas_pasteri', 'Gemella_taiwanensis', 'Rothia_mucilaginosa']	0.601	0.99	0.44
['Prevotella_salivae', 'Prevotella_jejuni', 'Neisseria_perflava', 'Granulicatella_elegans', 'Porphyromonas_pasteri', 'Gemella_taiwanensis', 'Rothia_mucilaginosa', 'Streptococcus_oralis']	0.601	0.99	0.44
['Prevotella_salivae', 'Veillonella_infantium', 'Prevotella_jejuni', 'Neisseria_perflava', 'Porphyromonas_pasteri', 'Rothia_mucilaginosa', 'Streptococcus_oralis']	0.6	0.99	0.48
['Prevotella_salivae', 'Veillonella_infantium', 'Neisseria_perflava', 'Granulicatella_elegans', 'Porphyromonas_pasteri', 'Streptococcus_oralis']	0.6	0.99	0.48
['Prevotella_salivae', 'Veillonella_infantium', 'Soonwooa_purpurea', 'Neisseria_perflava', 'Granulicatella_elegans', 'Porphyromonas_pasteri', 'Streptococcus_oralis']	0.6	0.99	0.48
['Porphyromonas_pasteri', 'Rothia_mucilaginosa', 'Streptococcus_oralis']	0.6	0.99	0.48
['Veillonella_infantium', 'Prevotella_jejuni', 'Soonwooa_purpurea', 'Neisseria_perflava', 'Kallipyga_gabonensis', 'Porphyromonas_pasteri']	0.6	0.99	0.48
['Veillonella_infantium', 'Prevotella_jejuni', 'Soonwooa_purpurea', 'Neisseria_perflava', 'Granulicatella_elegans', 'Porphyromonas_pasteri']	0.6	0.99	0.48
['Prevotella_salivae', 'Veillonella_infantium', 'Prevotella_jejuni', 'Soonwooa_purpurea', 'Neisseria_perflava', 'Porphyromonas_pasteri', 'Rothia_mucilaginosa', 'Streptococcus_oralis']	0.6	0.99	0.48
['Veillonella_infantium', 'Prevotella_jejuni', 'Neisseria_perflava', 'Kallipyga_gabonensis', 'Porphyromonas_pasteri']	0.6	0.99	0.48
['Veillonella_infantium', 'Prevotella_jejuni', 'Neisseria_perflava', 'Granulicatella_elegans', 'Porphyromonas_pasteri']	0.6	0.99	0.48
['Soonwooa_purpurea', 'Kallipyga_gabonensis', 'Rothia_mucilaginosa']	0.6	0.99	0.48
['Prevotella_salivae', 'Prevotella_jejuni', 'Neisseria_perflava', 'Kallipyga_gabonensis', 'Porphyromonas_pasteri', 'Gemella_taiwanensis', 'Rothia_mucilaginosa', 'Streptococcus_oralis']	0.6	0.99	0.52
['Prevotella_salivae', 'Prevotella_jejuni', 'Soonwooa_purpurea', 'Neisseria_perflava', 'Kallipyga_gabonensis', 'Porphyromonas_pasteri', 'Gemella_taiwanensis', 'Rothia_mucilaginosa', 'Streptococcus_oralis']	0.6	0.99	0.52
['Neisseria_perflava', 'Granulicatella_elegans', 'Porphyromonas_pasteri', 'Gemella_taiwanensis', 'Rothia_mucilaginosa']	0.595	0.99	0.321
['Prevotella_salivae', 'Soonwooa_purpurea', 'Kallipyga_gabonensis', 'Porphyromonas_pasteri', 'Streptococcus_oralis']	0.593	0.99	0.481
['Prevotella_salivae', 'Kallipyga_gabonensis', 'Porphyromonas_pasteri', 'Streptococcus_oralis']	0.593	0.99	0.481
['Soonwooa_purpurea', 'Neisseria_perflava', 'Porphyromonas_pasteri']	0.593	0.99	0.481
['Prevotella_salivae']	0.592	0.99	0.364
['Soonwooa_purpurea', 'Neisseria_perflava', 'Gemella_taiwanensis', 'Rothia_mucilaginosa', 'Streptococcus_oralis']	0.589	0.667	0.64
['Neisseria_perflava', 'Granulicatella_elegans', 'Porphyromonas_pasteri', 'Rothia_mucilaginosa', 'Streptococcus_oralis']	0.588	0.99	0.32
['Prevotella_salivae', 'Prevotella_jejuni', 'Soonwooa_purpurea', 'Neisseria_perflava', 'Kallipyga_gabonensis', 'Granulicatella_elegans', 'Porphyromonas_pasteri', 'Gemella_taiwanensis', 'Rothia_mucilaginosa']	0.588	0.99	0.36
['Prevotella_salivae', 'Prevotella_jejuni', 'Neisseria_perflava', 'Kallipyga_gabonensis', 'Granulicatella_elegans', 'Porphyromonas_pasteri', 'Gemella_taiwanensis', 'Rothia_mucilaginosa']	0.588	0.99	0.36
['Kallipyga_gabonensis', 'Porphyromonas_pasteri', 'Rothia_mucilaginosa']	0.588	0.99	0.4
['Prevotella_salivae', 'Prevotella_jejuni', 'Neisseria_perflava', 'Kallipyga_gabonensis', 'Granulicatella_elegans', 'Porphyromonas_pasteri', 'Gemella_taiwanensis', 'Rothia_mucilaginosa', 'Streptococcus_oralis']	0.588	0.99	0.4
['Prevotella_salivae', 'Veillonella_infantium', 'Prevotella_jejuni', 'Neisseria_perflava', 'Kallipyga_gabonensis', 'Porphyromonas_pasteri', 'Gemella_taiwanensis', 'Rothia_mucilaginosa', 'Streptococcus_oralis']	0.587	0.99	0.44
['Rothia_mucilaginosa', 'Streptococcus_oralis']	0.587	0.99	0.44
['Neisseria_perflava', 'Kallipyga_gabonensis', 'Granulicatella_elegans', 'Porphyromonas_pasteri', 'Gemella_taiwanensis', 'Rothia_mucilaginosa']	0.587	0.99	0.44
['Soonwooa_purpurea', 'Rothia_mucilaginosa', 'Streptococcus_oralis']	0.587	0.99	0.44
['Soonwooa_purpurea', 'Neisseria_perflava', 'Porphyromonas_pasteri', 'Streptococcus_oralis']	0.587	0.99	0.44
['Prevotella_salivae', 'Veillonella_infantium', 'Prevotella_jejuni', 'Soonwooa_purpurea', 'Neisseria_perflava', 'Porphyromonas_pasteri', 'Gemella_taiwanensis', 'Streptococcus_oralis']	0.587	0.99	0.48
['Veillonella_infantium', 'Prevotella_jejuni', 'Neisseria_perflava', 'Porphyromonas_pasteri', 'Gemella_taiwanensis', 'Streptococcus_oralis']	0.587	0.99	0.48
['Prevotella_salivae', 'Veillonella_infantium', 'Prevotella_jejuni', 'Neisseria_perflava', 'Porphyromonas_pasteri', 'Gemella_taiwanensis', 'Streptococcus_oralis']	0.587	0.99	0.48
['Soonwooa_purpurea', 'Neisseria_perflava', 'Kallipyga_gabonensis', 'Rothia_mucilaginosa']	0.587	0.99	0.48
['Veillonella_infantium', 'Prevotella_jejuni', 'Soonwooa_purpurea', 'Neisseria_perflava', 'Porphyromonas_pasteri', 'Gemella_taiwanensis', 'Streptococcus_oralis']	0.587	0.99	0.48
['Prevotella_salivae', 'Veillonella_infantium', 'Prevotella_jejuni', 'Soonwooa_purpurea', 'Neisseria_perflava', 'Granulicatella_elegans', 'Porphyromonas_pasteri', 'Rothia_mucilaginosa', 'Streptococcus_oralis']	0.587	0.99	0.48
['Prevotella_salivae', 'Neisseria_perflava', 'Granulicatella_elegans', 'Gemella_taiwanensis']	0.587	0.99	0.48
['Prevotella_salivae', 'Soonwooa_purpurea', 'Neisseria_perflava', 'Granulicatella_elegans', 'Gemella_taiwanensis']	0.587	0.99	0.48
['Prevotella_salivae', 'Veillonella_infantium', 'Prevotella_jejuni', 'Neisseria_perflava', 'Granulicatella_elegans', 'Porphyromonas_pasteri', 'Rothia_mucilaginosa', 'Streptococcus_oralis']	0.587	0.99	0.48
['Porphyromonas_pasteri']	0.586	0.667	0.6
['Prevotella_salivae', 'Prevotella_jejuni', 'Soonwooa_purpurea', 'Neisseria_perflava', 'Porphyromonas_pasteri', 'Gemella_taiwanensis', 'Rothia_mucilaginosa', 'Streptococcus_oralis']	0.586	0.99	0.52
['Prevotella_jejuni', 'Neisseria_perflava', 'Kallipyga_gabonensis', 'Porphyromonas_pasteri', 'Gemella_taiwanensis', 'Rothia_mucilaginosa', 'Streptococcus_oralis']	0.586	0.99	0.52
['Prevotella_salivae', 'Prevotella_jejuni', 'Neisseria_perflava', 'Porphyromonas_pasteri', 'Gemella_taiwanensis', 'Rothia_mucilaginosa', 'Streptococcus_oralis']	0.586	0.99	0.52
['Prevotella_jejuni', 'Soonwooa_purpurea', 'Neisseria_perflava', 'Kallipyga_gabonensis', 'Porphyromonas_pasteri', 'Gemella_taiwanensis', 'Rothia_mucilaginosa', 'Streptococcus_oralis']	0.586	0.99	0.52
['Prevotella_jejuni', 'Neisseria_perflava', 'Porphyromonas_pasteri', 'Gemella_taiwanensis', 'Rothia_mucilaginosa', 'Streptococcus_oralis']	0.586	0.99	0.52
['Prevotella_jejuni', 'Soonwooa_purpurea', 'Neisseria_perflava', 'Porphyromonas_pasteri', 'Gemella_taiwanensis', 'Rothia_mucilaginosa', 'Streptococcus_oralis']	0.586	0.99	0.52
['Veillonella_infantium']	0.586	0.99	0.322
['Prevotella_jejuni']	0.585	0.99	0.441
['Neisseria_perflava']	0.58	0.99	0.364
['Veillonella_infantium', 'Granulicatella_elegans', 'Gemella_taiwanensis']	0.575	0.99	0.36
['Soonwooa_purpurea', 'Porphyromonas_pasteri', 'Rothia_mucilaginosa', 'Streptococcus_oralis']	0.574	0.99	0.4
['Soonwooa_purpurea', 'Porphyromonas_pasteri', 'Rothia_mucilaginosa']	0.574	0.99	0.36
['Prevotella_salivae', 'Veillonella_infantium', 'Prevotella_jejuni', 'Neisseria_perflava', 'Gemella_taiwanensis', 'Rothia_mucilaginosa', 'Streptococcus_oralis']	0.574	0.99	0.44
['Prevotella_salivae', 'Veillonella_infantium', 'Prevotella_jejuni', 'Soonwooa_purpurea', 'Neisseria_perflava', 'Porphyromonas_pasteri', 'Gemella_taiwanensis', 'Rothia_mucilaginosa', 'Streptococcus_oralis']	0.574	0.99	0.44
['Prevotella_salivae', 'Veillonella_infantium', 'Prevotella_jejuni', 'Soonwooa_purpurea', 'Neisseria_perflava', 'Porphyromonas_pasteri', 'Gemella_taiwanensis']	0.574	0.99	0.44
['Prevotella_salivae', 'Veillonella_infantium', 'Prevotella_jejuni', 'Soonwooa_purpurea', 'Neisseria_perflava', 'Kallipyga_gabonensis', 'Porphyromonas_pasteri']	0.574	0.99	0.44
['Veillonella_infantium', 'Prevotella_jejuni', 'Soonwooa_purpurea', 'Neisseria_perflava', 'Gemella_taiwanensis', 'Rothia_mucilaginosa', 'Streptococcus_oralis']	0.574	0.99	0.44
['Veillonella_infantium', 'Prevotella_jejuni', 'Neisseria_perflava', 'Gemella_taiwanensis', 'Rothia_mucilaginosa', 'Streptococcus_oralis']	0.574	0.99	0.44
['Prevotella_salivae', 'Veillonella_infantium', 'Prevotella_jejuni', 'Neisseria_perflava', 'Porphyromonas_pasteri', 'Gemella_taiwanensis', 'Rothia_mucilaginosa', 'Streptococcus_oralis']	0.574	0.99	0.44
['Prevotella_salivae', 'Veillonella_infantium', 'Prevotella_jejuni', 'Neisseria_perflava', 'Kallipyga_gabonensis', 'Porphyromonas_pasteri']	0.574	0.99	0.44
['Prevotella_salivae', 'Veillonella_infantium', 'Prevotella_jejuni', 'Soonwooa_purpurea', 'Neisseria_perflava', 'Gemella_taiwanensis', 'Rothia_mucilaginosa', 'Streptococcus_oralis']	0.574	0.99	0.44
['Prevotella_salivae', 'Veillonella_infantium', 'Prevotella_jejuni', 'Soonwooa_purpurea', 'Neisseria_perflava', 'Porphyromonas_pasteri']	0.574	0.99	0.44
['Soonwooa_purpurea', 'Kallipyga_gabonensis', 'Porphyromonas_pasteri', 'Rothia_mucilaginosa', 'Streptococcus_oralis']	0.574	0.99	0.44
['Veillonella_infantium', 'Prevotella_jejuni', 'Neisseria_perflava', 'Porphyromonas_pasteri']	0.574	0.99	0.44
['Veillonella_infantium', 'Prevotella_jejuni', 'Soonwooa_purpurea', 'Neisseria_perflava', 'Porphyromonas_pasteri']	0.574	0.99	0.44
['Neisseria_perflava', 'Kallipyga_gabonensis', 'Rothia_mucilaginosa']	0.574	0.99	0.44
['Prevotella_salivae', 'Veillonella_infantium', 'Prevotella_jejuni', 'Neisseria_perflava', 'Porphyromonas_pasteri']	0.574	0.99	0.44
['Soonwooa_purpurea', 'Gemella_taiwanensis']	0.568	0.667	0.62
['Soonwooa_purpurea', 'Neisseria_perflava', 'Rothia_mucilaginosa']	0.567	0.99	0.401
['Neisseria_perflava', 'Rothia_mucilaginosa']	0.567	0.99	0.401
['Soonwooa_purpurea', 'Neisseria_perflava']	0.567	0.99	0.364
['Soonwooa_purpurea', 'Granulicatella_elegans', 'Porphyromonas_pasteri', 'Gemella_taiwanensis']	0.567	0.99	0.286
['Neisseria_perflava', 'Granulicatella_elegans', 'Porphyromonas_pasteri']	0.567	0.99	0.441
['Prevotella_salivae', 'Granulicatella_elegans', 'Streptococcus_oralis']	0.567	0.99	0.481
['Prevotella_salivae', 'Soonwooa_purpurea', 'Granulicatella_elegans', 'Streptococcus_oralis']	0.567	0.99	0.481
['Soonwooa_purpurea', 'Neisseria_perflava', 'Granulicatella_elegans', 'Porphyromonas_pasteri', 'Rothia_mucilaginosa', 'Streptococcus_oralis']	0.563	0.99	0.24
['Neisseria_perflava', 'Gemella_taiwanensis', 'Rothia_mucilaginosa', 'Streptococcus_oralis']	0.562	0.99	0.28
['Prevotella_salivae', 'Prevotella_jejuni', 'Neisseria_perflava', 'Granulicatella_elegans', 'Porphyromonas_pasteri', 'Gemella_taiwanensis', 'Rothia_mucilaginosa']	0.562	0.99	0.32
['Prevotella_salivae', 'Prevotella_jejuni', 'Soonwooa_purpurea', 'Neisseria_perflava', 'Granulicatella_elegans', 'Porphyromonas_pasteri', 'Gemella_taiwanensis', 'Rothia_mucilaginosa']	0.562	0.99	0.32
['Soonwooa_purpurea', 'Neisseria_perflava', 'Porphyromonas_pasteri', 'Rothia_mucilaginosa', 'Streptococcus_oralis']	0.562	0.99	0.32
['Veillonella_infantium', 'Porphyromonas_pasteri', 'Gemella_taiwanensis', 'Streptococcus_oralis']	0.561	0.99	0.4
['Veillonella_infantium', 'Soonwooa_purpurea', 'Porphyromonas_pasteri', 'Gemella_taiwanensis', 'Streptococcus_oralis']	0.561	0.99	0.4
['Prevotella_salivae', 'Veillonella_infantium', 'Prevotella_jejuni', 'Neisseria_perflava', 'Porphyromonas_pasteri', 'Gemella_taiwanensis']	0.561	0.99	0.4
['Kallipyga_gabonensis', 'Rothia_mucilaginosa', 'Streptococcus_oralis']	0.561	0.99	0.4
['Kallipyga_gabonensis', 'Porphyromonas_pasteri', 'Rothia_mucilaginosa', 'Streptococcus_oralis']	0.561	0.99	0.4
['Veillonella_infantium', 'Prevotella_jejuni', 'Soonwooa_purpurea', 'Neisseria_perflava', 'Porphyromonas_pasteri', 'Gemella_taiwanensis']	0.561	0.99	0.44
['Veillonella_infantium', 'Prevotella_jejuni', 'Neisseria_perflava', 'Porphyromonas_pasteri', 'Gemella_taiwanensis']	0.561	0.99	0.44
['Soonwooa_purpurea', 'Porphyromonas_pasteri', 'Gemella_taiwanensis', 'Rothia_mucilaginosa']	0.555	0.99	0.32
['Prevotella_jejuni', 'Porphyromonas_pasteri']	0.554	0.99	0.401
['Prevotella_salivae', 'Veillonella_infantium', 'Neisseria_perflava', 'Granulicatella_elegans', 'Porphyromonas_pasteri', 'Gemella_taiwanensis']	0.548	0.99	0.36
['Prevotella_salivae', 'Veillonella_infantium', 'Soonwooa_purpurea', 'Neisseria_perflava', 'Granulicatella_elegans', 'Porphyromonas_pasteri', 'Gemella_taiwanensis']	0.548	0.99	0.36
['Soonwooa_purpurea', 'Neisseria_perflava', 'Kallipyga_gabonensis', 'Gemella_taiwanensis', 'Rothia_mucilaginosa', 'Streptococcus_oralis']	0.548	0.99	0.36
['Prevotella_salivae', 'Soonwooa_purpurea', 'Neisseria_perflava', 'Kallipyga_gabonensis', 'Granulicatella_elegans', 'Porphyromonas_pasteri', 'Gemella_taiwanensis', 'Streptococcus_oralis']	0.548	0.99	0.36
['Prevotella_salivae', 'Neisseria_perflava', 'Kallipyga_gabonensis', 'Granulicatella_elegans', 'Porphyromonas_pasteri', 'Gemella_taiwanensis', 'Streptococcus_oralis']	0.548	0.99	0.36
['Neisseria_perflava', 'Kallipyga_gabonensis', 'Gemella_taiwanensis', 'Rothia_mucilaginosa', 'Streptococcus_oralis']	0.548	0.99	0.4
['Prevotella_salivae', 'Neisseria_perflava', 'Kallipyga_gabonensis', 'Granulicatella_elegans', 'Porphyromonas_pasteri', 'Rothia_mucilaginosa', 'Streptococcus_oralis']	0.548	0.99	0.4
['Soonwooa_purpurea', 'Neisseria_perflava', 'Kallipyga_gabonensis', 'Porphyromonas_pasteri', 'Rothia_mucilaginosa', 'Streptococcus_oralis']	0.548	0.99	0.4
['Prevotella_salivae', 'Soonwooa_purpurea', 'Neisseria_perflava', 'Kallipyga_gabonensis', 'Granulicatella_elegans', 'Porphyromonas_pasteri', 'Rothia_mucilaginosa', 'Streptococcus_oralis']	0.548	0.99	0.4
['Neisseria_perflava', 'Kallipyga_gabonensis', 'Porphyromonas_pasteri', 'Rothia_mucilaginosa', 'Streptococcus_oralis']	0.548	0.99	0.4
['Prevotella_salivae', 'Neisseria_perflava', 'Granulicatella_elegans', 'Gemella_taiwanensis', 'Rothia_mucilaginosa', 'Streptococcus_oralis']	0.548	0.99	0.4
['Prevotella_salivae', 'Soonwooa_purpurea', 'Neisseria_perflava', 'Granulicatella_elegans', 'Gemella_taiwanensis', 'Rothia_mucilaginosa', 'Streptococcus_oralis']	0.548	0.99	0.4
['Soonwooa_purpurea', 'Neisseria_perflava', 'Kallipyga_gabonensis', 'Gemella_taiwanensis']	0.547	0.99	0.44
['Soonwooa_purpurea', 'Rothia_mucilaginosa']	0.547	0.99	0.402
['Soonwooa_purpurea', 'Kallipyga_gabonensis', 'Porphyromonas_pasteri', 'Rothia_mucilaginosa']	0.547	0.99	0.48
['Soonwooa_purpurea', 'Neisseria_perflava', 'Porphyromonas_pasteri', 'Gemella_taiwanensis', 'Rothia_mucilaginosa', 'Streptococcus_oralis']	0.536	0.667	0.6
['Prevotella_salivae', 'Veillonella_infantium', 'Neisseria_perflava', 'Granulicatella_elegans', 'Porphyromonas_pasteri', 'Gemella_taiwanensis', 'Streptococcus_oralis']	0.535	0.99	0.36
['Prevotella_salivae', 'Veillonella_infantium', 'Soonwooa_purpurea', 'Neisseria_perflava', 'Granulicatella_elegans', 'Porphyromonas_pasteri', 'Gemella_taiwanensis', 'Streptococcus_oralis']	0.535	0.99	0.36
['Prevotella_jejuni', 'Soonwooa_purpurea', 'Porphyromonas_pasteri']	0.534	0.99	0.361
['Granulicatella_elegans', 'Porphyromonas_pasteri']	0.533	0.99	0.32
['Soonwooa_purpurea', 'Neisseria_perflava', 'Gemella_taiwanensis', 'Rothia_mucilaginosa']	0.529	0.99	0.281
['Soonwooa_purpurea', 'Granulicatella_elegans', 'Porphyromonas_pasteri', 'Streptococcus_oralis']	0.527	0.99	0.401
['Prevotella_salivae', 'Neisseria_perflava', 'Kallipyga_gabonensis', 'Granulicatella_elegans', 'Porphyromonas_pasteri', 'Gemella_taiwanensis', 'Rothia_mucilaginosa', 'Streptococcus_oralis']	0.522	0.99	0.32
['Prevotella_salivae', 'Soonwooa_purpurea', 'Neisseria_perflava', 'Kallipyga_gabonensis', 'Granulicatella_elegans', 'Porphyromonas_pasteri', 'Gemella_taiwanensis', 'Rothia_mucilaginosa', 'Streptococcus_oralis']	0.522	0.99	0.32
['Soonwooa_purpurea', 'Neisseria_perflava', 'Kallipyga_gabonensis', 'Porphyromonas_pasteri', 'Rothia_mucilaginosa']	0.521	0.99	0.36
['Soonwooa_purpurea', 'Neisseria_perflava', 'Kallipyga_gabonensis', 'Granulicatella_elegans', 'Gemella_taiwanensis', 'Streptococcus_oralis']	0.521	0.99	0.36
['Prevotella_salivae', 'Soonwooa_purpurea', 'Neisseria_perflava', 'Kallipyga_gabonensis', 'Granulicatella_elegans', 'Gemella_taiwanensis', 'Rothia_mucilaginosa', 'Streptococcus_oralis']	0.521	0.99	0.4
['Prevotella_salivae', 'Neisseria_perflava', 'Kallipyga_gabonensis', 'Granulicatella_elegans', 'Gemella_taiwanensis', 'Rothia_mucilaginosa', 'Streptococcus_oralis']	0.521	0.99	0.4
['Neisseria_perflava', 'Kallipyga_gabonensis', 'Granulicatella_elegans', 'Gemella_taiwanensis', 'Streptococcus_oralis']	0.521	0.99	0.4
['Prevotella_salivae', 'Soonwooa_purpurea', 'Granulicatella_elegans', 'Gemella_taiwanensis']	0.521	0.99	0.321
['Prevotella_salivae', 'Granulicatella_elegans', 'Gemella_taiwanensis']	0.521	0.99	0.321
['Kallipyga_gabonensis', 'Granulicatella_elegans', 'Gemella_taiwanensis', 'Streptococcus_oralis']	0.516	0.667	0.6
['Prevotella_jejuni', 'Granulicatella_elegans', 'Porphyromonas_pasteri']	0.514	0.99	0.321
['Soonwooa_purpurea', 'Granulicatella_elegans', 'Streptococcus_oralis']	0.514	0.99	0.401
['Neisseria_perflava', 'Porphyromonas_pasteri', 'Gemella_taiwanensis', 'Rothia_mucilaginosa', 'Streptococcus_oralis']	0.509	0.99	0.24
['Soonwooa_purpurea', 'Granulicatella_elegans', 'Gemella_taiwanensis', 'Rothia_mucilaginosa', 'Streptococcus_oralis']	0.509	0.99	0.28
['Granulicatella_elegans', 'Gemella_taiwanensis', 'Rothia_mucilaginosa', 'Streptococcus_oralis']	0.508	0.99	0.36
['Soonwooa_purpurea', 'Gemella_taiwanensis', 'Rothia_mucilaginosa', 'Streptococcus_oralis']	0.508	0.99	0.36
['Neisseria_perflava', 'Kallipyga_gabonensis', 'Gemella_taiwanensis']	0.508	0.99	0.4
['Neisseria_perflava', 'Gemella_taiwanensis', 'Rothia_mucilaginosa']	0.502	0.99	0.241
['Soonwooa_purpurea', 'Neisseria_perflava', 'Porphyromonas_pasteri', 'Rothia_mucilaginosa']	0.502	0.99	0.281
['Neisseria_perflava', 'Porphyromonas_pasteri', 'Rothia_mucilaginosa']	0.502	0.99	0.281
['Veillonella_infantium', 'Soonwooa_purpurea', 'Porphyromonas_pasteri']	0.501	0.99	0.282
['Veillonella_infantium', 'Porphyromonas_pasteri']	0.501	0.99	0.282
['Soonwooa_purpurea', 'Neisseria_perflava', 'Granulicatella_elegans', 'Gemella_taiwanensis']	0.501	0.99	0.401
['Soonwooa_purpurea']	0.5	0.0	1.0
['Gemella_taiwanensis', 'Rothia_mucilaginosa', 'Streptococcus_oralis']	0.495	0.99	0.32
['Prevotella_salivae', 'Neisseria_perflava', 'Kallipyga_gabonensis', 'Granulicatella_elegans', 'Porphyromonas_pasteri', 'Gemella_taiwanensis', 'Rothia_mucilaginosa']	0.495	0.99	0.32
['Neisseria_perflava', 'Kallipyga_gabonensis', 'Porphyromonas_pasteri', 'Rothia_mucilaginosa']	0.495	0.99	0.32
['Prevotella_salivae', 'Soonwooa_purpurea', 'Neisseria_perflava', 'Kallipyga_gabonensis', 'Granulicatella_elegans', 'Porphyromonas_pasteri', 'Gemella_taiwanensis', 'Rothia_mucilaginosa']	0.495	0.99	0.32
['Granulicatella_elegans', 'Porphyromonas_pasteri', 'Gemella_taiwanensis']	0.495	0.99	0.167
['Soonwooa_purpurea', 'Neisseria_perflava', 'Kallipyga_gabonensis', 'Porphyromonas_pasteri', 'Gemella_taiwanensis']	0.495	0.99	0.36
['Neisseria_perflava', 'Kallipyga_gabonensis', 'Granulicatella_elegans', 'Gemella_taiwanensis', 'Rothia_mucilaginosa', 'Streptococcus_oralis']	0.495	0.99	0.36
['Soonwooa_purpurea', 'Neisseria_perflava', 'Kallipyga_gabonensis', 'Gemella_taiwanensis', 'Rothia_mucilaginosa']	0.494	0.99	0.4
['Prevotella_salivae', 'Soonwooa_purpurea', 'Kallipyga_gabonensis', 'Porphyromonas_pasteri', 'Gemella_taiwanensis', 'Rothia_mucilaginosa', 'Streptococcus_oralis']	0.494	0.99	0.4
['Prevotella_salivae', 'Kallipyga_gabonensis', 'Porphyromonas_pasteri', 'Gemella_taiwanensis', 'Rothia_mucilaginosa', 'Streptococcus_oralis']	0.494	0.99	0.4
['Soonwooa_purpurea', 'Neisseria_perflava', 'Gemella_taiwanensis']	0.488	0.99	0.361
['Prevotella_salivae', 'Soonwooa_purpurea', 'Kallipyga_gabonensis', 'Granulicatella_elegans', 'Gemella_taiwanensis', 'Streptococcus_oralis']	0.487	0.99	0.401
['Prevotella_salivae', 'Kallipyga_gabonensis', 'Granulicatella_elegans', 'Gemella_taiwanensis', 'Streptococcus_oralis']	0.487	0.99	0.401
['Prevotella_salivae', 'Soonwooa_purpurea', 'Streptococcus_oralis']	0.487	0.99	0.401
['Prevotella_salivae', 'Granulicatella_elegans', 'Gemella_taiwanensis', 'Streptococcus_oralis']	0.487	0.99	0.4
['Prevotella_salivae', 'Soonwooa_purpurea', 'Granulicatella_elegans', 'Gemella_taiwanensis', 'Streptococcus_oralis']	0.487	0.99	0.4
['Prevotella_salivae', 'Soonwooa_purpurea', 'Granulicatella_elegans']	0.487	0.99	0.245
['Prevotella_salivae', 'Neisseria_perflava', 'Granulicatella_elegans', 'Porphyromonas_pasteri', 'Gemella_taiwanensis', 'Rothia_mucilaginosa', 'Streptococcus_oralis']	0.483	0.99	0.24
['Neisseria_perflava', 'Kallipyga_gabonensis', 'Porphyromonas_pasteri', 'Gemella_taiwanensis', 'Rothia_mucilaginosa', 'Streptococcus_oralis']	0.483	0.99	0.24
['Prevotella_salivae', 'Soonwooa_purpurea', 'Neisseria_perflava', 'Granulicatella_elegans', 'Porphyromonas_pasteri', 'Gemella_taiwanensis', 'Rothia_mucilaginosa']	0.482	0.99	0.32
['Prevotella_salivae', 'Neisseria_perflava', 'Granulicatella_elegans', 'Porphyromonas_pasteri', 'Gemella_taiwanensis', 'Rothia_mucilaginosa']	0.482	0.99	0.32
['Neisseria_perflava', 'Porphyromonas_pasteri', 'Streptococcus_oralis']	0.481	0.99	0.36
['Neisseria_perflava', 'Kallipyga_gabonensis', 'Porphyromonas_pasteri', 'Gemella_taiwanensis']	0.481	0.99	0.36
['Neisseria_perflava', 'Kallipyga_gabonensis', 'Gemella_taiwanensis', 'Rothia_mucilaginosa']	0.481	0.99	0.4
['Prevotella_salivae', 'Soonwooa_purpurea', 'Kallipyga_gabonensis', 'Gemella_taiwanensis', 'Rothia_mucilaginosa', 'Streptococcus_oralis']	0.481	0.99	0.44
['Prevotella_salivae', 'Kallipyga_gabonensis', 'Gemella_taiwanensis', 'Rothia_mucilaginosa', 'Streptococcus_oralis']	0.481	0.99	0.44
['Soonwooa_purpurea', 'Neisseria_perflava', 'Porphyromonas_pasteri', 'Gemella_taiwanensis', 'Rothia_mucilaginosa']	0.476	0.99	0.201
['Porphyromonas_pasteri', 'Gemella_taiwanensis', 'Rothia_mucilaginosa']	0.475	0.99	0.32
['Prevotella_salivae', 'Soonwooa_purpurea', 'Porphyromonas_pasteri', 'Streptococcus_oralis']	0.475	0.99	0.361
['Prevotella_salivae', 'Porphyromonas_pasteri', 'Streptococcus_oralis']	0.475	0.99	0.361
['Soonwooa_purpurea', 'Neisseria_perflava', 'Porphyromonas_pasteri', 'Gemella_taiwanensis']	0.475	0.99	0.361
['Prevotella_salivae', 'Soonwooa_purpurea', 'Neisseria_perflava', 'Granulicatella_elegans', 'Porphyromonas_pasteri', 'Gemella_taiwanensis', 'Rothia_mucilaginosa', 'Streptococcus_oralis']	0.469	0.99	0.24
['Kallipyga_gabonensis', 'Porphyromonas_pasteri', 'Gemella_taiwanensis']	0.469	0.667	0.56
['Neisseria_perflava', 'Kallipyga_gabonensis', 'Porphyromonas_pasteri', 'Streptococcus_oralis']	0.468	0.99	0.36
['Granulicatella_elegans', 'Streptococcus_oralis']	0.463	0.99	0.2
['Soonwooa_purpurea', 'Kallipyga_gabonensis', 'Porphyromonas_pasteri', 'Gemella_taiwanensis']	0.462	0.99	0.244
['Neisseria_perflava', 'Gemella_taiwanensis']	0.461	0.99	0.361
['Prevotella_salivae', 'Streptococcus_oralis']	0.461	0.99	0.361
['Prevotella_salivae', 'Kallipyga_gabonensis', 'Gemella_taiwanensis', 'Streptococcus_oralis']	0.461	0.99	0.401
['Prevotella_salivae', 'Soonwooa_purpurea', 'Kallipyga_gabonensis', 'Gemella_taiwanensis', 'Streptococcus_oralis']	0.461	0.99	0.401
['Soonwooa_purpurea', 'Neisseria_perflava', 'Granulicatella_elegans', 'Gemella_taiwanensis', 'Rothia_mucilaginosa', 'Streptococcus_oralis']	0.455	0.99	0.32
['Porphyromonas_pasteri', 'Streptococcus_oralis']	0.449	0.99	0.241
['Soonwooa_purpurea', 'Porphyromonas_pasteri', 'Gemella_taiwanensis']	0.448	0.99	0.2
['Prevotella_salivae', 'Kallipyga_gabonensis', 'Streptococcus_oralis']	0.448	0.99	0.361
['Prevotella_salivae', 'Soonwooa_purpurea', 'Kallipyga_gabonensis', 'Streptococcus_oralis']	0.448	0.99	0.361
['Neisseria_perflava', 'Porphyromonas_pasteri', 'Gemella_taiwanensis']	0.448	0.99	0.361
['Granulicatella_elegans', 'Porphyromonas_pasteri', 'Gemella_taiwanensis', 'Rothia_mucilaginosa', 'Streptococcus_oralis']	0.443	0.99	0.24
['Soonwooa_purpurea', 'Neisseria_perflava', 'Kallipyga_gabonensis', 'Porphyromonas_pasteri', 'Gemella_taiwanensis', 'Rothia_mucilaginosa']	0.443	0.99	0.24
['Soonwooa_purpurea', 'Neisseria_perflava', 'Kallipyga_gabonensis', 'Granulicatella_elegans', 'Porphyromonas_pasteri', 'Gemella_taiwanensis']	0.442	0.99	0.28
['Prevotella_salivae', 'Soonwooa_purpurea', 'Kallipyga_gabonensis', 'Granulicatella_elegans', 'Porphyromonas_pasteri', 'Gemella_taiwanensis', 'Rothia_mucilaginosa', 'Streptococcus_oralis']	0.441	0.99	0.36
['Prevotella_salivae', 'Kallipyga_gabonensis', 'Granulicatella_elegans', 'Porphyromonas_pasteri', 'Gemella_taiwanensis', 'Rothia_mucilaginosa', 'Streptococcus_oralis']	0.441	0.99	0.36
['Porphyromonas_pasteri', 'Gemella_taiwanensis']	0.441	0.99	0.2
['Kallipyga_gabonensis', 'Gemella_taiwanensis', 'Streptococcus_oralis']	0.436	0.99	0.201
['Soonwooa_purpurea', 'Porphyromonas_pasteri', 'Streptococcus_oralis']	0.436	0.99	0.241
['Soonwooa_purpurea', 'Granulicatella_elegans', 'Gemella_taiwanensis', 'Streptococcus_oralis']	0.435	0.99	0.281
['Soonwooa_purpurea', 'Kallipyga_gabonensis', 'Granulicatella_elegans', 'Porphyromonas_pasteri', 'Gemella_taiwanensis', 'Streptococcus_oralis']	0.435	0.99	0.321
['Prevotella_salivae', 'Granulicatella_elegans', 'Porphyromonas_pasteri', 'Gemella_taiwanensis', 'Streptococcus_oralis']	0.434	0.99	0.4
['Prevotella_salivae', 'Soonwooa_purpurea', 'Granulicatella_elegans', 'Porphyromonas_pasteri', 'Gemella_taiwanensis', 'Streptococcus_oralis']	0.434	0.99	0.4
['Neisseria_perflava', 'Kallipyga_gabonensis', 'Granulicatella_elegans', 'Porphyromonas_pasteri', 'Gemella_taiwanensis']	0.429	0.99	0.28
['Neisseria_perflava', 'Granulicatella_elegans', 'Gemella_taiwanensis', 'Streptococcus_oralis']	0.428	0.99	0.32
['Soonwooa_purpurea', 'Neisseria_perflava', 'Granulicatella_elegans', 'Porphyromonas_pasteri', 'Gemella_taiwanensis', 'Rothia_mucilaginosa', 'Streptococcus_oralis']	0.416	0.99	0.2
['Soonwooa_purpurea', 'Neisseria_perflava', 'Kallipyga_gabonensis', 'Granulicatella_elegans', 'Porphyromonas_pasteri', 'Gemella_taiwanensis', 'Rothia_mucilaginosa', 'Streptococcus_oralis']	0.403	0.99	0.24
['Neisseria_perflava', 'Kallipyga_gabonensis', 'Porphyromonas_pasteri', 'Gemella_taiwanensis', 'Rothia_mucilaginosa']	0.403	0.99	0.24
['Soonwooa_purpurea', 'Neisseria_perflava', 'Granulicatella_elegans', 'Gemella_taiwanensis', 'Streptococcus_oralis']	0.402	0.99	0.28
['Gemella_taiwanensis']	0.396	0.667	0.4
['Soonwooa_purpurea', 'Neisseria_perflava', 'Granulicatella_elegans', 'Porphyromonas_pasteri', 'Gemella_taiwanensis']	0.396	0.99	0.241
['Soonwooa_purpurea', 'Kallipyga_gabonensis', 'Granulicatella_elegans', 'Porphyromonas_pasteri', 'Gemella_taiwanensis', 'Rothia_mucilaginosa', 'Streptococcus_oralis']	0.389	0.99	0.28
['Granulicatella_elegans', 'Porphyromonas_pasteri', 'Gemella_taiwanensis', 'Streptococcus_oralis']	0.384	0.667	0.44
['Granulicatella_elegans', 'Porphyromonas_pasteri', 'Streptococcus_oralis']	0.384	0.99	0.12
['Neisseria_perflava', 'Porphyromonas_pasteri', 'Gemella_taiwanensis', 'Rothia_mucilaginosa']	0.383	0.99	0.201
['Prevotella_salivae', 'Soonwooa_purpurea', 'Porphyromonas_pasteri', 'Gemella_taiwanensis', 'Streptococcus_oralis']	0.382	0.99	0.28
['Prevotella_salivae', 'Porphyromonas_pasteri', 'Gemella_taiwanensis', 'Streptococcus_oralis']	0.382	0.99	0.28
['Soonwooa_purpurea', 'Granulicatella_elegans', 'Porphyromonas_pasteri', 'Gemella_taiwanensis', 'Rothia_mucilaginosa', 'Streptococcus_oralis']	0.378	0.99	0.08
['Soonwooa_purpurea', 'Neisseria_perflava', 'Kallipyga_gabonensis', 'Porphyromonas_pasteri', 'Gemella_taiwanensis', 'Rothia_mucilaginosa', 'Streptococcus_oralis']	0.377	0.99	0.12
['Soonwooa_purpurea', 'Kallipyga_gabonensis', 'Porphyromonas_pasteri', 'Gemella_taiwanensis', 'Rothia_mucilaginosa']	0.377	0.99	0.16
['Neisseria_perflava', 'Granulicatella_elegans', 'Porphyromonas_pasteri', 'Gemella_taiwanensis', 'Rothia_mucilaginosa', 'Streptococcus_oralis']	0.376	0.99	0.2
['Granulicatella_elegans', 'Gemella_taiwanensis', 'Streptococcus_oralis']	0.371	0.99	0.041
['Soonwooa_purpurea', 'Granulicatella_elegans', 'Porphyromonas_pasteri', 'Gemella_taiwanensis', 'Rothia_mucilaginosa']	0.371	0.99	0.081
['Soonwooa_purpurea', 'Kallipyga_gabonensis', 'Porphyromonas_pasteri', 'Streptococcus_oralis']	0.369	0.99	0.241
[truncated: 48 more rows]

## Sheet: Selected_Species+Cytokines_SINGLE
Variables	AUC	Specificity	Sensitivity
['IL5']	0.945	0.99	0.9
['TNFa']	0.92	0.99	0.9
['IL6']	0.896	0.99	0.8
['GMCSF']	0.846	0.99	0.8
['GCSF']	0.846	0.99	0.8
['IL12p70']	0.84	0.495	1.0
['IL2']	0.822	0.99	0.602
['IFNg']	0.797	0.99	0.7
['Porphyromonas_pasteri']	0.748	0.778	0.622
['Prevotella_jejuni']	0.73	0.99	0.602
['Prevotella_salivae']	0.714	0.99	0.503
['Streptococcus_oralis']	0.673	0.99	0.6
['Gemella_taiwanensis']	0.592	0.667	0.533
['Rothia_mucilaginosa']	0.567	0.99	0.5
['Granulicatella_elegans']	0.5	0.0	1.0
['Soonwooa_purpurea']	0.5	0.0	1.0
['Neisseria_perflava']	0.402	0.99	0.203
['Veillonella_infantium']	0.384	0.99	0.201
['Kallipyga_gabonensis']	0.383	0.0	1.0

## Sheet: Selected_Species+Cytokines_COMBINATIONS
Variables	AUC	Specificity	Sensitivity
['Prevotella_salivae', 'Veillonella_infantium', 'Prevotella_jejuni', 'Neisseria_perflava', 'Granulicatella_elegans', 'Rothia_mucilaginosa', 'IL6', 'IL5', 'GCSF', 'TNFa', 'GMCSF', 'IL12p70']	0.995	0.99	1.0
['Prevotella_salivae', 'Prevotella_jejuni', 'Soonwooa_purpurea', 'Rothia_mucilaginosa', 'IL2', 'GMCSF', 'IL12p70']	0.995	0.99	1.0
['Prevotella_salivae', 'Veillonella_infantium', 'Soonwooa_purpurea', 'Gemella_taiwanensis', 'Rothia_mucilaginosa', 'TNFa', 'IFNg', 'IL12p70']	0.995	0.99	1.0
['Prevotella_salivae', 'Prevotella_jejuni', 'Soonwooa_purpurea', 'Streptococcus_oralis', 'IL6', 'GCSF', 'IL12p70']	0.995	0.99	1.0
['Prevotella_salivae', 'Prevotella_jejuni', 'Soonwooa_purpurea', 'Streptococcus_oralis', 'IL6', 'GCSF', 'GMCSF']	0.995	0.99	1.0
['Veillonella_infantium', 'Soonwooa_purpurea', 'Kallipyga_gabonensis', 'Granulicatella_elegans', 'Gemella_taiwanensis', 'Rothia_mucilaginosa', 'IL6', 'IL5', 'GMCSF', 'IL12p70']	0.995	0.99	1.0
['Prevotella_salivae', 'Prevotella_jejuni', 'Soonwooa_purpurea', 'Streptococcus_oralis', 'IL6', 'GCSF', 'IL2']	0.995	0.99	1.0
['Prevotella_jejuni', 'Gemella_taiwanensis', 'Rothia_mucilaginosa', 'IL5', 'TNFa', 'IFNg', 'IL12p70']	0.995	0.99	1.0
['Veillonella_infantium', 'Neisseria_perflava', 'Kallipyga_gabonensis', 'Granulicatella_elegans', 'Porphyromonas_pasteri', 'Streptococcus_oralis', 'GCSF', 'IL2', 'GMCSF']	0.995	0.99	1.0
['Veillonella_infantium', 'Soonwooa_purpurea', 'Kallipyga_gabonensis', 'Granulicatella_elegans', 'Gemella_taiwanensis', 'Rothia_mucilaginosa', 'IL6', 'IL5', 'TNFa', 'IL12p70']	0.995	0.99	1.0
['Veillonella_infantium', 'Neisseria_perflava', 'Kallipyga_gabonensis', 'Granulicatella_elegans', 'Porphyromonas_pasteri', 'Streptococcus_oralis', 'GCSF', 'IL2', 'IL12p70']	0.995	0.99	1.0
['Prevotella_salivae', 'Veillonella_infantium', 'Soonwooa_purpurea', 'Kallipyga_gabonensis', 'Granulicatella_elegans', 'IL5', 'IL2', 'TNFa', 'IFNg']	0.995	0.99	1.0
['Veillonella_infantium', 'Soonwooa_purpurea', 'Kallipyga_gabonensis', 'Granulicatella_elegans', 'Gemella_taiwanensis', 'Rothia_mucilaginosa', 'IL6', 'IL5', 'TNFa', 'IFNg']	0.995	0.99	1.0
['Prevotella_salivae', 'Veillonella_infantium', 'Soonwooa_purpurea', 'Kallipyga_gabonensis', 'Granulicatella_elegans', 'IL5', 'IL2', 'TNFa', 'IL12p70']	0.995	0.99	1.0
['Prevotella_salivae', 'Prevotella_jejuni', 'Soonwooa_purpurea', 'Rothia_mucilaginosa', 'TNFa', 'IFNg', 'IL12p70']	0.995	0.99	1.0
['Prevotella_salivae', 'Prevotella_jejuni', 'Kallipyga_gabonensis', 'Streptococcus_oralis', 'IL6', 'IL5', 'GCSF', 'GMCSF', 'IL12p70']	0.995	0.99	1.0
['Veillonella_infantium', 'Neisseria_perflava', 'Kallipyga_gabonensis', 'Granulicatella_elegans', 'Porphyromonas_pasteri', 'Streptococcus_oralis', 'GCSF', 'GMCSF', 'IL12p70']	0.995	0.99	1.0
['Prevotella_salivae', 'Prevotella_jejuni', 'Soonwooa_purpurea', 'Streptococcus_oralis', 'IL6', 'IL2', 'GMCSF']	0.995	0.99	1.0
['Prevotella_salivae', 'Prevotella_jejuni', 'Kallipyga_gabonensis', 'Streptococcus_oralis', 'IL6', 'IL5', 'IL2', 'GMCSF', 'IL12p70']	0.995	0.99	1.0
['Prevotella_salivae', 'Prevotella_jejuni', 'Soonwooa_purpurea', 'Streptococcus_oralis', 'IL6', 'IL2', 'IL12p70']	0.995	0.99	1.0
['Veillonella_infantium', 'Soonwooa_purpurea', 'Kallipyga_gabonensis', 'Granulicatella_elegans', 'Gemella_taiwanensis', 'Rothia_mucilaginosa', 'IL6', 'IL2', 'TNFa', 'IL12p70']	0.995	0.99	1.0
['Prevotella_salivae', 'Veillonella_infantium', 'Soonwooa_purpurea', 'Kallipyga_gabonensis', 'Granulicatella_elegans', 'IL5', 'GCSF', 'GMCSF', 'IL12p70']	0.995	0.99	1.0
['Veillonella_infantium', 'Soonwooa_purpurea', 'Kallipyga_gabonensis', 'Granulicatella_elegans', 'Gemella_taiwanensis', 'Rothia_mucilaginosa', 'IL6', 'IL2', 'GMCSF', 'IL12p70']	0.995	0.99	1.0
['Prevotella_salivae', 'Veillonella_infantium', 'Prevotella_jejuni', 'Soonwooa_purpurea', 'Kallipyga_gabonensis', 'Porphyromonas_pasteri', 'Gemella_taiwanensis', 'Rothia_mucilaginosa', 'IL5', 'GCSF', 'GMCSF']	0.995	0.99	1.0
['Prevotella_jejuni', 'Gemella_taiwanensis', 'Rothia_mucilaginosa', 'IL5', 'GCSF', 'GMCSF', 'IL12p70']	0.995	0.99	1.0
['Prevotella_salivae', 'Prevotella_jejuni', 'Soonwooa_purpurea', 'Neisseria_perflava', 'Granulicatella_elegans', 'Porphyromonas_pasteri', 'Gemella_taiwanensis', 'IL5', 'IL2', 'GMCSF', 'IL12p70']	0.995	0.99	1.0
['Prevotella_salivae', 'Prevotella_jejuni', 'Soonwooa_purpurea', 'Streptococcus_oralis', 'IL5', 'GCSF', 'IL12p70']	0.995	0.99	1.0
['Prevotella_salivae', 'Veillonella_infantium', 'Prevotella_jejuni', 'Soonwooa_purpurea', 'Kallipyga_gabonensis', 'Porphyromonas_pasteri', 'Gemella_taiwanensis', 'Rothia_mucilaginosa', 'IL5', 'GCSF', 'IL12p70']	0.995	0.99	1.0
['Prevotella_salivae', 'Prevotella_jejuni', 'Soonwooa_purpurea', 'Neisseria_perflava', 'Granulicatella_elegans', 'Porphyromonas_pasteri', 'Gemella_taiwanensis', 'GCSF', 'IL2', 'GMCSF', 'IL12p70']	0.995	0.99	1.0
['Veillonella_infantium', 'Soonwooa_purpurea', 'Kallipyga_gabonensis', 'Granulicatella_elegans', 'Gemella_taiwanensis', 'Rothia_mucilaginosa', 'IL6', 'IL2', 'TNFa', 'IFNg']	0.995	0.99	1.0
['Prevotella_jejuni', 'Gemella_taiwanensis', 'Rothia_mucilaginosa', 'IL5', 'IL2', 'TNFa', 'IFNg']	0.995	0.99	1.0
['Prevotella_salivae', 'Prevotella_jejuni', 'Soonwooa_purpurea', 'Streptococcus_oralis', 'IL6', 'GMCSF', 'IL12p70']	0.995	0.99	1.0
['Prevotella_salivae', 'Veillonella_infantium', 'Prevotella_jejuni', 'Soonwooa_purpurea', 'Kallipyga_gabonensis', 'Porphyromonas_pasteri', 'Gemella_taiwanensis', 'Rothia_mucilaginosa', 'IL5', 'IL2', 'TNFa']	0.995	0.99	1.0
['Prevotella_salivae', 'Veillonella_infantium', 'Prevotella_jejuni', 'Soonwooa_purpurea', 'Kallipyga_gabonensis', 'Porphyromonas_pasteri', 'Gemella_taiwanensis', 'Rothia_mucilaginosa', 'IL5', 'IL2', 'GMCSF']	0.995	0.99	1.0
['Prevotella_jejuni', 'Gemella_taiwanensis', 'Rothia_mucilaginosa', 'IL5', 'IL2', 'GMCSF', 'IL12p70']	0.995	0.99	1.0
['Prevotella_salivae', 'Veillonella_infantium', 'Prevotella_jejuni', 'Soonwooa_purpurea', 'Kallipyga_gabonensis', 'Porphyromonas_pasteri', 'Gemella_taiwanensis', 'Rothia_mucilaginosa', 'IL5', 'TNFa', 'IFNg']	0.995	0.99	1.0
['Prevotella_salivae', 'Veillonella_infantium', 'Soonwooa_purpurea', 'Gemella_taiwanensis', 'Rothia_mucilaginosa', 'IL2', 'GMCSF', 'IL12p70']	0.995	0.99	1.0
['Prevotella_salivae', 'Prevotella_jejuni', 'Kallipyga_gabonensis', 'Rothia_mucilaginosa', 'IL5', 'IL2', 'TNFa', 'IFNg', 'IL12p70']	0.995	0.99	1.0
['Prevotella_salivae', 'Veillonella_infantium', 'Prevotella_jejuni', 'Soonwooa_purpurea', 'Kallipyga_gabonensis', 'Porphyromonas_pasteri', 'Gemella_taiwanensis', 'Rothia_mucilaginosa', 'IL5', 'TNFa', 'IL12p70']	0.995	0.99	1.0
['Prevotella_salivae', 'Prevotella_jejuni', 'Soonwooa_purpurea', 'Rothia_mucilaginosa', 'IL5', 'IL2', 'IL12p70']	0.995	0.99	1.0
['Veillonella_infantium', 'Neisseria_perflava', 'Kallipyga_gabonensis', 'Granulicatella_elegans', 'Porphyromonas_pasteri', 'IL6', 'IL5', 'IL2', 'GMCSF']	0.995	0.99	1.0
['Prevotella_salivae', 'Prevotella_jejuni', 'Soonwooa_purpurea', 'Rothia_mucilaginosa', 'IL5', 'IL2', 'GMCSF']	0.995	0.99	1.0
['Prevotella_salivae', 'Veillonella_infantium', 'Prevotella_jejuni', 'Soonwooa_purpurea', 'Kallipyga_gabonensis', 'Porphyromonas_pasteri', 'Gemella_taiwanensis', 'Rothia_mucilaginosa', 'IL5', 'GMCSF', 'IL12p70']	0.995	0.99	1.0
['Prevotella_salivae', 'Prevotella_jejuni', 'Soonwooa_purpurea', 'Rothia_mucilaginosa', 'IL5', 'GCSF', 'IL12p70']	0.995	0.99	1.0
['Prevotella_salivae', 'Veillonella_infantium', 'Soonwooa_purpurea', 'Gemella_taiwanensis', 'Rothia_mucilaginosa', 'IL2', 'TNFa', 'IFNg']	0.995	0.99	1.0
['Prevotella_salivae', 'Prevotella_jejuni', 'Soonwooa_purpurea', 'Rothia_mucilaginosa', 'IL5', 'GCSF', 'GMCSF']	0.995	0.99	1.0
['Prevotella_salivae', 'Prevotella_jejuni', 'Soonwooa_purpurea', 'Rothia_mucilaginosa', 'IL5', 'GCSF', 'IL2']	0.995	0.99	1.0
['Prevotella_jejuni', 'Gemella_taiwanensis', 'Rothia_mucilaginosa', 'IL2', 'TNFa', 'IFNg', 'IL12p70']	0.995	0.99	1.0
['Prevotella_salivae', 'Prevotella_jejuni', 'Soonwooa_purpurea', 'Rothia_mucilaginosa', 'IL6', 'GMCSF', 'IL12p70']	0.995	0.99	1.0
['Veillonella_infantium', 'Neisseria_perflava', 'Kallipyga_gabonensis', 'Granulicatella_elegans', 'Porphyromonas_pasteri', 'IL6', 'IL5', 'GMCSF', 'IL12p70']	0.995	0.99	1.0
['Prevotella_salivae', 'Veillonella_infantium', 'Soonwooa_purpurea', 'Kallipyga_gabonensis', 'Granulicatella_elegans', 'IL5', 'TNFa', 'IFNg', 'IL12p70']	0.995	0.99	1.0
['Prevotella_salivae', 'Prevotella_jejuni', 'Soonwooa_purpurea', 'Rothia_mucilaginosa', 'IL6', 'TNFa', 'IFNg']	0.995	0.99	1.0
['Veillonella_infantium', 'Neisseria_perflava', 'Kallipyga_gabonensis', 'Granulicatella_elegans', 'Porphyromonas_pasteri', 'IL6', 'GCSF', 'IL2', 'GMCSF']	0.995	0.99	1.0
['Veillonella_infantium', 'Neisseria_perflava', 'Kallipyga_gabonensis', 'Granulicatella_elegans', 'Porphyromonas_pasteri', 'IL6', 'GCSF', 'IL2', 'IL12p70']	0.995	0.99	1.0
['Prevotella_salivae', 'Veillonella_infantium', 'Soonwooa_purpurea', 'Gemella_taiwanensis', 'Rothia_mucilaginosa', 'IL2', 'TNFa', 'IL12p70']	0.995	0.99	1.0
['Prevotella_salivae', 'Prevotella_jejuni', 'Soonwooa_purpurea', 'Rothia_mucilaginosa', 'IL5', 'TNFa', 'IFNg']	0.995	0.99	1.0
['Prevotella_salivae', 'Prevotella_jejuni', 'Soonwooa_purpurea', 'Rothia_mucilaginosa', 'IL5', 'TNFa', 'IL12p70']	0.995	0.99	1.0
['Prevotella_jejuni', 'Soonwooa_purpurea', 'Neisseria_perflava', 'Kallipyga_gabonensis', 'Porphyromonas_pasteri', 'Rothia_mucilaginosa', 'IL6', 'IL5', 'GCSF', 'IL2', 'GMCSF', 'IL12p70']	0.995	0.99	1.0
['Prevotella_salivae', 'Prevotella_jejuni', 'Soonwooa_purpurea', 'Rothia_mucilaginosa', 'IL2', 'TNFa', 'IFNg']	0.995	0.99	1.0
['Veillonella_infantium', 'Soonwooa_purpurea', 'Kallipyga_gabonensis', 'Granulicatella_elegans', 'Gemella_taiwanensis', 'Rothia_mucilaginosa', 'IL6', 'IL5', 'IL2', 'GMCSF']	0.995	0.99	1.0
['Veillonella_infantium', 'Neisseria_perflava', 'Kallipyga_gabonensis', 'Granulicatella_elegans', 'Porphyromonas_pasteri', 'Streptococcus_oralis', 'IL2', 'GMCSF', 'IL12p70']	0.995	0.99	1.0
['Veillonella_infantium', 'Soonwooa_purpurea', 'Kallipyga_gabonensis', 'Granulicatella_elegans', 'Gemella_taiwanensis', 'Rothia_mucilaginosa', 'IL6', 'IL5', 'IL2', 'TNFa']	0.995	0.99	1.0
['Veillonella_infantium', 'Soonwooa_purpurea', 'Kallipyga_gabonensis', 'Granulicatella_elegans', 'Gemella_taiwanensis', 'Rothia_mucilaginosa', 'IL6', 'IL5', 'GCSF', 'IL12p70']	0.995	0.99	1.0
['Prevotella_salivae', 'Veillonella_infantium', 'Soonwooa_purpurea', 'Kallipyga_gabonensis', 'Granulicatella_elegans', 'IL5', 'IL2', 'GMCSF', 'IL12p70']	0.995	0.99	1.0
['Veillonella_infantium', 'Soonwooa_purpurea', 'Kallipyga_gabonensis', 'Granulicatella_elegans', 'Gemella_taiwanensis', 'Rothia_mucilaginosa', 'IL6', 'IL5', 'GCSF', 'GMCSF']	0.995	0.99	1.0
['Veillonella_infantium', 'Neisseria_perflava', 'Kallipyga_gabonensis', 'Granulicatella_elegans', 'Porphyromonas_pasteri', 'IL6', 'IL5', 'GCSF', 'IL12p70']	0.995	0.99	1.0
['Prevotella_salivae', 'Prevotella_jejuni', 'Kallipyga_gabonensis', 'Streptococcus_oralis', 'IL6', 'IL5', 'GCSF', 'IL2', 'IL12p70']	0.995	0.99	1.0
['Veillonella_infantium', 'Neisseria_perflava', 'Kallipyga_gabonensis', 'Granulicatella_elegans', 'Porphyromonas_pasteri', 'IL6', 'IL5', 'GCSF', 'IL2']	0.995	0.99	1.0
['Prevotella_salivae', 'Prevotella_jejuni', 'Kallipyga_gabonensis', 'Streptococcus_oralis', 'IL6', 'IL5', 'GCSF', 'IL2', 'GMCSF']	0.995	0.99	1.0
['Veillonella_infantium', 'Neisseria_perflava', 'Kallipyga_gabonensis', 'Granulicatella_elegans', 'Porphyromonas_pasteri', 'IL6', 'IL5', 'GCSF', 'GMCSF']	0.995	0.99	1.0
['Veillonella_infantium', 'Soonwooa_purpurea', 'Kallipyga_gabonensis', 'Granulicatella_elegans', 'Gemella_taiwanensis', 'Rothia_mucilaginosa', 'IL6', 'IL5', 'GCSF', 'IL2']	0.995	0.99	1.0
['Prevotella_salivae', 'Prevotella_jejuni', 'Soonwooa_purpurea', 'Rothia_mucilaginosa', 'IL5', 'GMCSF', 'IL12p70']	0.995	0.99	1.0
['Prevotella_salivae', 'Prevotella_jejuni', 'Soonwooa_purpurea', 'Neisseria_perflava', 'Granulicatella_elegans', 'Porphyromonas_pasteri', 'Gemella_taiwanensis', 'IL5', 'GCSF', 'GMCSF', 'IL12p70']	0.995	0.99	1.0
['Kallipyga_gabonensis', 'Granulicatella_elegans', 'Porphyromonas_pasteri', 'Gemella_taiwanensis', 'Rothia_mucilaginosa', 'IL6', 'IL5', 'GCSF']	0.995	0.99	1.0
['Veillonella_infantium', 'Soonwooa_purpurea', 'Kallipyga_gabonensis', 'Granulicatella_elegans', 'Gemella_taiwanensis', 'Rothia_mucilaginosa', 'IL6', 'TNFa', 'IFNg', 'IL12p70']	0.995	0.99	1.0
['Prevotella_salivae', 'Prevotella_jejuni', 'Soonwooa_purpurea', 'Streptococcus_oralis', 'IL5', 'GMCSF', 'IL12p70']	0.995	0.99	1.0
['Prevotella_salivae', 'Prevotella_jejuni', 'Soonwooa_purpurea', 'IL6', 'TNFa', 'IFNg', 'IL12p70']	0.995	0.99	1.0
['Veillonella_infantium', 'Soonwooa_purpurea', 'Kallipyga_gabonensis', 'Granulicatella_elegans', 'Gemella_taiwanensis', 'Rothia_mucilaginosa', 'IL2', 'TNFa', 'IFNg', 'IL12p70']	0.995	0.99	1.0
['Prevotella_salivae', 'Prevotella_jejuni', 'Soonwooa_purpurea', 'Neisseria_perflava', 'Granulicatella_elegans', 'Porphyromonas_pasteri', 'Gemella_taiwanensis', 'IL6', 'GCSF', 'IL2', 'IL12p70']	0.995	0.99	1.0
['Prevotella_salivae', 'Prevotella_jejuni', 'Soonwooa_purpurea', 'IL6', 'IL2', 'GMCSF', 'IL12p70']	0.995	0.99	1.0
['Prevotella_salivae', 'Veillonella_infantium', 'Soonwooa_purpurea', 'Kallipyga_gabonensis', 'Granulicatella_elegans', 'IL5', 'GCSF', 'IL2', 'IL12p70']	0.995	0.99	1.0
['Veillonella_infantium', 'Neisseria_perflava', 'Kallipyga_gabonensis', 'Granulicatella_elegans', 'Porphyromonas_pasteri', 'Rothia_mucilaginosa', 'IL5', 'GCSF', 'IL2']	0.995	0.99	1.0
['Prevotella_salivae', 'Prevotella_jejuni', 'Soonwooa_purpurea', 'IL6', 'IL2', 'TNFa', 'IFNg']	0.995	0.99	1.0
['Prevotella_jejuni', 'Gemella_taiwanensis', 'Rothia_mucilaginosa', 'IL6', 'IL2', 'GMCSF', 'IL12p70']	0.995	0.99	1.0
['Veillonella_infantium', 'Neisseria_perflava', 'Kallipyga_gabonensis', 'Granulicatella_elegans', 'Porphyromonas_pasteri', 'Rothia_mucilaginosa', 'IL5', 'GCSF', 'GMCSF']	0.995	0.99	1.0
['Prevotella_salivae', 'Prevotella_jejuni', 'Soonwooa_purpurea', 'IL6', 'GCSF', 'GMCSF', 'IL12p70']	0.995	0.99	1.0
['Kallipyga_gabonensis', 'Granulicatella_elegans', 'Porphyromonas_pasteri', 'Gemella_taiwanensis', 'Rothia_mucilaginosa', 'IL5', 'IL2', 'GMCSF']	0.995	0.99	1.0
['Veillonella_infantium', 'Neisseria_perflava', 'Kallipyga_gabonensis', 'Granulicatella_elegans', 'Porphyromonas_pasteri', 'Rothia_mucilaginosa', 'IL5', 'GCSF', 'IL12p70']	0.995	0.99	1.0
['Prevotella_salivae', 'Veillonella_infantium', 'Prevotella_jejuni', 'Soonwooa_purpurea', 'Kallipyga_gabonensis', 'Porphyromonas_pasteri', 'Gemella_taiwanensis', 'Rothia_mucilaginosa', 'IL6', 'TNFa', 'IFNg']	0.995	0.99	1.0
['Veillonella_infantium', 'Neisseria_perflava', 'Kallipyga_gabonensis', 'Granulicatella_elegans', 'Porphyromonas_pasteri', 'Rothia_mucilaginosa', 'IL5', 'IL2', 'GMCSF']	0.995	0.99	1.0
['Prevotella_salivae', 'Prevotella_jejuni', 'Soonwooa_purpurea', 'IL6', 'GCSF', 'IL2', 'IL12p70']	0.995	0.99	1.0
['Prevotella_jejuni', 'Gemella_taiwanensis', 'Rothia_mucilaginosa', 'IL6', 'IL2', 'TNFa', 'IFNg']	0.995	0.99	1.0
['Prevotella_salivae', 'Prevotella_jejuni', 'Soonwooa_purpurea', 'Neisseria_perflava', 'Granulicatella_elegans', 'Porphyromonas_pasteri', 'Gemella_taiwanensis', 'IL6', 'GCSF', 'IL2', 'GMCSF']	0.995	0.99	1.0
['Prevotella_salivae', 'Prevotella_jejuni', 'Soonwooa_purpurea', 'IL5', 'GCSF', 'IL2', 'GMCSF']	0.995	0.99	1.0
['Veillonella_infantium', 'Neisseria_perflava', 'Kallipyga_gabonensis', 'Granulicatella_elegans', 'Porphyromonas_pasteri', 'Rothia_mucilaginosa', 'IL6', 'IL5', 'GCSF']	0.995	0.99	1.0
['Prevotella_salivae', 'Prevotella_jejuni', 'Soonwooa_purpurea', 'Neisseria_perflava', 'Granulicatella_elegans', 'Porphyromonas_pasteri', 'Gemella_taiwanensis', 'IL6', 'IL5', 'IL2', 'GMCSF']	0.995	0.99	1.0
['Prevotella_salivae', 'Prevotella_jejuni', 'Kallipyga_gabonensis', 'Streptococcus_oralis', 'IL5', 'GCSF', 'IL2', 'GMCSF', 'IL12p70']	0.995	0.99	1.0
['Prevotella_salivae', 'Veillonella_infantium', 'Soonwooa_purpurea', 'Kallipyga_gabonensis', 'Granulicatella_elegans', 'IL6', 'TNFa', 'IFNg', 'IL12p70']	0.995	0.99	1.0
['Prevotella_salivae', 'Prevotella_jejuni', 'Soonwooa_purpurea', 'IL5', 'IL2', 'GMCSF', 'IL12p70']	0.995	0.99	1.0
['Prevotella_salivae', 'Veillonella_infantium', 'Soonwooa_purpurea', 'Kallipyga_gabonensis', 'Granulicatella_elegans', 'IL5', 'GCSF', 'IL2', 'GMCSF']	0.995	0.99	1.0
['Prevotella_salivae', 'Prevotella_jejuni', 'Soonwooa_purpurea', 'IL5', 'IL2', 'TNFa', 'IFNg']	0.995	0.99	1.0
['Prevotella_salivae', 'Prevotella_jejuni', 'Soonwooa_purpurea', 'Neisseria_perflava', 'Granulicatella_elegans', 'Porphyromonas_pasteri', 'Gemella_taiwanensis', 'IL6', 'IL5', 'GMCSF', 'IL12p70']	0.995	0.99	1.0
['Kallipyga_gabonensis', 'Granulicatella_elegans', 'Porphyromonas_pasteri', 'Gemella_taiwanensis', 'Rothia_mucilaginosa', 'IL5', 'GMCSF', 'IL12p70']	0.995	0.99	1.0
['Prevotella_salivae', 'Prevotella_jejuni', 'Soonwooa_purpurea', 'IL5', 'GCSF', 'GMCSF', 'IL12p70']	0.995	0.99	1.0
['Veillonella_infantium', 'Prevotella_jejuni', 'Soonwooa_purpurea', 'Kallipyga_gabonensis', 'Granulicatella_elegans', 'Porphyromonas_pasteri', 'Gemella_taiwanensis', 'Rothia_mucilaginosa', 'Streptococcus_oralis', 'IL6', 'IL5', 'IL2', 'GMCSF', 'IL12p70']	0.995	0.99	1.0
['Veillonella_infantium', 'Neisseria_perflava', 'Kallipyga_gabonensis', 'Granulicatella_elegans', 'Porphyromonas_pasteri', 'Rothia_mucilaginosa', 'IL6', 'IL5', 'GMCSF']	0.995	0.99	1.0
['Prevotella_salivae', 'Veillonella_infantium', 'Prevotella_jejuni', 'Soonwooa_purpurea', 'Kallipyga_gabonensis', 'Porphyromonas_pasteri', 'Gemella_taiwanensis', 'Rothia_mucilaginosa', 'IL6', 'IL2', 'TNFa']	0.995	0.99	1.0
['Prevotella_salivae', 'Veillonella_infantium', 'Prevotella_jejuni', 'Soonwooa_purpurea', 'Kallipyga_gabonensis', 'Porphyromonas_pasteri', 'Gemella_taiwanensis', 'Rothia_mucilaginosa', 'IL6', 'IL2', 'GMCSF']	0.995	0.99	1.0
['Prevotella_salivae', 'Prevotella_jejuni', 'Soonwooa_purpurea', 'IL5', 'GCSF', 'IL2', 'IL12p70']	0.995	0.99	1.0
['Kallipyga_gabonensis', 'Granulicatella_elegans', 'Porphyromonas_pasteri', 'Gemella_taiwanensis', 'Rothia_mucilaginosa', 'IL5', 'GCSF', 'IL12p70']	0.995	0.99	1.0
['Prevotella_salivae', 'Prevotella_jejuni', 'Soonwooa_purpurea', 'IL6', 'GCSF', 'IL2', 'GMCSF']	0.995	0.99	1.0
['Kallipyga_gabonensis', 'Granulicatella_elegans', 'Porphyromonas_pasteri', 'Gemella_taiwanensis', 'Rothia_mucilaginosa', 'IL5', 'GCSF', 'GMCSF']	0.995	0.99	1.0
['Prevotella_salivae', 'Prevotella_jejuni', 'Soonwooa_purpurea', 'Streptococcus_oralis', 'GCSF', 'GMCSF', 'IL12p70']	0.995	0.99	1.0
['Prevotella_salivae', 'Prevotella_jejuni', 'Soonwooa_purpurea', 'Streptococcus_oralis', 'IL2', 'GMCSF', 'IL12p70']	0.995	0.99	1.0
['Veillonella_infantium', 'Soonwooa_purpurea', 'Kallipyga_gabonensis', 'Granulicatella_elegans', 'Gemella_taiwanensis', 'Rothia_mucilaginosa', 'IL5', 'IL2', 'TNFa', 'IL12p70']	0.995	0.99	1.0
['Veillonella_infantium', 'Soonwooa_purpurea', 'Kallipyga_gabonensis', 'Granulicatella_elegans', 'Gemella_taiwanensis', 'Rothia_mucilaginosa', 'IL5', 'IL2', 'TNFa', 'IFNg']	0.995	0.99	1.0
['Prevotella_salivae', 'Prevotella_jejuni', 'Soonwooa_purpurea', 'Neisseria_perflava', 'Granulicatella_elegans', 'Porphyromonas_pasteri', 'Gemella_taiwanensis', 'IL5', 'GCSF', 'IL2', 'GMCSF']	0.995	0.99	1.0
['Prevotella_salivae', 'Prevotella_jejuni', 'Soonwooa_purpurea', 'Neisseria_perflava', 'Granulicatella_elegans', 'Porphyromonas_pasteri', 'Gemella_taiwanensis', 'IL5', 'GCSF', 'IL2', 'IL12p70']	0.995	0.99	1.0
['Veillonella_infantium', 'Soonwooa_purpurea', 'Kallipyga_gabonensis', 'Granulicatella_elegans', 'Gemella_taiwanensis', 'Rothia_mucilaginosa', 'IL5', 'GCSF', 'GMCSF', 'IL12p70']	0.995	0.99	1.0
['Prevotella_salivae', 'Veillonella_infantium', 'Prevotella_jejuni', 'Soonwooa_purpurea', 'Kallipyga_gabonensis', 'Porphyromonas_pasteri', 'Gemella_taiwanensis', 'Rothia_mucilaginosa', 'IL5', 'GCSF', 'IL2']	0.995	0.99	1.0
['Veillonella_infantium', 'Soonwooa_purpurea', 'Kallipyga_gabonensis', 'Granulicatella_elegans', 'Gemella_taiwanensis', 'Rothia_mucilaginosa', 'IL5', 'IL2', 'GMCSF', 'IL12p70']	0.995	0.99	1.0
['Prevotella_jejuni', 'Gemella_taiwanensis', 'Rothia_mucilaginosa', 'IL5', 'GCSF', 'IL2', 'IL12p70']	0.995	0.99	1.0
['Kallipyga_gabonensis', 'Granulicatella_elegans', 'Porphyromonas_pasteri', 'Gemella_taiwanensis', 'Rothia_mucilaginosa', 'IL6', 'IL5', 'GMCSF']	0.995	0.99	1.0
['Veillonella_infantium', 'Soonwooa_purpurea', 'Kallipyga_gabonensis', 'Granulicatella_elegans', 'Gemella_taiwanensis', 'Rothia_mucilaginosa', 'IL5', 'GCSF', 'IL2', 'IL12p70']	0.995	0.99	1.0
['Prevotella_salivae', 'Prevotella_jejuni', 'Soonwooa_purpurea', 'Streptococcus_oralis', 'GCSF', 'IL2', 'IL12p70']	0.995	0.99	1.0
['Veillonella_infantium', 'Soonwooa_purpurea', 'Kallipyga_gabonensis', 'Granulicatella_elegans', 'Gemella_taiwanensis', 'Rothia_mucilaginosa', 'IL5', 'GCSF', 'IL2', 'GMCSF']	0.995	0.99	1.0
['Prevotella_salivae', 'Prevotella_jejuni', 'Soonwooa_purpurea', 'Streptococcus_oralis', 'GCSF', 'IL2', 'GMCSF']	0.995	0.99	1.0
['Prevotella_jejuni', 'Gemella_taiwanensis', 'Rothia_mucilaginosa', 'IL5', 'GCSF', 'IL2', 'GMCSF']	0.995	0.99	1.0
['Prevotella_salivae', 'Prevotella_jejuni', 'Kallipyga_gabonensis', 'Streptococcus_oralis', 'IL6', 'GCSF', 'IL2', 'GMCSF', 'IL12p70']	0.995	0.99	1.0
['Prevotella_salivae', 'Veillonella_infantium', 'Prevotella_jejuni', 'Soonwooa_purpurea', 'Kallipyga_gabonensis', 'Porphyromonas_pasteri', 'Gemella_taiwanensis', 'Rothia_mucilaginosa', 'IL6', 'TNFa', 'IL12p70']	0.995	0.99	1.0
['Veillonella_infantium', 'Neisseria_perflava', 'Kallipyga_gabonensis', 'Granulicatella_elegans', 'Porphyromonas_pasteri', 'Rothia_mucilaginosa', 'IL5', 'GMCSF', 'IL12p70']	0.995	0.99	1.0
['Prevotella_salivae', 'Prevotella_jejuni', 'Soonwooa_purpurea', 'IL6', 'IL5', 'GMCSF', 'IL12p70']	0.995	0.99	1.0
['Kallipyga_gabonensis', 'Granulicatella_elegans', 'Porphyromonas_pasteri', 'Gemella_taiwanensis', 'Rothia_mucilaginosa', 'IL5', 'GCSF', 'IL2']	0.995	0.99	1.0
['Prevotella_salivae', 'Prevotella_jejuni', 'Soonwooa_purpurea', 'IL6', 'IL5', 'TNFa', 'IL12p70']	0.995	0.99	1.0
['Prevotella_salivae', 'Prevotella_jejuni', 'Soonwooa_purpurea', 'IL6', 'IL5', 'TNFa', 'IFNg']	0.995	0.99	1.0
['Prevotella_salivae', 'Prevotella_jejuni', 'Soonwooa_purpurea', 'Neisseria_perflava', 'Granulicatella_elegans', 'Porphyromonas_pasteri', 'Gemella_taiwanensis', 'IL6', 'GCSF', 'GMCSF', 'IL12p70']	0.995	0.99	1.0
['Prevotella_salivae', 'Prevotella_jejuni', 'Soonwooa_purpurea', 'IL6', 'IL5', 'IL2', 'IL12p70']	0.995	0.99	1.0
['Prevotella_salivae', 'Prevotella_jejuni', 'Soonwooa_purpurea', 'IL6', 'IL5', 'IL2', 'GMCSF']	0.995	0.99	1.0
['Prevotella_salivae', 'Veillonella_infantium', 'Prevotella_jejuni', 'Soonwooa_purpurea', 'Kallipyga_gabonensis', 'Porphyromonas_pasteri', 'Gemella_taiwanensis', 'Rothia_mucilaginosa', 'IL6', 'GMCSF', 'IL12p70']	0.995	0.99	1.0
['Prevotella_salivae', 'Prevotella_jejuni', 'Soonwooa_purpurea', 'IL6', 'IL5', 'GCSF', 'IL12p70']	0.995	0.99	1.0
['Veillonella_infantium', 'Soonwooa_purpurea', 'Kallipyga_gabonensis', 'Granulicatella_elegans', 'Gemella_taiwanensis', 'Rothia_mucilaginosa', 'IL5', 'TNFa', 'IFNg', 'IL12p70']	0.995	0.99	1.0
['Prevotella_salivae', 'Prevotella_jejuni', 'Soonwooa_purpurea', 'IL6', 'IL5', 'GCSF', 'GMCSF']	0.995	0.99	1.0
['Prevotella_jejuni', 'Gemella_taiwanensis', 'Rothia_mucilaginosa', 'IL6', 'TNFa', 'IFNg', 'IL12p70']	0.995	0.99	1.0
['Prevotella_salivae', 'Prevotella_jejuni', 'Soonwooa_purpurea', 'IL6', 'IL5', 'GCSF', 'IL2']	0.995	0.99	1.0
['Prevotella_salivae', 'Prevotella_jejuni', 'Soonwooa_purpurea', 'Neisseria_perflava', 'Granulicatella_elegans', 'Porphyromonas_pasteri', 'Gemella_taiwanensis', 'IL6', 'IL2', 'GMCSF', 'IL12p70']	0.995	0.99	1.0
['Prevotella_salivae', 'Prevotella_jejuni', 'Soonwooa_purpurea', 'Rothia_mucilaginosa', 'IL6', 'IL2', 'GMCSF']	0.995	0.99	1.0
['Prevotella_salivae', 'Veillonella_infantium', 'Prevotella_jejuni', 'Soonwooa_purpurea', 'Granulicatella_elegans', 'Rothia_mucilaginosa', 'Streptococcus_oralis', 'IL6', 'IL5', 'GCSF', 'IL2', 'IL12p70']	0.995	0.99	1.0
['Prevotella_salivae', 'Veillonella_infantium', 'Prevotella_jejuni', 'Soonwooa_purpurea', 'Kallipyga_gabonensis', 'Porphyromonas_pasteri', 'Gemella_taiwanensis', 'Rothia_mucilaginosa', 'IL6', 'IL5', 'GMCSF']	0.995	0.99	1.0
['Prevotella_salivae', 'Prevotella_jejuni', 'Soonwooa_purpurea', 'Gemella_taiwanensis', 'Streptococcus_oralis', 'IL6', 'GCSF']	0.995	0.99	1.0
['Veillonella_infantium', 'Soonwooa_purpurea', 'Kallipyga_gabonensis', 'Granulicatella_elegans', 'Porphyromonas_pasteri', 'IL6', 'IL5', 'TNFa', 'IFNg', 'IL12p70']	0.995	0.99	1.0
['Prevotella_salivae', 'Prevotella_jejuni', 'Soonwooa_purpurea', 'Gemella_taiwanensis', 'Streptococcus_oralis', 'GCSF', 'IL12p70']	0.995	0.99	1.0
['Veillonella_infantium', 'Neisseria_perflava', 'Kallipyga_gabonensis', 'Granulicatella_elegans', 'Gemella_taiwanensis', 'Rothia_mucilaginosa', 'IL5', 'GCSF', 'IL2']	0.995	0.99	1.0
['Prevotella_salivae', 'Prevotella_jejuni', 'Soonwooa_purpurea', 'Gemella_taiwanensis', 'Streptococcus_oralis', 'GCSF', 'GMCSF']	0.995	0.99	1.0
['Prevotella_salivae', 'Prevotella_jejuni', 'Soonwooa_purpurea', 'Neisseria_perflava', 'Granulicatella_elegans', 'Porphyromonas_pasteri', 'Streptococcus_oralis', 'IL6', 'GCSF', 'GMCSF', 'IL12p70']	0.995	0.99	1.0
['Prevotella_salivae', 'Prevotella_jejuni', 'Soonwooa_purpurea', 'Gemella_taiwanensis', 'Streptococcus_oralis', 'GCSF', 'IL2']	0.995	0.99	1.0
['Veillonella_infantium', 'Neisseria_perflava', 'Kallipyga_gabonensis', 'Granulicatella_elegans', 'Gemella_taiwanensis', 'Rothia_mucilaginosa', 'IL5', 'GCSF', 'GMCSF']	0.995	0.99	1.0
['Prevotella_salivae', 'Veillonella_infantium', 'Soonwooa_purpurea', 'Gemella_taiwanensis', 'Rothia_mucilaginosa', 'IL5', 'GCSF', 'IL2']	0.995	0.99	1.0
['Veillonella_infantium', 'Neisseria_perflava', 'Kallipyga_gabonensis', 'Granulicatella_elegans', 'Gemella_taiwanensis', 'Rothia_mucilaginosa', 'IL5', 'GCSF', 'IL12p70']	0.995	0.99	1.0
['Veillonella_infantium', 'Neisseria_perflava', 'Kallipyga_gabonensis', 'Granulicatella_elegans', 'Gemella_taiwanensis', 'Rothia_mucilaginosa', 'IL5', 'IL2', 'GMCSF']	0.995	0.99	1.0
['Prevotella_salivae', 'Prevotella_jejuni', 'Soonwooa_purpurea', 'Neisseria_perflava', 'Granulicatella_elegans', 'Porphyromonas_pasteri', 'Streptococcus_oralis', 'IL6', 'IL2', 'GMCSF', 'IL12p70']	0.995	0.99	1.0
['Prevotella_salivae', 'Veillonella_infantium', 'Soonwooa_purpurea', 'Gemella_taiwanensis', 'Rothia_mucilaginosa', 'IL6', 'GMCSF', 'IL12p70']	0.995	0.99	1.0
['Prevotella_salivae', 'Prevotella_jejuni', 'Kallipyga_gabonensis', 'Rothia_mucilaginosa', 'IL6', 'IL5', 'GCSF', 'IL2', 'IL12p70']	0.995	0.99	1.0
['Prevotella_salivae', 'Prevotella_jejuni', 'Soonwooa_purpurea', 'Gemella_taiwanensis', 'Streptococcus_oralis', 'IL6', 'GMCSF']	0.995	0.99	1.0
['Prevotella_salivae', 'Veillonella_infantium', 'Prevotella_jejuni', 'Soonwooa_purpurea', 'Kallipyga_gabonensis', 'Porphyromonas_pasteri', 'Gemella_taiwanensis', 'Streptococcus_oralis', 'IL6', 'IL2', 'GMCSF']	0.995	0.99	1.0
['Prevotella_salivae', 'Prevotella_jejuni', 'Soonwooa_purpurea', 'Gemella_taiwanensis', 'Streptococcus_oralis', 'IL2', 'GMCSF']	0.995	0.99	1.0
['Prevotella_jejuni', 'Gemella_taiwanensis', 'Streptococcus_oralis', 'IL5', 'GCSF', 'GMCSF', 'IL12p70']	0.995	0.99	1.0
['Prevotella_salivae', 'Prevotella_jejuni', 'Soonwooa_purpurea', 'Gemella_taiwanensis', 'Streptococcus_oralis', 'IL2', 'IL12p70']	0.995	0.99	1.0
['Prevotella_salivae', 'Prevotella_jejuni', 'Soonwooa_purpurea', 'Gemella_taiwanensis', 'IL6', 'IL5', 'TNFa']	0.995	0.99	1.0
['Prevotella_jejuni', 'Gemella_taiwanensis', 'Streptococcus_oralis', 'IL5', 'GCSF', 'IL2', 'IL12p70']	0.995	0.99	1.0
['Prevotella_salivae', 'Prevotella_jejuni', 'Soonwooa_purpurea', 'Gemella_taiwanensis', 'IL6', 'GCSF', 'GMCSF']	0.995	0.99	1.0
['Prevotella_salivae', 'Prevotella_jejuni', 'Soonwooa_purpurea', 'Gemella_taiwanensis', 'IL6', 'GCSF', 'IL2']	0.995	0.99	1.0
['Prevotella_salivae', 'Prevotella_jejuni', 'Soonwooa_purpurea', 'Gemella_taiwanensis', 'IL6', 'IL5', 'IL12p70']	0.995	0.99	1.0
['Prevotella_salivae', 'Veillonella_infantium', 'Prevotella_jejuni', 'Soonwooa_purpurea', 'Kallipyga_gabonensis', 'Porphyromonas_pasteri', 'Gemella_taiwanensis', 'Streptococcus_oralis', 'IL6', 'GCSF', 'GMCSF']	0.995	0.99	1.0
['Prevotella_salivae', 'Prevotella_jejuni', 'Soonwooa_purpurea', 'Gemella_taiwanensis', 'IL6', 'IL5', 'GMCSF']	0.995	0.99	1.0
['Prevotella_salivae', 'Prevotella_jejuni', 'Soonwooa_purpurea', 'Gemella_taiwanensis', 'IL6', 'IL5', 'IL2']	0.995	0.99	1.0
['Prevotella_salivae', 'Veillonella_infantium', 'Prevotella_jejuni', 'Soonwooa_purpurea', 'Kallipyga_gabonensis', 'Porphyromonas_pasteri', 'Gemella_taiwanensis', 'Streptococcus_oralis', 'IL6', 'GCSF', 'IL12p70']	0.995	0.99	1.0
['Prevotella_salivae', 'Prevotella_jejuni', 'Soonwooa_purpurea', 'Gemella_taiwanensis', 'IL6', 'IL5', 'GCSF']	0.995	0.99	1.0
['Prevotella_salivae', 'Prevotella_jejuni', 'Kallipyga_gabonensis', 'Rothia_mucilaginosa', 'IL6', 'IL5', 'GCSF', 'GMCSF', 'IL12p70']	0.995	0.99	1.0
['Prevotella_salivae', 'Prevotella_jejuni', 'Soonwooa_purpurea', 'Gemella_taiwanensis', 'Streptococcus_oralis', 'GMCSF', 'IL12p70']	0.995	0.99	1.0
['Veillonella_infantium', 'Soonwooa_purpurea', 'Kallipyga_gabonensis', 'Granulicatella_elegans', 'Porphyromonas_pasteri', 'IL6', 'GCSF', 'IL2', 'GMCSF', 'IL12p70']	0.995	0.99	1.0
['Prevotella_salivae', 'Prevotella_jejuni', 'Soonwooa_purpurea', 'Neisseria_perflava', 'Granulicatella_elegans', 'Porphyromonas_pasteri', 'Streptococcus_oralis', 'IL6', 'GCSF', 'IL2', 'GMCSF']	0.995	0.99	1.0
['Prevotella_salivae', 'Prevotella_jejuni', 'Soonwooa_purpurea', 'Neisseria_perflava', 'Granulicatella_elegans', 'Porphyromonas_pasteri', 'Streptococcus_oralis', 'IL6', 'GCSF', 'IL2', 'IL12p70']	0.995	0.99	1.0
['Veillonella_infantium', 'Soonwooa_purpurea', 'Kallipyga_gabonensis', 'Granulicatella_elegans', 'Porphyromonas_pasteri', 'IL6', 'IL5', 'IL2', 'GMCSF', 'IL12p70']	0.995	0.99	1.0
['Veillonella_infantium', 'Neisseria_perflava', 'Kallipyga_gabonensis', 'Granulicatella_elegans', 'Gemella_taiwanensis', 'Rothia_mucilaginosa', 'IL5', 'GMCSF', 'IL12p70']	0.995	0.99	1.0
['Veillonella_infantium', 'Neisseria_perflava', 'Kallipyga_gabonensis', 'Granulicatella_elegans', 'Porphyromonas_pasteri', 'IL6', 'GCSF', 'GMCSF', 'IL12p70']	0.995	0.99	1.0
['Prevotella_jejuni', 'Gemella_taiwanensis', 'Streptococcus_oralis', 'IL5', 'IL2', 'GMCSF', 'IL12p70']	0.995	0.99	1.0
['Prevotella_salivae', 'Prevotella_jejuni', 'Soonwooa_purpurea', 'Gemella_taiwanensis', 'Rothia_mucilaginosa', 'IL5', 'IL2']	0.995	0.99	1.0
['Prevotella_salivae', 'Prevotella_jejuni', 'Soonwooa_purpurea', 'Gemella_taiwanensis', 'Rothia_mucilaginosa', 'IL5', 'GCSF']	0.995	0.99	1.0
['Veillonella_infantium', 'Soonwooa_purpurea', 'Kallipyga_gabonensis', 'Granulicatella_elegans', 'Porphyromonas_pasteri', 'IL6', 'IL5', 'GCSF', 'IL2', 'GMCSF']	0.995	0.99	1.0
['Prevotella_salivae', 'Veillonella_infantium', 'Prevotella_jejuni', 'Soonwooa_purpurea', 'Granulicatella_elegans', 'Rothia_mucilaginosa', 'Streptococcus_oralis', 'IL6', 'IL5', 'IL2', 'GMCSF', 'IL12p70']	0.995	0.99	1.0
['Prevotella_salivae', 'Prevotella_jejuni', 'Soonwooa_purpurea', 'Gemella_taiwanensis', 'Rothia_mucilaginosa', 'IL6', 'GMCSF']	0.995	0.99	1.0
['Prevotella_salivae', 'Soonwooa_purpurea', 'Neisseria_perflava', 'Porphyromonas_pasteri', 'Rothia_mucilaginosa', 'IL5', 'GCSF', 'IL12p70']	0.995	0.99	1.0
['Prevotella_jejuni', 'Gemella_taiwanensis', 'Streptococcus_oralis', 'GCSF', 'IL2', 'GMCSF', 'IL12p70']	0.995	0.99	1.0
['Prevotella_salivae', 'Prevotella_jejuni', 'Soonwooa_purpurea', 'Neisseria_perflava', 'Granulicatella_elegans', 'Porphyromonas_pasteri', 'Streptococcus_oralis', 'GCSF', 'IL2', 'GMCSF', 'IL12p70']	0.995	0.99	1.0
['Veillonella_infantium', 'Soonwooa_purpurea', 'Kallipyga_gabonensis', 'Granulicatella_elegans', 'Porphyromonas_pasteri', 'Streptococcus_oralis', 'GCSF', 'IL2', 'GMCSF', 'IL12p70']	0.995	0.99	1.0
['Prevotella_salivae', 'Veillonella_infantium', 'Prevotella_jejuni', 'Soonwooa_purpurea', 'Kallipyga_gabonensis', 'Porphyromonas_pasteri', 'Gemella_taiwanensis', 'Streptococcus_oralis', 'IL6', 'GMCSF', 'IL12p70']	0.995	0.99	1.0
['Prevotella_salivae', 'Veillonella_infantium', 'Soonwooa_purpurea', 'Gemella_taiwanensis', 'Rothia_mucilaginosa', 'IL6', 'IL2', 'GMCSF']	0.995	0.99	1.0
['Prevotella_salivae', 'Veillonella_infantium', 'Soonwooa_purpurea', 'Gemella_taiwanensis', 'Rothia_mucilaginosa', 'IL6', 'IL2', 'TNFa']	0.995	0.99	1.0
['Prevotella_salivae', 'Veillonella_infantium', 'Soonwooa_purpurea', 'Kallipyga_gabonensis', 'Porphyromonas_pasteri', 'Gemella_taiwanensis', 'Rothia_mucilaginosa', 'IL5', 'GCSF']	0.995	0.99	1.0
['Prevotella_salivae', 'Soonwooa_purpurea', 'Neisseria_perflava', 'Porphyromonas_pasteri', 'Rothia_mucilaginosa', 'IL5', 'GMCSF', 'IL12p70']	0.995	0.99	1.0
['Prevotella_salivae', 'Prevotella_jejuni', 'Soonwooa_purpurea', 'Neisseria_perflava', 'Granulicatella_elegans', 'Porphyromonas_pasteri', 'IL6', 'IL5', 'GCSF', 'IL2', 'GMCSF']	0.995	0.99	1.0
['Prevotella_salivae', 'Prevotella_jejuni', 'Soonwooa_purpurea', 'Gemella_taiwanensis', 'Rothia_mucilaginosa', 'IL5', 'TNFa']	0.995	0.99	1.0
['Prevotella_salivae', 'Prevotella_jejuni', 'Soonwooa_purpurea', 'Gemella_taiwanensis', 'Rothia_mucilaginosa', 'IL5', 'GMCSF']	0.995	0.99	1.0
['Veillonella_infantium', 'Soonwooa_purpurea', 'Kallipyga_gabonensis', 'Granulicatella_elegans', 'Porphyromonas_pasteri', 'IL6', 'IL5', 'GCSF', 'IL2', 'IL12p70']	0.995	0.99	1.0
['Prevotella_salivae', 'Prevotella_jejuni', 'Kallipyga_gabonensis', 'Rothia_mucilaginosa', 'IL6', 'IL5', 'GCSF', 'IL2', 'GMCSF']	0.995	0.99	1.0
['Prevotella_salivae', 'Prevotella_jejuni', 'Soonwooa_purpurea', 'Gemella_taiwanensis', 'Rothia_mucilaginosa', 'GMCSF', 'IL12p70']	0.995	0.99	1.0
['Veillonella_infantium', 'Soonwooa_purpurea', 'Kallipyga_gabonensis', 'Granulicatella_elegans', 'Porphyromonas_pasteri', 'IL6', 'IL5', 'IL2', 'TNFa', 'IL12p70']	0.995	0.99	1.0
['Prevotella_salivae', 'Prevotella_jejuni', 'Soonwooa_purpurea', 'Neisseria_perflava', 'Porphyromonas_pasteri', 'Gemella_taiwanensis', 'IL6', 'IL5', 'GCSF', 'IL2', 'GMCSF', 'IL12p70']	0.995	0.99	1.0
['Prevotella_salivae', 'Prevotella_jejuni', 'Soonwooa_purpurea', 'Gemella_taiwanensis', 'Rothia_mucilaginosa', 'TNFa', 'IFNg']	0.995	0.99	1.0
['Veillonella_infantium', 'Soonwooa_purpurea', 'Kallipyga_gabonensis', 'Granulicatella_elegans', 'Porphyromonas_pasteri', 'IL6', 'IL5', 'IL2', 'TNFa', 'IFNg']	0.995	0.99	1.0
['Prevotella_salivae', 'Prevotella_jejuni', 'Soonwooa_purpurea', 'Gemella_taiwanensis', 'Rothia_mucilaginosa', 'IL2', 'IL12p70']	0.995	0.99	1.0
['Prevotella_salivae', 'Prevotella_jejuni', 'Soonwooa_purpurea', 'Gemella_taiwanensis', 'Rothia_mucilaginosa', 'IL2', 'GMCSF']	0.995	0.99	1.0
['Prevotella_salivae', 'Prevotella_jejuni', 'Soonwooa_purpurea', 'Gemella_taiwanensis', 'Rothia_mucilaginosa', 'IL5', 'IL12p70']	0.995	0.99	1.0
['Prevotella_salivae', 'Veillonella_infantium', 'Soonwooa_purpurea', 'Kallipyga_gabonensis', 'Porphyromonas_pasteri', 'Gemella_taiwanensis', 'Rothia_mucilaginosa', 'IL6', 'TNFa']	0.995	0.99	1.0
['Veillonella_infantium', 'Soonwooa_purpurea', 'Kallipyga_gabonensis', 'Granulicatella_elegans', 'Porphyromonas_pasteri', 'IL6', 'IL5', 'GCSF', 'GMCSF', 'IL12p70']	0.995	0.99	1.0
['Prevotella_salivae', 'Veillonella_infantium', 'Prevotella_jejuni', 'Soonwooa_purpurea', 'Kallipyga_gabonensis', 'Porphyromonas_pasteri', 'Gemella_taiwanensis', 'Streptococcus_oralis', 'IL6', 'IL2', 'IL12p70']	0.995	0.99	1.0
['Prevotella_salivae', 'Veillonella_infantium', 'Soonwooa_purpurea', 'Gemella_taiwanensis', 'Rothia_mucilaginosa', 'IL6', 'TNFa', 'IL12p70']	0.995	0.99	1.0
['Prevotella_salivae', 'Veillonella_infantium', 'Soonwooa_purpurea', 'Gemella_taiwanensis', 'Rothia_mucilaginosa', 'IL6', 'TNFa', 'IFNg']	0.995	0.99	1.0
['Prevotella_salivae', 'Veillonella_infantium', 'Soonwooa_purpurea', 'Kallipyga_gabonensis', 'Porphyromonas_pasteri', 'Gemella_taiwanensis', 'Rothia_mucilaginosa', 'IL6', 'GMCSF']	0.995	0.99	1.0
['Prevotella_salivae', 'Prevotella_jejuni', 'Soonwooa_purpurea', 'Gemella_taiwanensis', 'IL6', 'GCSF', 'IL12p70']	0.995	0.99	1.0
['Veillonella_infantium', 'Neisseria_perflava', 'Kallipyga_gabonensis', 'Granulicatella_elegans', 'Gemella_taiwanensis', 'Rothia_mucilaginosa', 'IL6', 'IL5', 'GMCSF']	0.995	0.99	1.0
['Prevotella_salivae', 'Prevotella_jejuni', 'Soonwooa_purpurea', 'Gemella_taiwanensis', 'IL6', 'IL2', 'GMCSF']	0.995	0.99	1.0
['Prevotella_salivae', 'Prevotella_jejuni', 'Kallipyga_gabonensis', 'Rothia_mucilaginosa', 'IL6', 'IL5', 'IL2', 'TNFa', 'IFNg']	0.995	0.99	1.0
['Prevotella_salivae', 'Prevotella_jejuni', 'Kallipyga_gabonensis', 'Rothia_mucilaginosa', 'IL5', 'GCSF', 'IL2', 'GMCSF', 'IL12p70']	0.995	0.99	1.0
['Prevotella_salivae', 'Prevotella_jejuni', 'Soonwooa_purpurea', 'Neisseria_perflava', 'Granulicatella_elegans', 'Porphyromonas_pasteri', 'Rothia_mucilaginosa', 'IL6', 'IL5', 'GMCSF', 'IL12p70']	0.995	0.99	1.0
['Prevotella_salivae', 'Veillonella_infantium', 'Soonwooa_purpurea', 'Kallipyga_gabonensis', 'Granulicatella_elegans', 'GCSF', 'IL2', 'GMCSF', 'IL12p70']	0.995	0.99	1.0
['Prevotella_salivae', 'Veillonella_infantium', 'Prevotella_jejuni', 'Soonwooa_purpurea', 'Kallipyga_gabonensis', 'Porphyromonas_pasteri', 'Gemella_taiwanensis', 'Rothia_mucilaginosa', 'IL2', 'GMCSF', 'IL12p70']	0.995	0.99	1.0
['Veillonella_infantium', 'Neisseria_perflava', 'Kallipyga_gabonensis', 'Granulicatella_elegans', 'Porphyromonas_pasteri', 'IL5', 'IL2', 'GMCSF', 'IL12p70']	0.995	0.99	1.0
['Prevotella_jejuni', 'Gemella_taiwanensis', 'Streptococcus_oralis', 'IL6', 'IL5', 'GMCSF', 'IL12p70']	0.995	0.99	1.0
['Neisseria_perflava', 'Rothia_mucilaginosa', 'IL6', 'IL5', 'GCSF', 'IL2', 'GMCSF', 'IL12p70']	0.995	0.99	1.0
['Prevotella_salivae', 'Prevotella_jejuni', 'Kallipyga_gabonensis', 'Rothia_mucilaginosa', 'IL6', 'IL2', 'TNFa', 'IFNg', 'IL12p70']	0.995	0.99	1.0
['Prevotella_jejuni', 'Gemella_taiwanensis', 'Streptococcus_oralis', 'IL6', 'GCSF', 'IL2', 'GMCSF']	0.995	0.99	1.0
['Prevotella_salivae', 'Prevotella_jejuni', 'Soonwooa_purpurea', 'Neisseria_perflava', 'Granulicatella_elegans', 'Porphyromonas_pasteri', 'Rothia_mucilaginosa', 'IL5', 'GCSF', 'IL2', 'GMCSF']	0.995	0.99	1.0
['Prevotella_salivae', 'Prevotella_jejuni', 'Soonwooa_purpurea', 'Neisseria_perflava', 'Granulicatella_elegans', 'Porphyromonas_pasteri', 'Rothia_mucilaginosa', 'IL5', 'GCSF', 'IL2', 'IL12p70']	0.995	0.99	1.0
['Veillonella_infantium', 'Neisseria_perflava', 'Kallipyga_gabonensis', 'Granulicatella_elegans', 'Porphyromonas_pasteri', 'GCSF', 'IL2', 'GMCSF', 'IL12p70']	0.995	0.99	1.0
['Prevotella_salivae', 'Veillonella_infantium', 'Prevotella_jejuni', 'Soonwooa_purpurea', 'Kallipyga_gabonensis', 'Porphyromonas_pasteri', 'Gemella_taiwanensis', 'Rothia_mucilaginosa', 'TNFa', 'IFNg', 'IL12p70']	0.995	0.99	1.0
['Prevotella_jejuni', 'Gemella_taiwanensis', 'Streptococcus_oralis', 'IL6', 'GCSF', 'IL2', 'IL12p70']	0.995	0.99	1.0
['Prevotella_salivae', 'Prevotella_jejuni', 'Soonwooa_purpurea', 'Gemella_taiwanensis', 'TNFa', 'IFNg', 'IL12p70']	0.995	0.99	1.0
['Prevotella_salivae', 'Veillonella_infantium', 'Prevotella_jejuni', 'Soonwooa_purpurea', 'Kallipyga_gabonensis', 'Porphyromonas_pasteri', 'Gemella_taiwanensis', 'Rothia_mucilaginosa', 'IL2', 'TNFa', 'IL12p70']	0.995	0.99	1.0
['Veillonella_infantium', 'Neisseria_perflava', 'Kallipyga_gabonensis', 'Granulicatella_elegans', 'Porphyromonas_pasteri', 'IL5', 'GCSF', 'GMCSF', 'IL12p70']	0.995	0.99	1.0
['Prevotella_salivae', 'Prevotella_jejuni', 'Soonwooa_purpurea', 'Neisseria_perflava', 'Granulicatella_elegans', 'Porphyromonas_pasteri', 'Rothia_mucilaginosa', 'IL6', 'IL5', 'IL2', 'GMCSF']	0.995	0.99	1.0
['Prevotella_salivae', 'Prevotella_jejuni', 'Soonwooa_purpurea', 'Rothia_mucilaginosa', 'IL6', 'IL5', 'GCSF']	0.995	0.99	1.0
['Prevotella_jejuni', 'Gemella_taiwanensis', 'Streptococcus_oralis', 'IL6', 'IL5', 'GCSF', 'IL12p70']	0.995	0.99	1.0
['Prevotella_salivae', 'Prevotella_jejuni', 'Soonwooa_purpurea', 'Rothia_mucilaginosa', 'IL6', 'IL5', 'IL12p70']	0.995	0.99	1.0
['Veillonella_infantium', 'Neisseria_perflava', 'Kallipyga_gabonensis', 'Granulicatella_elegans', 'Porphyromonas_pasteri', 'IL6', 'IL2', 'GMCSF', 'IL12p70']	0.995	0.99	1.0
['Prevotella_salivae', 'Prevotella_jejuni', 'Soonwooa_purpurea', 'Rothia_mucilaginosa', 'IL6', 'IL5', 'GMCSF']	0.995	0.99	1.0
['Prevotella_salivae', 'Prevotella_jejuni', 'Soonwooa_purpurea', 'Rothia_mucilaginosa', 'IL6', 'IL5', 'TNFa']	0.995	0.99	1.0
['Prevotella_salivae', 'Prevotella_jejuni', 'Soonwooa_purpurea', 'Rothia_mucilaginosa', 'IL6', 'IL5', 'IL2']	0.995	0.99	1.0
['Prevotella_salivae', 'Prevotella_jejuni', 'Soonwooa_purpurea', 'Neisseria_perflava', 'Granulicatella_elegans', 'Porphyromonas_pasteri', 'Rothia_mucilaginosa', 'IL6', 'IL5', 'GCSF', 'IL2']	0.995	0.99	1.0
['Prevotella_salivae', 'Veillonella_infantium', 'Prevotella_jejuni', 'Soonwooa_purpurea', 'Kallipyga_gabonensis', 'Porphyromonas_pasteri', 'Gemella_taiwanensis', 'Rothia_mucilaginosa', 'IL2', 'TNFa', 'IFNg']	0.995	0.99	1.0
['Prevotella_jejuni', 'Neisseria_perflava', 'Porphyromonas_pasteri', 'Gemella_taiwanensis', 'Rothia_mucilaginosa', 'IL6', 'IL5', 'GCSF', 'IL2', 'GMCSF', 'IL12p70']	0.995	0.99	1.0
['Prevotella_salivae', 'Prevotella_jejuni', 'Soonwooa_purpurea', 'Neisseria_perflava', 'Granulicatella_elegans', 'Porphyromonas_pasteri', 'Rothia_mucilaginosa', 'IL6', 'IL5', 'GCSF', 'GMCSF']	0.995	0.99	1.0
['Veillonella_infantium', 'Neisseria_perflava', 'Kallipyga_gabonensis', 'Granulicatella_elegans', 'Porphyromonas_pasteri', 'IL5', 'GCSF', 'IL2', 'GMCSF']	0.995	0.99	1.0
['Prevotella_salivae', 'Soonwooa_purpurea', 'Neisseria_perflava', 'Porphyromonas_pasteri', 'Gemella_taiwanensis', 'GCSF', 'GMCSF', 'IL12p70']	0.995	0.99	1.0
['Veillonella_infantium', 'Neisseria_perflava', 'Kallipyga_gabonensis', 'Granulicatella_elegans', 'Porphyromonas_pasteri', 'IL5', 'GCSF', 'IL2', 'IL12p70']	0.995	0.99	1.0
['Prevotella_salivae', 'Prevotella_jejuni', 'Soonwooa_purpurea', 'Neisseria_perflava', 'Granulicatella_elegans', 'Porphyromonas_pasteri', 'Rothia_mucilaginosa', 'IL6', 'IL5', 'GCSF', 'IL12p70']	0.995	0.99	1.0
['Prevotella_salivae', 'Prevotella_jejuni', 'Soonwooa_purpurea', 'Neisseria_perflava', 'Granulicatella_elegans', 'Porphyromonas_pasteri', 'Rothia_mucilaginosa', 'IL5', 'GCSF', 'GMCSF', 'IL12p70']	0.995	0.99	1.0
['Prevotella_salivae', 'Veillonella_infantium', 'Soonwooa_purpurea', 'Gemella_taiwanensis', 'Rothia_mucilaginosa', 'IL5', 'GMCSF', 'IL12p70']	0.995	0.99	1.0
['Prevotella_salivae', 'Prevotella_jejuni', 'Soonwooa_purpurea', 'Gemella_taiwanensis', 'IL2', 'GMCSF', 'IL12p70']	0.995	0.99	1.0
['Prevotella_salivae', 'Prevotella_jejuni', 'Kallipyga_gabonensis', 'Rothia_mucilaginosa', 'IL6', 'IL5', 'IL2', 'GMCSF', 'IL12p70']	0.995	0.99	1.0
['Prevotella_salivae', 'Veillonella_infantium', 'Soonwooa_purpurea', 'Gemella_taiwanensis', 'Rothia_mucilaginosa', 'IL5', 'IL2', 'TNFa']	0.995	0.99	1.0
['Prevotella_salivae', 'Prevotella_jejuni', 'Soonwooa_purpurea', 'Gemella_taiwanensis', 'IL5', 'IL2', 'GMCSF']	0.995	0.99	1.0
['Prevotella_salivae', 'Veillonella_infantium', 'Prevotella_jejuni', 'Soonwooa_purpurea', 'Kallipyga_gabonensis', 'Porphyromonas_pasteri', 'Gemella_taiwanensis', 'Streptococcus_oralis', 'IL6', 'GCSF', 'IL2']	0.995	0.99	1.0
['Prevotella_salivae', 'Prevotella_jejuni', 'Soonwooa_purpurea', 'Gemella_taiwanensis', 'IL5', 'GCSF', 'IL12p70']	0.995	0.99	1.0
['Prevotella_salivae', 'Veillonella_infantium', 'Soonwooa_purpurea', 'Gemella_taiwanensis', 'Rothia_mucilaginosa', 'IL5', 'GCSF', 'IL12p70']	0.995	0.99	1.0
['Prevotella_salivae', 'Prevotella_jejuni', 'Soonwooa_purpurea', 'Gemella_taiwanensis', 'IL5', 'GCSF', 'GMCSF']	0.995	0.99	1.0
['Prevotella_salivae', 'Prevotella_jejuni', 'Soonwooa_purpurea', 'Gemella_taiwanensis', 'IL5', 'GCSF', 'IL2']	0.995	0.99	1.0
['Veillonella_infantium', 'Soonwooa_purpurea', 'Kallipyga_gabonensis', 'Granulicatella_elegans', 'Porphyromonas_pasteri', 'IL5', 'GCSF', 'IL2', 'GMCSF', 'IL12p70']	0.995	0.99	1.0
['Prevotella_salivae', 'Prevotella_jejuni', 'Soonwooa_purpurea', 'Gemella_taiwanensis', 'IL6', 'GMCSF', 'IL12p70']	0.995	0.99	1.0
['Veillonella_infantium', 'Soonwooa_purpurea', 'Kallipyga_gabonensis', 'Granulicatella_elegans', 'Porphyromonas_pasteri', 'IL6', 'IL2', 'TNFa', 'IFNg', 'IL12p70']	0.995	0.99	1.0
['Veillonella_infantium', 'Neisseria_perflava', 'Kallipyga_gabonensis', 'Granulicatella_elegans', 'Gemella_taiwanensis', 'Rothia_mucilaginosa', 'IL6', 'IL5', 'GCSF']	0.995	0.99	1.0
['Prevotella_salivae', 'Prevotella_jejuni', 'Soonwooa_purpurea', 'Gemella_taiwanensis', 'IL6', 'TNFa', 'IFNg']	0.995	0.99	1.0
['Prevotella_salivae', 'Veillonella_infantium', 'Soonwooa_purpurea', 'Gemella_taiwanensis', 'Rothia_mucilaginosa', 'IL5', 'GCSF', 'GMCSF']	0.995	0.99	1.0
['Prevotella_salivae', 'Prevotella_jejuni', 'Soonwooa_purpurea', 'Gemella_taiwanensis', 'IL6', 'IL2', 'IL12p70']	0.995	0.99	1.0
['Prevotella_salivae', 'Prevotella_jejuni', 'Soonwooa_purpurea', 'Gemella_taiwanensis', 'IL5', 'IL2', 'IL12p70']	0.995	0.99	1.0
['Prevotella_salivae', 'Prevotella_jejuni', 'Soonwooa_purpurea', 'Gemella_taiwanensis', 'IL5', 'TNFa', 'IFNg']	0.995	0.99	1.0
['Prevotella_salivae', 'Veillonella_infantium', 'Prevotella_jejuni', 'Soonwooa_purpurea', 'Granulicatella_elegans', 'Rothia_mucilaginosa', 'Streptococcus_oralis', 'IL6', 'IL5', 'GCSF', 'GMCSF', 'IL12p70']	0.995	0.99	1.0
['Prevotella_salivae', 'Veillonella_infantium', 'Soonwooa_purpurea', 'Kallipyga_gabonensis', 'Granulicatella_elegans', 'IL2', 'TNFa', 'IFNg', 'IL12p70']	0.995	0.99	1.0
['Prevotella_salivae', 'Veillonella_infantium', 'Soonwooa_purpurea', 'Gemella_taiwanensis', 'Rothia_mucilaginosa', 'IL5', 'TNFa', 'IL12p70']	0.995	0.99	1.0
['Prevotella_salivae', 'Prevotella_jejuni', 'Soonwooa_purpurea', 'Gemella_taiwanensis', 'IL2', 'TNFa', 'IFNg']	0.995	0.99	1.0
['Prevotella_jejuni', 'Gemella_taiwanensis', 'Streptococcus_oralis', 'IL6', 'GCSF', 'GMCSF', 'IL12p70']	0.995	0.99	1.0
['Prevotella_salivae', 'Prevotella_jejuni', 'Soonwooa_purpurea', 'Neisseria_perflava', 'Granulicatella_elegans', 'Porphyromonas_pasteri', 'Rothia_mucilaginosa', 'IL5', 'IL2', 'GMCSF', 'IL12p70']	0.995	0.99	1.0
['Prevotella_salivae', 'Prevotella_jejuni', 'Soonwooa_purpurea', 'Gemella_taiwanensis', 'GCSF', 'GMCSF', 'IL12p70']	0.995	0.99	1.0
['Prevotella_salivae', 'Veillonella_infantium', 'Soonwooa_purpurea', 'Gemella_taiwanensis', 'Rothia_mucilaginosa', 'IL5', 'TNFa', 'IFNg']	0.995	0.99	1.0
['Veillonella_infantium', 'Soonwooa_purpurea', 'Kallipyga_gabonensis', 'Granulicatella_elegans', 'Porphyromonas_pasteri', 'IL5', 'IL2', 'TNFa', 'IFNg', 'IL12p70']	0.995	0.99	1.0
['Prevotella_salivae', 'Prevotella_jejuni', 'Soonwooa_purpurea', 'Gemella_taiwanensis', 'IL5', 'TNFa', 'IL12p70']	0.995	0.99	1.0
['Prevotella_salivae', 'Prevotella_jejuni', 'Soonwooa_purpurea', 'Gemella_taiwanensis', 'GCSF', 'IL2', 'IL12p70']	0.995	0.99	1.0
['Prevotella_salivae', 'Prevotella_jejuni', 'Soonwooa_purpurea', 'Gemella_taiwanensis', 'GCSF', 'IL2', 'GMCSF']	0.995	0.99	1.0
['Prevotella_salivae', 'Veillonella_infantium', 'Soonwooa_purpurea', 'Gemella_taiwanensis', 'Rothia_mucilaginosa', 'IL5', 'IL2', 'GMCSF']	0.995	0.99	1.0
['Prevotella_jejuni', 'Gemella_taiwanensis', 'Streptococcus_oralis', 'IL6', 'IL2', 'GMCSF', 'IL12p70']	0.995	0.99	1.0
['Prevotella_salivae', 'Prevotella_jejuni', 'Soonwooa_purpurea', 'Gemella_taiwanensis', 'IL5', 'GMCSF', 'IL12p70']	0.995	0.99	1.0
['Prevotella_salivae', 'Prevotella_jejuni', 'Kallipyga_gabonensis', 'Rothia_mucilaginosa', 'IL6', 'IL5', 'TNFa', 'IFNg', 'IL12p70']	0.995	0.99	1.0
['Prevotella_salivae', 'Prevotella_jejuni', 'Soonwooa_purpurea', 'IL5', 'TNFa', 'IFNg', 'IL12p70']	0.995	0.99	1.0
['Prevotella_salivae', 'Prevotella_jejuni', 'Soonwooa_purpurea', 'Neisseria_perflava', 'Granulicatella_elegans', 'Porphyromonas_pasteri', 'Gemella_taiwanensis', 'IL6', 'IL5', 'GCSF', 'IL12p70']	0.995	0.99	1.0
['Prevotella_salivae', 'Prevotella_jejuni', 'Neisseria_perflava', 'Granulicatella_elegans', 'Porphyromonas_pasteri', 'Streptococcus_oralis', 'GMCSF']	0.995	0.99	1.0
['Prevotella_salivae', 'Prevotella_jejuni', 'Granulicatella_elegans', 'Porphyromonas_pasteri', 'Gemella_taiwanensis', 'Rothia_mucilaginosa', 'IL5', 'GCSF', 'IL2']	0.995	0.99	1.0
['Prevotella_salivae', 'Veillonella_infantium', 'Soonwooa_purpurea', 'Gemella_taiwanensis', 'IL6', 'IL5', 'GCSF', 'IL2']	0.995	0.99	1.0
['Prevotella_salivae', 'Prevotella_jejuni', 'Neisseria_perflava', 'Kallipyga_gabonensis', 'Streptococcus_oralis', 'IL6', 'GMCSF']	0.995	0.99	1.0
['Prevotella_salivae', 'Prevotella_jejuni', 'Granulicatella_elegans', 'Porphyromonas_pasteri', 'Gemella_taiwanensis', 'Rothia_mucilaginosa', 'IL5', 'GMCSF', 'IL12p70']	0.995	0.99	1.0
['Prevotella_salivae', 'Prevotella_jejuni', 'Soonwooa_purpurea', 'Neisseria_perflava', 'Kallipyga_gabonensis', 'IL6', 'IL5', 'GCSF', 'IL2', 'GMCSF', 'IL12p70']	0.995	0.99	1.0
['Prevotella_salivae', 'Prevotella_jejuni', 'Neisseria_perflava', 'Kallipyga_gabonensis', 'Streptococcus_oralis', 'IL6', 'GCSF']	0.995	0.99	1.0
['Prevotella_jejuni', 'Kallipyga_gabonensis', 'Granulicatella_elegans', 'Porphyromonas_pasteri', 'Gemella_taiwanensis', 'Rothia_mucilaginosa', 'Streptococcus_oralis', 'IL5', 'GCSF', 'IL2', 'IL12p70']	0.995	0.99	1.0
['Veillonella_infantium', 'Prevotella_jejuni', 'Soonwooa_purpurea', 'Kallipyga_gabonensis', 'Granulicatella_elegans', 'Porphyromonas_pasteri', 'Gemella_taiwanensis', 'Rothia_mucilaginosa', 'Streptococcus_oralis', 'IL6', 'IL5', 'GCSF', 'IL2', 'IL12p70']	0.995	0.99	1.0
['Prevotella_salivae', 'Prevotella_jejuni', 'Granulicatella_elegans', 'Porphyromonas_pasteri', 'Gemella_taiwanensis', 'Rothia_mucilaginosa', 'IL5', 'TNFa', 'IL12p70']	0.995	0.99	1.0
['Prevotella_salivae', 'Prevotella_jejuni', 'Granulicatella_elegans', 'Porphyromonas_pasteri', 'Gemella_taiwanensis', 'Rothia_mucilaginosa', 'IL5', 'TNFa', 'IFNg']	0.995	0.99	1.0
['Prevotella_jejuni', 'Porphyromonas_pasteri', 'IL5', 'IL2', 'TNFa', 'IFNg', 'IL12p70']	0.995	0.99	1.0
['Veillonella_infantium', 'Soonwooa_purpurea', 'Rothia_mucilaginosa', 'IL6', 'IL5', 'GCSF', 'IL2', 'GMCSF', 'IL12p70']	0.995	0.99	1.0
['Prevotella_salivae', 'Prevotella_jejuni', 'Granulicatella_elegans', 'Porphyromonas_pasteri', 'Gemella_taiwanensis', 'Rothia_mucilaginosa', 'IL5', 'IL2', 'IL12p70']	0.995	0.99	1.0
['Prevotella_salivae', 'Prevotella_jejuni', 'Granulicatella_elegans', 'Porphyromonas_pasteri', 'Gemella_taiwanensis', 'Rothia_mucilaginosa', 'IL5', 'IL2', 'GMCSF']	0.995	0.99	1.0
['Prevotella_salivae', 'Veillonella_infantium', 'Soonwooa_purpurea', 'Kallipyga_gabonensis', 'Granulicatella_elegans', 'Streptococcus_oralis', 'GCSF', 'GMCSF', 'IL12p70']	0.995	0.99	1.0
['Prevotella_salivae', 'Prevotella_jejuni', 'Granulicatella_elegans', 'Porphyromonas_pasteri', 'Gemella_taiwanensis', 'Rothia_mucilaginosa', 'IL5', 'GCSF', 'IL12p70']	0.995	0.99	1.0
['Prevotella_jejuni', 'Kallipyga_gabonensis', 'Granulicatella_elegans', 'Porphyromonas_pasteri', 'Gemella_taiwanensis', 'Rothia_mucilaginosa', 'Streptococcus_oralis', 'IL5', 'GCSF', 'GMCSF', 'IL12p70']	0.995	0.99	1.0
['Prevotella_jejuni', 'Porphyromonas_pasteri', 'IL5', 'GCSF', 'IL2', 'GMCSF', 'IL12p70']	0.995	0.99	1.0
['Prevotella_salivae', 'Veillonella_infantium', 'Soonwooa_purpurea', 'Kallipyga_gabonensis', 'Granulicatella_elegans', 'Streptococcus_oralis', 'GCSF', 'IL2', 'IL12p70']	0.995	0.99	1.0
['Kallipyga_gabonensis', 'Granulicatella_elegans', 'Porphyromonas_pasteri', 'Rothia_mucilaginosa', 'IL6', 'IL5', 'IL2', 'GMCSF']	0.995	0.99	1.0
['Veillonella_infantium', 'Soonwooa_purpurea', 'Kallipyga_gabonensis', 'Granulicatella_elegans', 'Rothia_mucilaginosa', 'IL6', 'IL5', 'GCSF', 'IL2', 'IL12p70']	0.995	0.99	1.0
['Veillonella_infantium', 'Soonwooa_purpurea', 'Kallipyga_gabonensis', 'Granulicatella_elegans', 'Rothia_mucilaginosa', 'IL6', 'IL5', 'GCSF', 'IL2', 'GMCSF']	0.995	0.99	1.0
['Prevotella_jejuni', 'Kallipyga_gabonensis', 'Granulicatella_elegans', 'Porphyromonas_pasteri', 'Gemella_taiwanensis', 'Rothia_mucilaginosa', 'Streptococcus_oralis', 'IL5', 'IL2', 'GMCSF', 'IL12p70']	0.995	0.99	1.0
['Prevotella_salivae', 'Prevotella_jejuni', 'Neisseria_perflava', 'Kallipyga_gabonensis', 'Streptococcus_oralis', 'IL2', 'IL12p70']	0.995	0.99	1.0
['Prevotella_salivae', 'Veillonella_infantium', 'Soonwooa_purpurea', 'Gemella_taiwanensis', 'IL6', 'IL5', 'GCSF', 'IL12p70']	0.995	0.99	1.0
['Prevotella_salivae', 'Prevotella_jejuni', 'Neisseria_perflava', 'Kallipyga_gabonensis', 'Streptococcus_oralis', 'IL2', 'GMCSF']	0.995	0.99	1.0
['Prevotella_salivae', 'Prevotella_jejuni', 'Neisseria_perflava', 'Kallipyga_gabonensis', 'Streptococcus_oralis', 'GCSF', 'IL12p70']	0.995	0.99	1.0
['Prevotella_salivae', 'Veillonella_infantium', 'Soonwooa_purpurea', 'Gemella_taiwanensis', 'IL6', 'IL5', 'GCSF', 'GMCSF']	0.995	0.99	1.0
['Prevotella_salivae', 'Veillonella_infantium', 'Soonwooa_purpurea', 'Kallipyga_gabonensis', 'Granulicatella_elegans', 'Streptococcus_oralis', 'GCSF', 'IL2', 'GMCSF']	0.995	0.99	1.0
['Prevotella_salivae', 'Prevotella_jejuni', 'Neisseria_perflava', 'Kallipyga_gabonensis', 'Streptococcus_oralis', 'GCSF', 'GMCSF']	0.995	0.99	1.0
['Kallipyga_gabonensis', 'Granulicatella_elegans', 'Porphyromonas_pasteri', 'Rothia_mucilaginosa', 'IL6', 'IL5', 'GCSF', 'IL12p70']	0.995	0.99	1.0
['Prevotella_salivae', 'Prevotella_jejuni', 'Neisseria_perflava', 'Kallipyga_gabonensis', 'Streptococcus_oralis', 'GCSF', 'IL2']	0.995	0.99	1.0
['Kallipyga_gabonensis', 'Granulicatella_elegans', 'Porphyromonas_pasteri', 'Rothia_mucilaginosa', 'IL6', 'IL5', 'GCSF', 'GMCSF']	0.995	0.99	1.0
['Kallipyga_gabonensis', 'Granulicatella_elegans', 'Porphyromonas_pasteri', 'Rothia_mucilaginosa', 'IL6', 'IL5', 'GCSF', 'IL2']	0.995	0.99	1.0
['Prevotella_salivae', 'Prevotella_jejuni', 'Granulicatella_elegans', 'Porphyromonas_pasteri', 'Gemella_taiwanensis', 'Rothia_mucilaginosa', 'IL5', 'GCSF', 'GMCSF']	0.995	0.99	1.0
['Prevotella_jejuni', 'Soonwooa_purpurea', 'Neisseria_perflava', 'Kallipyga_gabonensis', 'Porphyromonas_pasteri', 'Gemella_taiwanensis', 'Rothia_mucilaginosa', 'IL6', 'IL5', 'GCSF', 'IL2', 'GMCSF']	0.995	0.99	1.0
['Kallipyga_gabonensis', 'Granulicatella_elegans', 'Porphyromonas_pasteri', 'Gemella_taiwanensis', 'IL5', 'IL2', 'GMCSF', 'IL12p70']	0.995	0.99	1.0
['Veillonella_infantium', 'Soonwooa_purpurea', 'Rothia_mucilaginosa', 'IL6', 'IL5', 'IL2', 'TNFa', 'IFNg', 'IL12p70']	0.995	0.99	1.0
['Prevotella_salivae', 'Prevotella_jejuni', 'Soonwooa_purpurea', 'Neisseria_perflava', 'Granulicatella_elegans', 'Porphyromonas_pasteri', 'Gemella_taiwanensis', 'Rothia_mucilaginosa', 'IL6', 'IL5', 'GMCSF']	0.995	0.99	1.0
['Prevotella_salivae', 'Prevotella_jejuni', 'Granulicatella_elegans', 'Porphyromonas_pasteri', 'Gemella_taiwanensis', 'Rothia_mucilaginosa', 'IL6', 'IL5', 'IL12p70']	0.995	0.99	1.0
['Prevotella_salivae', 'Prevotella_jejuni', 'Granulicatella_elegans', 'Porphyromonas_pasteri', 'Gemella_taiwanensis', 'Rothia_mucilaginosa', 'IL6', 'IL5', 'GMCSF']	0.995	0.99	1.0
['Prevotella_salivae', 'Prevotella_jejuni', 'Neisseria_perflava', 'Kallipyga_gabonensis', 'Gemella_taiwanensis', 'IL2', 'IL12p70']	0.995	0.99	1.0
['Prevotella_salivae', 'Prevotella_jejuni', 'Granulicatella_elegans', 'Porphyromonas_pasteri', 'Gemella_taiwanensis', 'Rothia_mucilaginosa', 'IL6', 'IL5', 'TNFa']	0.995	0.99	1.0
['Prevotella_salivae', 'Prevotella_jejuni', 'Neisseria_perflava', 'Kallipyga_gabonensis', 'Gemella_taiwanensis', 'IL2', 'GMCSF']	0.995	0.99	1.0
['Prevotella_salivae', 'Prevotella_jejuni', 'Granulicatella_elegans', 'Porphyromonas_pasteri', 'Gemella_taiwanensis', 'Rothia_mucilaginosa', 'IL6', 'IL5', 'GCSF']	0.995	0.99	1.0
['Prevotella_salivae', 'Prevotella_jejuni', 'Neisseria_perflava', 'Kallipyga_gabonensis', 'Gemella_taiwanensis', 'GCSF', 'IL12p70']	0.995	0.99	1.0
['Prevotella_salivae', 'Veillonella_infantium', 'Prevotella_jejuni', 'Soonwooa_purpurea', 'Kallipyga_gabonensis', 'Granulicatella_elegans', 'IL6', 'IL5', 'IL2', 'TNFa', 'IFNg']	0.995	0.99	1.0
['Prevotella_salivae', 'Prevotella_jejuni', 'Neisseria_perflava', 'Kallipyga_gabonensis', 'Gemella_taiwanensis', 'GCSF', 'GMCSF']	0.995	0.99	1.0
['Prevotella_salivae', 'Prevotella_jejuni', 'Soonwooa_purpurea', 'Neisseria_perflava', 'Granulicatella_elegans', 'Porphyromonas_pasteri', 'Gemella_taiwanensis', 'Rothia_mucilaginosa', 'IL5', 'GCSF', 'IL2']	0.995	0.99	1.0
['Prevotella_salivae', 'Prevotella_jejuni', 'Neisseria_perflava', 'Kallipyga_gabonensis', 'Gemella_taiwanensis', 'GCSF', 'IL2']	0.995	0.99	1.0
['Prevotella_salivae', 'Prevotella_jejuni', 'Neisseria_perflava', 'Kallipyga_gabonensis', 'Gemella_taiwanensis', 'IL5', 'IL12p70']	0.995	0.99	1.0
['Prevotella_salivae', 'Veillonella_infantium', 'Prevotella_jejuni', 'Soonwooa_purpurea', 'Kallipyga_gabonensis', 'Granulicatella_elegans', 'IL6', 'IL5', 'IL2', 'TNFa', 'IL12p70']	0.995	0.99	1.0
['Prevotella_salivae', 'Veillonella_infantium', 'Prevotella_jejuni', 'Soonwooa_purpurea', 'Kallipyga_gabonensis', 'Granulicatella_elegans', 'IL6', 'IL5', 'IL2', 'GMCSF', 'IL12p70']	0.995	0.99	1.0
['Prevotella_salivae', 'Prevotella_jejuni', 'Neisseria_perflava', 'Kallipyga_gabonensis', 'Gemella_taiwanensis', 'GMCSF', 'IL12p70']	0.995	0.99	1.0
['Prevotella_salivae', 'Veillonella_infantium', 'Prevotella_jejuni', 'Soonwooa_purpurea', 'Kallipyga_gabonensis', 'Granulicatella_elegans', 'IL6', 'IL5', 'GCSF', 'GMCSF', 'IL12p70']	0.995	0.99	1.0
['Prevotella_salivae', 'Veillonella_infantium', 'Soonwooa_purpurea', 'Gemella_taiwanensis', 'Streptococcus_oralis', 'GCSF', 'GMCSF', 'IL12p70']	0.995	0.99	1.0
['Prevotella_jejuni', 'Kallipyga_gabonensis', 'Granulicatella_elegans', 'Porphyromonas_pasteri', 'Gemella_taiwanensis', 'Rothia_mucilaginosa', 'Streptococcus_oralis', 'IL6', 'IL5', 'GMCSF', 'IL12p70']	0.995	0.99	1.0
['Prevotella_jejuni', 'Soonwooa_purpurea', 'Neisseria_perflava', 'Kallipyga_gabonensis', 'Porphyromonas_pasteri', 'Gemella_taiwanensis', 'Rothia_mucilaginosa', 'IL6', 'IL5', 'GCSF', 'IL2', 'IL12p70']	0.995	0.99	1.0
['Prevotella_salivae', 'Prevotella_jejuni', 'Neisseria_perflava', 'Kallipyga_gabonensis', 'Rothia_mucilaginosa', 'IL5', 'GMCSF']	0.995	0.99	1.0
['Prevotella_salivae', 'Veillonella_infantium', 'Soonwooa_purpurea', 'Gemella_taiwanensis', 'Streptococcus_oralis', 'IL2', 'GMCSF', 'IL12p70']	0.995	0.99	1.0
['Prevotella_salivae', 'Prevotella_jejuni', 'Granulicatella_elegans', 'Porphyromonas_pasteri', 'Gemella_taiwanensis', 'Rothia_mucilaginosa', 'IL6', 'GMCSF', 'IL12p70']	0.995	0.99	1.0
['Prevotella_salivae', 'Prevotella_jejuni', 'Neisseria_perflava', 'Kallipyga_gabonensis', 'Rothia_mucilaginosa', 'IL5', 'GCSF']	0.995	0.99	1.0
['Prevotella_salivae', 'Veillonella_infantium', 'Prevotella_jejuni', 'Soonwooa_purpurea', 'Kallipyga_gabonensis', 'Granulicatella_elegans', 'IL6', 'IL5', 'GCSF', 'IL2', 'GMCSF']	0.995	0.99	1.0
['Prevotella_salivae', 'Prevotella_jejuni', 'Granulicatella_elegans', 'Porphyromonas_pasteri', 'Gemella_taiwanensis', 'Rothia_mucilaginosa', 'IL6', 'TNFa', 'IFNg']	0.995	0.99	1.0
['Prevotella_salivae', 'Prevotella_jejuni', 'Soonwooa_purpurea', 'Neisseria_perflava', 'Granulicatella_elegans', 'Porphyromonas_pasteri', 'Gemella_taiwanensis', 'Rothia_mucilaginosa', 'IL6', 'IL5', 'GCSF']	0.995	0.99	1.0
['Prevotella_jejuni', 'Soonwooa_purpurea', 'Neisseria_perflava', 'Kallipyga_gabonensis', 'Porphyromonas_pasteri', 'Gemella_taiwanensis', 'Rothia_mucilaginosa', 'IL6', 'IL5', 'GCSF', 'GMCSF', 'IL12p70']	0.995	0.99	1.0
['Prevotella_salivae', 'Veillonella_infantium', 'Prevotella_jejuni', 'Soonwooa_purpurea', 'Kallipyga_gabonensis', 'Granulicatella_elegans', 'IL6', 'IL5', 'GCSF', 'IL2', 'IL12p70']	0.995	0.99	1.0
['Prevotella_salivae', 'Veillonella_infantium', 'Soonwooa_purpurea', 'Kallipyga_gabonensis', 'Granulicatella_elegans', 'Streptococcus_oralis', 'IL2', 'GMCSF', 'IL12p70']	0.995	0.99	1.0
['Prevotella_salivae', 'Prevotella_jejuni', 'Granulicatella_elegans', 'Porphyromonas_pasteri', 'Gemella_taiwanensis', 'Rothia_mucilaginosa', 'IL6', 'IL2', 'GMCSF']	0.995	0.99	1.0
['Prevotella_jejuni', 'Soonwooa_purpurea', 'Neisseria_perflava', 'Kallipyga_gabonensis', 'Porphyromonas_pasteri', 'Gemella_taiwanensis', 'Rothia_mucilaginosa', 'IL6', 'IL5', 'IL2', 'GMCSF', 'IL12p70']	0.995	0.99	1.0
['Prevotella_jejuni', 'Kallipyga_gabonensis', 'Granulicatella_elegans', 'Porphyromonas_pasteri', 'Gemella_taiwanensis', 'Rothia_mucilaginosa', 'Streptococcus_oralis', 'IL6', 'IL5', 'GCSF', 'IL12p70']	0.995	0.99	1.0
['Prevotella_salivae', 'Veillonella_infantium', 'Prevotella_jejuni', 'Soonwooa_purpurea', 'Kallipyga_gabonensis', 'Granulicatella_elegans', 'Streptococcus_oralis', 'GCSF', 'IL2', 'GMCSF', 'IL12p70']	0.995	0.99	1.0
['Prevotella_salivae', 'Prevotella_jejuni', 'Neisseria_perflava', 'Kallipyga_gabonensis', 'Streptococcus_oralis', 'GMCSF', 'IL12p70']	0.995	0.99	1.0
['Prevotella_salivae', 'Veillonella_infantium', 'Soonwooa_purpurea', 'Gemella_taiwanensis', 'IL6', 'IL5', 'IL2', 'TNFa']	0.995	0.99	1.0
['Prevotella_salivae', 'Prevotella_jejuni', 'Neisseria_perflava', 'Kallipyga_gabonensis', 'IL6', 'IL5', 'GCSF']	0.995	0.99	1.0
['Prevotella_salivae', 'Prevotella_jejuni', 'Granulicatella_elegans', 'Porphyromonas_pasteri', 'Gemella_taiwanensis', 'Streptococcus_oralis', 'IL6', 'GCSF', 'GMCSF']	0.995	0.99	1.0
['Prevotella_jejuni', 'Kallipyga_gabonensis', 'Granulicatella_elegans', 'Porphyromonas_pasteri', 'Gemella_taiwanensis', 'Rothia_mucilaginosa', 'IL6', 'IL5', 'IL2', 'GMCSF', 'IL12p70']	0.995	0.99	1.0
['Veillonella_infantium', 'Soonwooa_purpurea', 'Gemella_taiwanensis', 'IL6', 'IL5', 'GCSF', 'IL2', 'GMCSF', 'IL12p70']	0.995	0.99	1.0
['Prevotella_jejuni', 'Porphyromonas_pasteri', 'IL6', 'IL5', 'IL2', 'GMCSF', 'IL12p70']	0.995	0.99	1.0
['Veillonella_infantium', 'Soonwooa_purpurea', 'Kallipyga_gabonensis', 'Granulicatella_elegans', 'Rothia_mucilaginosa', 'IL5', 'IL2', 'TNFa', 'IFNg', 'IL12p70']	0.995	0.99	1.0
['Prevotella_jejuni', 'Kallipyga_gabonensis', 'Granulicatella_elegans', 'Porphyromonas_pasteri', 'Gemella_taiwanensis', 'Rothia_mucilaginosa', 'IL6', 'IL5', 'IL2', 'TNFa', 'IFNg']	0.995	0.99	1.0
['Kallipyga_gabonensis', 'Granulicatella_elegans', 'Porphyromonas_pasteri', 'Rothia_mucilaginosa', 'IL5', 'IL2', 'GMCSF', 'IL12p70']	0.995	0.99	1.0
['Prevotella_salivae', 'Prevotella_jejuni', 'Neisseria_perflava', 'Kallipyga_gabonensis', 'IL2', 'GMCSF', 'IL12p70']	0.995	0.99	1.0
['Veillonella_infantium', 'Soonwooa_purpurea', 'Gemella_taiwanensis', 'IL6', 'IL5', 'IL2', 'TNFa', 'IFNg', 'IL12p70']	0.995	0.99	1.0
['Prevotella_jejuni', 'Kallipyga_gabonensis', 'Granulicatella_elegans', 'Porphyromonas_pasteri', 'Gemella_taiwanensis', 'Rothia_mucilaginosa', 'IL6', 'IL5', 'GCSF', 'GMCSF', 'IL12p70']	0.995	0.99	1.0
['Veillonella_infantium', 'Soonwooa_purpurea', 'Kallipyga_gabonensis', 'Granulicatella_elegans', 'Rothia_mucilaginosa', 'IL5', 'GCSF', 'IL2', 'GMCSF', 'IL12p70']	0.995	0.99	1.0
['Prevotella_salivae', 'Prevotella_jejuni', 'Granulicatella_elegans', 'Porphyromonas_pasteri', 'Gemella_taiwanensis', 'Streptococcus_oralis', 'IL6', 'GCSF', 'IL2']	0.995	0.99	1.0
['Prevotella_salivae', 'Veillonella_infantium', 'Soonwooa_purpurea', 'Gemella_taiwanensis', 'IL6', 'GCSF', 'IL2', 'GMCSF']	0.995	0.99	1.0
['Prevotella_salivae', 'Prevotella_jejuni', 'Neisseria_perflava', 'Kallipyga_gabonensis', 'GCSF', 'GMCSF', 'IL12p70']	0.995	0.99	1.0
['Veillonella_infantium', 'Soonwooa_purpurea', 'Kallipyga_gabonensis', 'Granulicatella_elegans', 'Rothia_mucilaginosa', 'IL6', 'IL2', 'TNFa', 'IFNg', 'IL12p70']	0.995	0.99	1.0
['Prevotella_jejuni', 'Porphyromonas_pasteri', 'IL6', 'IL5', 'IL2', 'TNFa', 'IFNg']	0.995	0.99	1.0
['Prevotella_salivae', 'Prevotella_jejuni', 'Neisseria_perflava', 'Granulicatella_elegans', 'Porphyromonas_pasteri', 'Gemella_taiwanensis', 'GCSF']	0.995	0.99	1.0
['Prevotella_salivae', 'Veillonella_infantium', 'Soonwooa_purpurea', 'Gemella_taiwanensis', 'IL6', 'GCSF', 'IL2', 'IL12p70']	0.995	0.99	1.0
['Prevotella_salivae', 'Prevotella_jejuni', 'Granulicatella_elegans', 'Porphyromonas_pasteri', 'Gemella_taiwanensis', 'Streptococcus_oralis', 'IL6', 'IL2', 'GMCSF']	0.995	0.99	1.0
['Prevotella_salivae', 'Prevotella_jejuni', 'Neisseria_perflava', 'Granulicatella_elegans', 'Porphyromonas_pasteri', 'Streptococcus_oralis', 'GCSF']	0.995	0.99	1.0
['Prevotella_salivae', 'Soonwooa_purpurea', 'Neisseria_perflava', 'Granulicatella_elegans', 'Rothia_mucilaginosa', 'IL5', 'GCSF', 'IL12p70']	0.995	0.99	1.0
['Prevotella_jejuni', 'Porphyromonas_pasteri', 'IL6', 'IL5', 'GCSF', 'IL2', 'GMCSF']	0.995	0.99	1.0
['Prevotella_salivae', 'Veillonella_infantium', 'Prevotella_jejuni', 'Soonwooa_purpurea', 'Granulicatella_elegans', 'Gemella_taiwanensis', 'Streptococcus_oralis', 'IL5', 'GCSF', 'IL2', 'GMCSF', 'IL12p70']	0.995	0.99	1.0
['Prevotella_jejuni', 'Porphyromonas_pasteri', 'IL6', 'IL5', 'GCSF', 'IL2', 'IL12p70']	0.995	0.99	1.0
['Prevotella_salivae', 'Prevotella_jejuni', 'Granulicatella_elegans', 'Porphyromonas_pasteri', 'Gemella_taiwanensis', 'Streptococcus_oralis', 'IL6', 'IL2', 'IL12p70']	0.995	0.99	1.0
['Prevotella_salivae', 'Veillonella_infantium', 'Prevotella_jejuni', 'Soonwooa_purpurea', 'Kallipyga_gabonensis', 'Granulicatella_elegans', 'Streptococcus_oralis', 'IL5', 'IL2', 'GMCSF', 'IL12p70']	0.995	0.99	1.0
['Prevotella_jejuni', 'Kallipyga_gabonensis', 'Granulicatella_elegans', 'Porphyromonas_pasteri', 'Gemella_taiwanensis', 'Rothia_mucilaginosa', 'IL6', 'IL5', 'TNFa', 'IFNg', 'IL12p70']	0.995	0.99	1.0
['Prevotella_salivae', 'Prevotella_jejuni', 'Soonwooa_purpurea', 'Neisseria_perflava', 'Kallipyga_gabonensis', 'Rothia_mucilaginosa', 'IL5', 'GCSF', 'IL2', 'GMCSF', 'IL12p70']	0.995	0.99	1.0
['Prevotella_salivae', 'Soonwooa_purpurea', 'Neisseria_perflava', 'Granulicatella_elegans', 'Rothia_mucilaginosa', 'IL5', 'GMCSF', 'IL12p70']	0.995	0.99	1.0
['Prevotella_jejuni', 'Porphyromonas_pasteri', 'IL6', 'IL5', 'GCSF', 'GMCSF', 'IL12p70']	0.995	0.99	1.0
['Prevotella_salivae', 'Prevotella_jejuni', 'Neisseria_perflava', 'Granulicatella_elegans', 'Porphyromonas_pasteri', 'Gemella_taiwanensis', 'IL12p70']	0.995	0.99	1.0
['Prevotella_salivae', 'Prevotella_jejuni', 'Granulicatella_elegans', 'Porphyromonas_pasteri', 'Gemella_taiwanensis', 'Streptococcus_oralis', 'IL6', 'GCSF', 'IL12p70']	0.995	0.99	1.0
['Prevotella_salivae', 'Prevotella_jejuni', 'Neisseria_perflava', 'Granulicatella_elegans', 'Porphyromonas_pasteri', 'Gemella_taiwanensis', 'GMCSF']	0.995	0.99	1.0
['Prevotella_jejuni', 'Kallipyga_gabonensis', 'Granulicatella_elegans', 'Porphyromonas_pasteri', 'Gemella_taiwanensis', 'Rothia_mucilaginosa', 'IL6', 'IL5', 'GCSF', 'IL2', 'IL12p70']	0.995	0.99	1.0
['Prevotella_jejuni', 'Kallipyga_gabonensis', 'Granulicatella_elegans', 'Porphyromonas_pasteri', 'Gemella_taiwanensis', 'Rothia_mucilaginosa', 'IL6', 'IL5', 'GCSF', 'IL2', 'GMCSF']	0.995	0.99	1.0
['Prevotella_salivae', 'Prevotella_jejuni', 'Neisseria_perflava', 'Kallipyga_gabonensis', 'GCSF', 'IL2', 'IL12p70']	0.995	0.99	1.0
['Prevotella_salivae', 'Prevotella_jejuni', 'Neisseria_perflava', 'Kallipyga_gabonensis', 'IL6', 'GCSF', 'GMCSF']	0.995	0.99	1.0
['Veillonella_infantium', 'Soonwooa_purpurea', 'Kallipyga_gabonensis', 'Granulicatella_elegans', 'Rothia_mucilaginosa', 'IL6', 'IL5', 'IL2', 'GMCSF', 'IL12p70']	0.995	0.99	1.0
['Prevotella_salivae', 'Prevotella_jejuni', 'Neisseria_perflava', 'Kallipyga_gabonensis', 'IL6', 'IL2', 'IL12p70']	0.995	0.99	1.0
['Prevotella_salivae', 'Prevotella_jejuni', 'Neisseria_perflava', 'Kallipyga_gabonensis', 'IL6', 'IL2', 'GMCSF']	0.995	0.99	1.0
['Veillonella_infantium', 'Soonwooa_purpurea', 'Kallipyga_gabonensis', 'Granulicatella_elegans', 'Rothia_mucilaginosa', 'IL6', 'IL5', 'IL2', 'TNFa', 'IL12p70']	0.995	0.99	1.0
['Prevotella_salivae', 'Prevotella_jejuni', 'Neisseria_perflava', 'Kallipyga_gabonensis', 'IL6', 'GCSF', 'IL12p70']	0.995	0.99	1.0
['Prevotella_salivae', 'Prevotella_jejuni', 'Granulicatella_elegans', 'Porphyromonas_pasteri', 'Gemella_taiwanensis', 'Rothia_mucilaginosa', 'IL2', 'TNFa', 'IFNg']	0.995	0.99	1.0
['Veillonella_infantium', 'Soonwooa_purpurea', 'Kallipyga_gabonensis', 'Granulicatella_elegans', 'Rothia_mucilaginosa', 'IL6', 'IL5', 'IL2', 'TNFa', 'IFNg']	0.995	0.99	1.0
['Prevotella_salivae', 'Prevotella_jejuni', 'Neisseria_perflava', 'Kallipyga_gabonensis', 'IL6', 'GMCSF', 'IL12p70']	0.995	0.99	1.0
['Prevotella_salivae', 'Prevotella_jejuni', 'Neisseria_perflava', 'Kallipyga_gabonensis', 'IL6', 'GCSF', 'IL2']	0.995	0.99	1.0
['Kallipyga_gabonensis', 'Granulicatella_elegans', 'Porphyromonas_pasteri', 'Rothia_mucilaginosa', 'IL6', 'IL5', 'GMCSF', 'IL12p70']	0.995	0.99	1.0
['Prevotella_salivae', 'Veillonella_infantium', 'Soonwooa_purpurea', 'Gemella_taiwanensis', 'IL6', 'IL5', 'IL2', 'GMCSF']	0.995	0.99	1.0
['Prevotella_salivae', 'Prevotella_jejuni', 'Neisseria_perflava', 'Kallipyga_gabonensis', 'IL6', 'IL5', 'GMCSF']	0.995	0.99	1.0
['Veillonella_infantium', 'Soonwooa_purpurea', 'Kallipyga_gabonensis', 'Granulicatella_elegans', 'Rothia_mucilaginosa', 'IL6', 'IL5', 'GCSF', 'GMCSF', 'IL12p70']	0.995	0.99	1.0
['Prevotella_jejuni', 'Porphyromonas_pasteri', 'IL6', 'IL2', 'TNFa', 'IFNg', 'IL12p70']	0.995	0.99	1.0
['Prevotella_salivae', 'Prevotella_jejuni', 'Granulicatella_elegans', 'Porphyromonas_pasteri', 'Gemella_taiwanensis', 'Rothia_mucilaginosa', 'IL2', 'GMCSF', 'IL12p70']	0.995	0.99	1.0
['Prevotella_salivae', 'Veillonella_infantium', 'Soonwooa_purpurea', 'Gemella_taiwanensis', 'IL6', 'IL5', 'TNFa', 'IFNg']	0.995	0.99	1.0
['Kallipyga_gabonensis', 'Granulicatella_elegans', 'Porphyromonas_pasteri', 'Rothia_mucilaginosa', 'IL5', 'GCSF', 'GMCSF', 'IL12p70']	0.995	0.99	1.0
['Prevotella_salivae', 'Prevotella_jejuni', 'Neisseria_perflava', 'Kallipyga_gabonensis', 'IL5', 'IL2', 'IL12p70']	0.995	0.99	1.0
['Prevotella_salivae', 'Prevotella_jejuni', 'Neisseria_perflava', 'Kallipyga_gabonensis', 'GCSF', 'IL2', 'GMCSF']	0.995	0.99	1.0
['Prevotella_jejuni', 'Porphyromonas_pasteri', 'IL6', 'IL5', 'TNFa', 'IFNg', 'IL12p70']	0.995	0.99	1.0
['Prevotella_salivae', 'Prevotella_jejuni', 'Neisseria_perflava', 'Kallipyga_gabonensis', 'IL5', 'GMCSF', 'IL12p70']	0.995	0.99	1.0
['Kallipyga_gabonensis', 'Granulicatella_elegans', 'Porphyromonas_pasteri', 'Rothia_mucilaginosa', 'IL5', 'GCSF', 'IL2', 'IL12p70']	0.995	0.99	1.0
['Kallipyga_gabonensis', 'Granulicatella_elegans', 'Porphyromonas_pasteri', 'Rothia_mucilaginosa', 'IL5', 'GCSF', 'IL2', 'GMCSF']	0.995	0.99	1.0
['Prevotella_salivae', 'Veillonella_infantium', 'Soonwooa_purpurea', 'Gemella_taiwanensis', 'IL6', 'IL5', 'GMCSF', 'IL12p70']	0.995	0.99	1.0
['Veillonella_infantium', 'Soonwooa_purpurea', 'Kallipyga_gabonensis', 'Granulicatella_elegans', 'Rothia_mucilaginosa', 'IL6', 'IL5', 'TNFa', 'IFNg', 'IL12p70']	0.995	0.99	1.0
['Prevotella_salivae', 'Prevotella_jejuni', 'Neisseria_perflava', 'Kallipyga_gabonensis', 'IL5', 'GCSF', 'IL2']	0.995	0.99	1.0
['Prevotella_salivae', 'Prevotella_jejuni', 'Neisseria_perflava', 'Kallipyga_gabonensis', 'IL5', 'IL2', 'GMCSF']	0.995	0.99	1.0
['Prevotella_salivae', 'Veillonella_infantium', 'Soonwooa_purpurea', 'Gemella_taiwanensis', 'IL6', 'IL5', 'TNFa', 'IL12p70']	0.995	0.99	1.0
['Prevotella_salivae', 'Prevotella_jejuni', 'Neisseria_perflava', 'Kallipyga_gabonensis', 'IL5', 'GCSF', 'IL12p70']	0.995	0.99	1.0
['Prevotella_salivae', 'Prevotella_jejuni', 'Granulicatella_elegans', 'Porphyromonas_pasteri', 'Gemella_taiwanensis', 'Rothia_mucilaginosa', 'TNFa', 'IFNg', 'IL12p70']	0.995	0.99	1.0
['Prevotella_salivae', 'Prevotella_jejuni', 'Soonwooa_purpurea', 'Neisseria_perflava', 'Kallipyga_gabonensis', 'Streptococcus_oralis', 'IL6', 'GCSF', 'IL2', 'GMCSF', 'IL12p70']	0.995	0.99	1.0
['Prevotella_jejuni', 'Porphyromonas_pasteri', 'IL6', 'GCSF', 'IL2', 'GMCSF', 'IL12p70']	0.995	0.99	1.0
['Veillonella_infantium', 'Soonwooa_purpurea', 'Kallipyga_gabonensis', 'Granulicatella_elegans', 'Gemella_taiwanensis', 'IL5', 'IL2', 'TNFa', 'IFNg', 'IL12p70']	0.995	0.99	1.0
['Prevotella_salivae', 'Prevotella_jejuni', 'Soonwooa_purpurea', 'Neisseria_perflava', 'Granulicatella_elegans', 'Porphyromonas_pasteri', 'Gemella_taiwanensis', 'Rothia_mucilaginosa', 'IL5', 'GCSF', 'GMCSF']	0.995	0.99	1.0
['Prevotella_salivae', 'Prevotella_jejuni', 'Soonwooa_purpurea', 'Neisseria_perflava', 'Granulicatella_elegans', 'Porphyromonas_pasteri', 'Gemella_taiwanensis', 'IL6', 'IL5', 'GCSF', 'GMCSF']	0.995	0.99	1.0
['Prevotella_salivae', 'Veillonella_infantium', 'Soonwooa_purpurea', 'Kallipyga_gabonensis', 'Granulicatella_elegans', 'IL6', 'GCSF', 'GMCSF', 'IL12p70']	0.995	0.99	1.0
['Veillonella_infantium', 'Neisseria_perflava', 'Kallipyga_gabonensis', 'Granulicatella_elegans', 'Porphyromonas_pasteri', 'Gemella_taiwanensis', 'IL6', 'GMCSF', 'IL12p70']	0.995	0.99	1.0
['Prevotella_salivae', 'Veillonella_infantium', 'Soonwooa_purpurea', 'Kallipyga_gabonensis', 'Granulicatella_elegans', 'IL6', 'GCSF', 'IL2', 'GMCSF']	0.995	0.99	1.0
['Veillonella_infantium', 'Neisseria_perflava', 'Kallipyga_gabonensis', 'Granulicatella_elegans', 'Porphyromonas_pasteri', 'Gemella_taiwanensis', 'IL5', 'GCSF', 'IL2']	0.995	0.99	1.0
['Prevotella_salivae', 'Prevotella_jejuni', 'Neisseria_perflava', 'Kallipyga_gabonensis', 'Granulicatella_elegans', 'IL6', 'GMCSF']	0.995	0.99	1.0
['Veillonella_infantium', 'Prevotella_jejuni', 'Soonwooa_purpurea', 'Kallipyga_gabonensis', 'Granulicatella_elegans', 'Porphyromonas_pasteri', 'Gemella_taiwanensis', 'Rothia_mucilaginosa', 'Streptococcus_oralis', 'IL6', 'IL5', 'GCSF', 'GMCSF', 'IL12p70']	0.995	0.99	1.0
['Veillonella_infantium', 'Neisseria_perflava', 'Kallipyga_gabonensis', 'Granulicatella_elegans', 'Porphyromonas_pasteri', 'Gemella_taiwanensis', 'IL5', 'GCSF', 'GMCSF']	0.995	0.99	1.0
['Prevotella_salivae', 'Prevotella_jejuni', 'Neisseria_perflava', 'Kallipyga_gabonensis', 'Granulicatella_elegans', 'IL6', 'GCSF']	0.995	0.99	1.0
['Prevotella_salivae', 'Veillonella_infantium', 'Soonwooa_purpurea', 'Kallipyga_gabonensis', 'Granulicatella_elegans', 'IL6', 'GCSF', 'IL2', 'IL12p70']	0.995	0.99	1.0
['Veillonella_infantium', 'Neisseria_perflava', 'Kallipyga_gabonensis', 'Granulicatella_elegans', 'Porphyromonas_pasteri', 'Gemella_taiwanensis', 'IL5', 'GCSF', 'IL12p70']	0.995	0.99	1.0
['Prevotella_salivae', 'Veillonella_infantium', 'Prevotella_jejuni', 'Soonwooa_purpurea', 'Kallipyga_gabonensis', 'Porphyromonas_pasteri', 'Gemella_taiwanensis', 'Rothia_mucilaginosa', 'Streptococcus_oralis', 'IL6', 'IL12p70']	0.995	0.99	1.0
['Prevotella_salivae', 'Prevotella_jejuni', 'Neisseria_perflava', 'Kallipyga_gabonensis', 'Granulicatella_elegans', 'Streptococcus_oralis', 'GMCSF']	0.995	0.99	1.0
['Veillonella_infantium', 'Neisseria_perflava', 'Kallipyga_gabonensis', 'Granulicatella_elegans', 'Porphyromonas_pasteri', 'Gemella_taiwanensis', 'IL5', 'IL2', 'GMCSF']	0.995	0.99	1.0
['Prevotella_salivae', 'Prevotella_jejuni', 'Neisseria_perflava', 'Kallipyga_gabonensis', 'Granulicatella_elegans', 'Streptococcus_oralis', 'IL2']	0.995	0.99	1.0
['Prevotella_salivae', 'Prevotella_jejuni', 'Neisseria_perflava', 'Kallipyga_gabonensis', 'Granulicatella_elegans', 'Streptococcus_oralis', 'GCSF']	0.995	0.99	1.0
['Prevotella_salivae', 'Prevotella_jejuni', 'Kallipyga_gabonensis', 'IL6', 'IL5', 'GCSF', 'IL2', 'GMCSF', 'IL12p70']	0.995	0.99	1.0
['Prevotella_salivae', 'Prevotella_jejuni', 'Kallipyga_gabonensis', 'IL6', 'IL5', 'IL2', 'TNFa', 'IFNg', 'IL12p70']	0.995	0.99	1.0
['Prevotella_salivae', 'Prevotella_jejuni', 'Soonwooa_purpurea', 'Neisseria_perflava', 'Granulicatella_elegans', 'Porphyromonas_pasteri', 'Gemella_taiwanensis', 'Streptococcus_oralis', 'IL6', 'GMCSF', 'IL12p70']	0.995	0.99	1.0
['Veillonella_infantium', 'Neisseria_perflava', 'Kallipyga_gabonensis', 'Granulicatella_elegans', 'Porphyromonas_pasteri', 'Gemella_taiwanensis', 'IL6', 'IL2', 'IL12p70']	0.995	0.99	1.0
['Prevotella_salivae', 'Prevotella_jejuni', 'Neisseria_perflava', 'Kallipyga_gabonensis', 'Granulicatella_elegans', 'IL2', 'IL12p70']	0.995	0.99	1.0
['Veillonella_infantium', 'Neisseria_perflava', 'Kallipyga_gabonensis', 'Granulicatella_elegans', 'Porphyromonas_pasteri', 'Gemella_taiwanensis', 'IL6', 'IL5', 'GMCSF']	0.995	0.99	1.0
['Prevotella_salivae', 'Prevotella_jejuni', 'Neisseria_perflava', 'Kallipyga_gabonensis', 'Granulicatella_elegans', 'GMCSF', 'IL12p70']	0.995	0.99	1.0
['Prevotella_salivae', 'Prevotella_jejuni', 'Soonwooa_purpurea', 'Neisseria_perflava', 'Granulicatella_elegans', 'Porphyromonas_pasteri', 'Gemella_taiwanensis', 'Streptococcus_oralis', 'IL6', 'IL2', 'GMCSF']	0.995	0.99	1.0
['Veillonella_infantium', 'Neisseria_perflava', 'Kallipyga_gabonensis', 'Granulicatella_elegans', 'Porphyromonas_pasteri', 'Gemella_taiwanensis', 'IL6', 'GCSF', 'IL2']	0.995	0.99	1.0
['Prevotella_salivae', 'Veillonella_infantium', 'Prevotella_jejuni', 'Soonwooa_purpurea', 'Kallipyga_gabonensis', 'Granulicatella_elegans', 'IL5', 'IL2', 'TNFa', 'IFNg', 'IL12p70']	0.995	0.99	1.0
['Veillonella_infantium', 'Neisseria_perflava', 'Kallipyga_gabonensis', 'Granulicatella_elegans', 'Porphyromonas_pasteri', 'Gemella_taiwanensis', 'IL6', 'GCSF', 'GMCSF']	0.995	0.99	1.0
['Prevotella_salivae', 'Veillonella_infantium', 'Soonwooa_purpurea', 'Kallipyga_gabonensis', 'Granulicatella_elegans', 'IL6', 'IL5', 'GMCSF', 'IL12p70']	0.995	0.99	1.0
['Prevotella_salivae', 'Prevotella_jejuni', 'Neisseria_perflava', 'Kallipyga_gabonensis', 'Granulicatella_elegans', 'IL5', 'IL12p70']	0.995	0.99	1.0
['Prevotella_salivae', 'Prevotella_jejuni', 'Neisseria_perflava', 'Kallipyga_gabonensis', 'Granulicatella_elegans', 'IL2', 'GMCSF']	0.995	0.99	1.0
['Veillonella_infantium', 'Neisseria_perflava', 'Kallipyga_gabonensis', 'Granulicatella_elegans', 'Porphyromonas_pasteri', 'Gemella_taiwanensis', 'IL6', 'GCSF', 'IL12p70']	0.995	0.99	1.0
['Prevotella_salivae', 'Prevotella_jejuni', 'Neisseria_perflava', 'Kallipyga_gabonensis', 'Granulicatella_elegans', 'GCSF', 'IL12p70']	0.995	0.99	1.0
['Prevotella_salivae', 'Prevotella_jejuni', 'Neisseria_perflava', 'Kallipyga_gabonensis', 'Granulicatella_elegans', 'GCSF', 'GMCSF']	0.995	0.99	1.0
['Veillonella_infantium', 'Neisseria_perflava', 'Kallipyga_gabonensis', 'Granulicatella_elegans', 'Porphyromonas_pasteri', 'Gemella_taiwanensis', 'IL6', 'IL2', 'GMCSF']	0.995	0.99	1.0
['Prevotella_salivae', 'Prevotella_jejuni', 'Neisseria_perflava', 'Kallipyga_gabonensis', 'Granulicatella_elegans', 'GCSF', 'IL2']	0.995	0.99	1.0
['Prevotella_salivae', 'Prevotella_jejuni', 'Soonwooa_purpurea', 'Neisseria_perflava', 'Granulicatella_elegans', 'Porphyromonas_pasteri', 'Gemella_taiwanensis', 'Streptococcus_oralis', 'IL5', 'IL2', 'IL12p70']	0.995	0.99	1.0
['Veillonella_infantium', 'Neisseria_perflava', 'Kallipyga_gabonensis', 'Granulicatella_elegans', 'Porphyromonas_pasteri', 'Gemella_taiwanensis', 'IL5', 'GMCSF', 'IL12p70']	0.995	0.99	1.0
['Prevotella_salivae', 'Veillonella_infantium', 'Soonwooa_purpurea', 'Kallipyga_gabonensis', 'Granulicatella_elegans', 'IL6', 'IL5', 'GCSF', 'IL2']	0.995	0.99	1.0
['Prevotella_jejuni', 'Gemella_taiwanensis', 'Rothia_mucilaginosa', 'IL6', 'IL5', 'GCSF', 'IL2']	0.995	0.99	1.0
['Prevotella_salivae', 'Veillonella_infantium', 'Soonwooa_purpurea', 'Gemella_taiwanensis', 'Streptococcus_oralis', 'IL6', 'IL2', 'IL12p70']	0.995	0.99	1.0
['Veillonella_infantium', 'Neisseria_perflava', 'Kallipyga_gabonensis', 'Granulicatella_elegans', 'Porphyromonas_pasteri', 'Gemella_taiwanensis', 'IL2', 'GMCSF', 'IL12p70']	0.995	0.99	1.0
['Prevotella_salivae', 'Prevotella_jejuni', 'Soonwooa_purpurea', 'Neisseria_perflava', 'Granulicatella_elegans', 'Porphyromonas_pasteri', 'Gemella_taiwanensis', 'Streptococcus_oralis', 'GCSF', 'GMCSF', 'IL12p70']	0.995	0.99	1.0
['Prevotella_jejuni', 'Gemella_taiwanensis', 'Rothia_mucilaginosa', 'IL6', 'IL5', 'IL2', 'IL12p70']	0.995	0.99	1.0
['Prevotella_salivae', 'Veillonella_infantium', 'Soonwooa_purpurea', 'Kallipyga_gabonensis', 'Granulicatella_elegans', 'IL6', 'IL2', 'TNFa', 'IL12p70']	0.995	0.99	1.0
['Prevotella_salivae', 'Prevotella_jejuni', 'Soonwooa_purpurea', 'Neisseria_perflava', 'Granulicatella_elegans', 'Porphyromonas_pasteri', 'Gemella_taiwanensis', 'Streptococcus_oralis', 'IL2', 'GMCSF', 'IL12p70']	0.995	0.99	1.0
['Prevotella_jejuni', 'Gemella_taiwanensis', 'Rothia_mucilaginosa', 'IL6', 'IL5', 'TNFa', 'IFNg']	0.995	0.99	1.0
['Prevotella_salivae', 'Prevotella_jejuni', 'Soonwooa_purpurea', 'IL2', 'TNFa', 'IFNg', 'IL12p70']	0.995	0.99	1.0
['Prevotella_jejuni', 'Gemella_taiwanensis', 'Rothia_mucilaginosa', 'IL6', 'IL5', 'TNFa', 'IL12p70']	0.995	0.99	1.0
['Prevotella_salivae', 'Veillonella_infantium', 'Soonwooa_purpurea', 'Kallipyga_gabonensis', 'Granulicatella_elegans', 'IL6', 'IL2', 'GMCSF', 'IL12p70']	0.995	0.99	1.0
['Prevotella_salivae', 'Prevotella_jejuni', 'Soonwooa_purpurea', 'Neisseria_perflava', 'Granulicatella_elegans', 'Porphyromonas_pasteri', 'Gemella_taiwanensis', 'IL6', 'IL5', 'GCSF', 'IL2']	0.995	0.99	1.0
['Prevotella_jejuni', 'Gemella_taiwanensis', 'Rothia_mucilaginosa', 'IL6', 'IL5', 'GMCSF', 'IL12p70']	0.995	0.99	1.0
['Prevotella_salivae', 'Veillonella_infantium', 'Prevotella_jejuni', 'Soonwooa_purpurea', 'Kallipyga_gabonensis', 'Porphyromonas_pasteri', 'Gemella_taiwanensis', 'Rothia_mucilaginosa', 'IL6', 'IL5', 'GCSF']	0.995	0.99	1.0
['Prevotella_salivae', 'Prevotella_jejuni', 'Soonwooa_purpurea', 'GCSF', 'IL2', 'GMCSF', 'IL12p70']	0.995	0.99	1.0
['Prevotella_salivae', 'Veillonella_infantium', 'Prevotella_jejuni', 'Soonwooa_purpurea', 'Kallipyga_gabonensis', 'Porphyromonas_pasteri', 'Gemella_taiwanensis', 'Rothia_mucilaginosa', 'IL6', 'IL5', 'TNFa']	0.995	0.99	1.0
['Prevotella_salivae', 'Prevotella_jejuni', 'Neisseria_perflava', 'Kallipyga_gabonensis', 'Granulicatella_elegans', 'Porphyromonas_pasteri', 'GCSF']	0.995	0.99	1.0
['Prevotella_salivae', 'Prevotella_jejuni', 'Neisseria_perflava', 'Kallipyga_gabonensis', 'Granulicatella_elegans', 'Porphyromonas_pasteri', 'IL2']	0.995	0.99	1.0
['Prevotella_jejuni', 'Gemella_taiwanensis', 'Rothia_mucilaginosa', 'IL6', 'IL5', 'IL2', 'GMCSF']	0.995	0.99	1.0
['Prevotella_salivae', 'Veillonella_infantium', 'Prevotella_jejuni', 'Soonwooa_purpurea', 'Granulicatella_elegans', 'Gemella_taiwanensis', 'IL6', 'IL5', 'IL2', 'TNFa', 'IFNg', 'IL12p70']	0.995	0.99	1.0
['Prevotella_jejuni', 'Soonwooa_purpurea', 'Neisseria_perflava', 'Kallipyga_gabonensis', 'Porphyromonas_pasteri', 'Gemella_taiwanensis', 'IL6', 'IL5', 'GCSF', 'IL2', 'GMCSF', 'IL12p70']	0.995	0.99	1.0
['Veillonella_infantium', 'Neisseria_perflava', 'Kallipyga_gabonensis', 'Granulicatella_elegans', 'Porphyromonas_pasteri', 'Gemella_taiwanensis', 'GCSF', 'IL2', 'GMCSF']	0.995	0.99	1.0
['Prevotella_salivae', 'Prevotella_jejuni', 'Neisseria_perflava', 'Kallipyga_gabonensis', 'Granulicatella_elegans', 'Gemella_taiwanensis', 'IL12p70']	0.995	0.99	1.0
['Prevotella_jejuni', 'Gemella_taiwanensis', 'Rothia_mucilaginosa', 'IL6', 'IL5', 'GCSF', 'GMCSF']	0.995	0.99	1.0
['Prevotella_salivae', 'Prevotella_jejuni', 'Neisseria_perflava', 'Kallipyga_gabonensis', 'Granulicatella_elegans', 'Gemella_taiwanensis', 'GMCSF']	0.995	0.99	1.0
['Veillonella_infantium', 'Neisseria_perflava', 'Kallipyga_gabonensis', 'Granulicatella_elegans', 'Porphyromonas_pasteri', 'Gemella_taiwanensis', 'GCSF', 'IL2', 'IL12p70']	0.995	0.99	1.0
['Prevotella_salivae', 'Prevotella_jejuni', 'Neisseria_perflava', 'Kallipyga_gabonensis', 'Granulicatella_elegans', 'Gemella_taiwanensis', 'GCSF']	0.995	0.99	1.0
['Prevotella_salivae', 'Prevotella_jejuni', 'Neisseria_perflava', 'Kallipyga_gabonensis', 'Granulicatella_elegans', 'Porphyromonas_pasteri', 'GMCSF']	0.995	0.99	1.0
['Prevotella_jejuni', 'Gemella_taiwanensis', 'Rothia_mucilaginosa', 'IL6', 'IL5', 'GCSF', 'IL12p70']	0.995	0.99	1.0
['Prevotella_salivae', 'Veillonella_infantium', 'Soonwooa_purpurea', 'Kallipyga_gabonensis', 'Granulicatella_elegans', 'IL6', 'IL2', 'TNFa', 'IFNg']	0.995	0.99	1.0
['Prevotella_salivae', 'Prevotella_jejuni', 'Soonwooa_purpurea', 'Neisseria_perflava', 'Granulicatella_elegans', 'Porphyromonas_pasteri', 'Gemella_taiwanensis', 'Streptococcus_oralis', 'GCSF', 'IL2', 'GMCSF']	0.995	0.99	1.0
['Veillonella_infantium', 'Neisseria_perflava', 'Kallipyga_gabonensis', 'Granulicatella_elegans', 'Porphyromonas_pasteri', 'Gemella_taiwanensis', 'GCSF', 'GMCSF', 'IL12p70']	0.995	0.99	1.0
['Prevotella_salivae', 'Prevotella_jejuni', 'Neisseria_perflava', 'Kallipyga_gabonensis', 'Granulicatella_elegans', 'Porphyromonas_pasteri', 'IL12p70']	0.995	0.99	1.0
['Prevotella_salivae', 'Prevotella_jejuni', 'Soonwooa_purpurea', 'Neisseria_perflava', 'Granulicatella_elegans', 'Porphyromonas_pasteri', 'Gemella_taiwanensis', 'Streptococcus_oralis', 'GCSF', 'IL2', 'IL12p70']	0.995	0.99	1.0
['Prevotella_salivae', 'Prevotella_jejuni', 'Soonwooa_purpurea', 'Neisseria_perflava', 'Granulicatella_elegans', 'Porphyromonas_pasteri', 'Gemella_taiwanensis', 'Streptococcus_oralis', 'IL6', 'GCSF', 'IL12p70']	0.995	0.99	1.0
['Prevotella_jejuni', 'Soonwooa_purpurea', 'Neisseria_perflava', 'Kallipyga_gabonensis', 'Porphyromonas_pasteri', 'Gemella_taiwanensis', 'Streptococcus_oralis', 'IL6', 'GCSF', 'IL2', 'GMCSF', 'IL12p70']	0.995	0.99	1.0
['Veillonella_infantium', 'Neisseria_perflava', 'Kallipyga_gabonensis', 'Granulicatella_elegans', 'Porphyromonas_pasteri', 'Gemella_taiwanensis', 'IL6', 'IL5', 'GCSF']	0.995	0.99	1.0
['Prevotella_salivae', 'Prevotella_jejuni', 'Neisseria_perflava', 'Kallipyga_gabonensis', 'Porphyromonas_pasteri', 'Gemella_taiwanensis', 'GCSF']	0.995	0.99	1.0
['Prevotella_jejuni', 'Gemella_taiwanensis', 'Rothia_mucilaginosa', 'Streptococcus_oralis', 'IL5', 'GCSF', 'IL12p70']	0.995	0.99	1.0
['Prevotella_salivae', 'Prevotella_jejuni', 'Soonwooa_purpurea', 'Neisseria_perflava', 'Granulicatella_elegans', 'Porphyromonas_pasteri', 'Gemella_taiwanensis', 'Rothia_mucilaginosa', 'IL5', 'GMCSF', 'IL12p70']	0.995	0.99	1.0
['Veillonella_infantium', 'Neisseria_perflava', 'Kallipyga_gabonensis', 'Granulicatella_elegans', 'Porphyromonas_pasteri', 'Gemella_taiwanensis', 'Rothia_mucilaginosa', 'IL5', 'GCSF']	0.995	0.99	1.0
['Veillonella_infantium', 'Soonwooa_purpurea', 'Kallipyga_gabonensis', 'Granulicatella_elegans', 'Gemella_taiwanensis', 'IL6', 'IL5', 'IL2', 'GMCSF', 'IL12p70']	0.995	0.99	1.0
['Prevotella_salivae', 'Veillonella_infantium', 'Soonwooa_purpurea', 'Neisseria_perflava', 'Porphyromonas_pasteri', 'IL6', 'IL5', 'GCSF', 'IL2', 'GMCSF', 'IL12p70']	0.995	0.99	1.0
['Prevotella_salivae', 'Prevotella_jejuni', 'Neisseria_perflava', 'Kallipyga_gabonensis', 'Porphyromonas_pasteri', 'GMCSF', 'IL12p70']	0.995	0.99	1.0
['Veillonella_infantium', 'Neisseria_perflava', 'Kallipyga_gabonensis', 'Granulicatella_elegans', 'Porphyromonas_pasteri', 'Gemella_taiwanensis', 'Rothia_mucilaginosa', 'IL5', 'GMCSF']	0.995	0.99	1.0
['Prevotella_salivae', 'Veillonella_infantium', 'Soonwooa_purpurea', 'Gemella_taiwanensis', 'Streptococcus_oralis', 'GCSF', 'IL2', 'GMCSF']	0.995	0.99	1.0
['Prevotella_salivae', 'Veillonella_infantium', 'Prevotella_jejuni', 'Soonwooa_purpurea', 'Kallipyga_gabonensis', 'Granulicatella_elegans', 'IL6', 'GCSF', 'IL2', 'GMCSF', 'IL12p70']	0.995	0.99	1.0
['Veillonella_infantium', 'Soonwooa_purpurea', 'Kallipyga_gabonensis', 'Granulicatella_elegans', 'Gemella_taiwanensis', 'IL6', 'IL5', 'IL2', 'TNFa', 'IL12p70']	0.995	0.99	1.0
['Prevotella_salivae', 'Prevotella_jejuni', 'Neisseria_perflava', 'Kallipyga_gabonensis', 'Porphyromonas_pasteri', 'IL2', 'IL12p70']	0.995	0.99	1.0
['Prevotella_salivae', 'Veillonella_infantium', 'Soonwooa_purpurea', 'Kallipyga_gabonensis', 'Granulicatella_elegans', 'IL6', 'IL5', 'GCSF', 'IL12p70']	0.995	0.99	1.0
['Prevotella_salivae', 'Prevotella_jejuni', 'Neisseria_perflava', 'Kallipyga_gabonensis', 'Porphyromonas_pasteri', 'IL2', 'GMCSF']	0.995	0.99	1.0
['Veillonella_infantium', 'Soonwooa_purpurea', 'Kallipyga_gabonensis', 'Granulicatella_elegans', 'Gemella_taiwanensis', 'IL6', 'IL5', 'IL2', 'TNFa', 'IFNg']	0.995	0.99	1.0
['Prevotella_salivae', 'Prevotella_jejuni', 'Neisseria_perflava', 'Kallipyga_gabonensis', 'Porphyromonas_pasteri', 'GCSF', 'IL12p70']	0.995	0.99	1.0
['Prevotella_salivae', 'Veillonella_infantium', 'Soonwooa_purpurea', 'Gemella_taiwanensis', 'Streptococcus_oralis', 'GCSF', 'IL2', 'IL12p70']	0.995	0.99	1.0
['Veillonella_infantium', 'Soonwooa_purpurea', 'Kallipyga_gabonensis', 'Granulicatella_elegans', 'Gemella_taiwanensis', 'IL6', 'IL5', 'TNFa', 'IFNg', 'IL12p70']	0.995	0.99	1.0
['Kallipyga_gabonensis', 'Granulicatella_elegans', 'Porphyromonas_pasteri', 'Gemella_taiwanensis', 'IL5', 'GCSF', 'IL2', 'GMCSF']	0.995	0.99	1.0
['Kallipyga_gabonensis', 'Granulicatella_elegans', 'Porphyromonas_pasteri', 'Gemella_taiwanensis', 'IL5', 'GCSF', 'GMCSF', 'IL12p70']	0.995	0.99	1.0
['Veillonella_infantium', 'Soonwooa_purpurea', 'Kallipyga_gabonensis', 'Granulicatella_elegans', 'Gemella_taiwanensis', 'IL5', 'GCSF', 'IL2', 'GMCSF', 'IL12p70']	0.995	0.99	1.0
['Prevotella_salivae', 'Prevotella_jejuni', 'Neisseria_perflava', 'Kallipyga_gabonensis', 'Gemella_taiwanensis', 'IL6', 'GMCSF']	0.995	0.99	1.0
['Prevotella_salivae', 'Prevotella_jejuni', 'Soonwooa_purpurea', 'Neisseria_perflava', 'Granulicatella_elegans', 'Porphyromonas_pasteri', 'Gemella_taiwanensis', 'Rothia_mucilaginosa', 'IL5', 'GCSF', 'IL12p70']	0.995	0.99	1.0
['Prevotella_salivae', 'Prevotella_jejuni', 'Neisseria_perflava', 'Kallipyga_gabonensis', 'Gemella_taiwanensis', 'IL6', 'GCSF']	0.995	0.99	1.0
['Prevotella_salivae', 'Veillonella_infantium', 'Soonwooa_purpurea', 'Kallipyga_gabonensis', 'Granulicatella_elegans', 'IL6', 'IL5', 'GCSF', 'GMCSF']	0.995	0.99	1.0
['Veillonella_infantium', 'Soonwooa_purpurea', 'Kallipyga_gabonensis', 'Granulicatella_elegans', 'Gemella_taiwanensis', 'IL6', 'IL2', 'TNFa', 'IFNg', 'IL12p70']	0.995	0.99	1.0
['Prevotella_salivae', 'Prevotella_jejuni', 'Neisseria_perflava', 'Kallipyga_gabonensis', 'Gemella_taiwanensis', 'Streptococcus_oralis', 'GMCSF']	0.995	0.99	1.0
['Prevotella_jejuni', 'Soonwooa_purpurea', 'Neisseria_perflava', 'Kallipyga_gabonensis', 'Porphyromonas_pasteri', 'Gemella_taiwanensis', 'Rothia_mucilaginosa', 'IL5', 'GCSF', 'IL2', 'GMCSF', 'IL12p70']	0.995	0.99	1.0
['Prevotella_salivae', 'Prevotella_jejuni', 'Soonwooa_purpurea', 'Neisseria_perflava', 'Granulicatella_elegans', 'Porphyromonas_pasteri', 'Gemella_taiwanensis', 'Rothia_mucilaginosa', 'IL5', 'IL2', 'GMCSF']	0.995	0.99	1.0
['Prevotella_salivae', 'Prevotella_jejuni', 'Neisseria_perflava', 'Kallipyga_gabonensis', 'Gemella_taiwanensis', 'Streptococcus_oralis', 'IL2']	0.995	0.99	1.0
['Prevotella_salivae', 'Prevotella_jejuni', 'Neisseria_perflava', 'Kallipyga_gabonensis', 'Gemella_taiwanensis', 'Streptococcus_oralis', 'GCSF']	0.995	0.99	1.0
['Veillonella_infantium', 'Soonwooa_purpurea', 'Kallipyga_gabonensis', 'Granulicatella_elegans', 'Gemella_taiwanensis', 'IL6', 'GCSF', 'IL2', 'GMCSF', 'IL12p70']	0.995	0.99	1.0
['Prevotella_salivae', 'Veillonella_infantium', 'Prevotella_jejuni', 'Soonwooa_purpurea', 'Kallipyga_gabonensis', 'Granulicatella_elegans', 'IL6', 'IL5', 'TNFa', 'IFNg', 'IL12p70']	0.995	0.99	1.0
['Kallipyga_gabonensis', 'Granulicatella_elegans', 'Porphyromonas_pasteri', 'Gemella_taiwanensis', 'IL5', 'GCSF', 'IL2', 'IL12p70']	0.995	0.99	1.0
['Prevotella_salivae', 'Veillonella_infantium', 'Prevotella_jejuni', 'Soonwooa_purpurea', 'Granulicatella_elegans', 'Gemella_taiwanensis', 'IL6', 'IL5', 'GCSF', 'IL2', 'GMCSF', 'IL12p70']	0.995	0.99	1.0
['Prevotella_salivae', 'Prevotella_jejuni', 'Neisseria_perflava', 'Kallipyga_gabonensis', 'Porphyromonas_pasteri', 'GCSF', 'GMCSF']	0.995	0.99	1.0
['Prevotella_salivae', 'Veillonella_infantium', 'Soonwooa_purpurea', 'Kallipyga_gabonensis', 'Granulicatella_elegans', 'IL6', 'IL5', 'IL2', 'TNFa']	0.995	0.99	1.0
['Kallipyga_gabonensis', 'Granulicatella_elegans', 'Porphyromonas_pasteri', 'Gemella_taiwanensis', 'IL6', 'IL5', 'GCSF', 'IL2']	0.995	0.99	1.0
['Veillonella_infantium', 'Neisseria_perflava', 'Kallipyga_gabonensis', 'Granulicatella_elegans', 'Porphyromonas_pasteri', 'Gemella_taiwanensis', 'Streptococcus_oralis', 'GCSF', 'GMCSF']	0.995	0.99	1.0
['Veillonella_infantium', 'Neisseria_perflava', 'Kallipyga_gabonensis', 'Granulicatella_elegans', 'Porphyromonas_pasteri', 'Gemella_taiwanensis', 'Streptococcus_oralis', 'GCSF', 'IL12p70']	0.995	0.99	1.0
['Kallipyga_gabonensis', 'Granulicatella_elegans', 'Porphyromonas_pasteri', 'Gemella_taiwanensis', 'IL6', 'IL5', 'GCSF', 'IL12p70']	0.995	0.99	1.0
['Veillonella_infantium', 'Neisseria_perflava', 'Kallipyga_gabonensis', 'Granulicatella_elegans', 'Porphyromonas_pasteri', 'Gemella_taiwanensis', 'Streptococcus_oralis', 'IL2', 'GMCSF']	0.995	0.99	1.0
['Kallipyga_gabonensis', 'Granulicatella_elegans', 'Porphyromonas_pasteri', 'Gemella_taiwanensis', 'IL6', 'IL5', 'GCSF', 'GMCSF']	0.995	0.99	1.0
['Veillonella_infantium', 'Neisseria_perflava', 'Kallipyga_gabonensis', 'Granulicatella_elegans', 'Porphyromonas_pasteri', 'Gemella_taiwanensis', 'Streptococcus_oralis', 'IL2', 'IL12p70']	0.995	0.99	1.0
['Veillonella_infantium', 'Soonwooa_purpurea', 'Kallipyga_gabonensis', 'Granulicatella_elegans', 'Gemella_taiwanensis', 'Streptococcus_oralis', 'GCSF', 'IL2', 'GMCSF', 'IL12p70']	0.995	0.99	1.0
['Veillonella_infantium', 'Neisseria_perflava', 'Kallipyga_gabonensis', 'Granulicatella_elegans', 'Porphyromonas_pasteri', 'Gemella_taiwanensis', 'Streptococcus_oralis', 'GCSF', 'IL2']	0.995	0.99	1.0
['Prevotella_salivae', 'Prevotella_jejuni', 'Soonwooa_purpurea', 'Neisseria_perflava', 'Granulicatella_elegans', 'Porphyromonas_pasteri', 'Gemella_taiwanensis', 'Streptococcus_oralis', 'IL6', 'GCSF', 'IL2']	0.995	0.99	1.0
['Prevotella_salivae', 'Prevotella_jejuni', 'Neisseria_perflava', 'Kallipyga_gabonensis', 'Porphyromonas_pasteri', 'Gemella_taiwanensis', 'IL12p70']	0.995	0.99	1.0
['Prevotella_salivae', 'Veillonella_infantium', 'Soonwooa_purpurea', 'Kallipyga_gabonensis', 'Granulicatella_elegans', 'IL6', 'IL5', 'TNFa', 'IL12p70']	0.995	0.99	1.0
['Prevotella_salivae', 'Prevotella_jejuni', 'Neisseria_perflava', 'Kallipyga_gabonensis', 'Porphyromonas_pasteri', 'Gemella_taiwanensis', 'GMCSF']	0.995	0.99	1.0
['Veillonella_infantium', 'Neisseria_perflava', 'Kallipyga_gabonensis', 'Granulicatella_elegans', 'Porphyromonas_pasteri', 'Gemella_taiwanensis', 'Streptococcus_oralis', 'GMCSF', 'IL12p70']	0.995	0.99	1.0
['Prevotella_salivae', 'Prevotella_jejuni', 'Soonwooa_purpurea', 'Neisseria_perflava', 'Granulicatella_elegans', 'Porphyromonas_pasteri', 'Gemella_taiwanensis', 'Streptococcus_oralis', 'IL6', 'GCSF', 'GMCSF']	0.995	0.99	1.0
['Prevotella_salivae', 'Veillonella_infantium', 'Soonwooa_purpurea', 'Kallipyga_gabonensis', 'Granulicatella_elegans', 'IL6', 'IL5', 'TNFa', 'IFNg']	0.995	0.99	1.0
['Prevotella_salivae', 'Prevotella_jejuni', 'Neisseria_perflava', 'Kallipyga_gabonensis', 'Porphyromonas_pasteri', 'Streptococcus_oralis', 'GCSF']	0.995	0.99	1.0
['Prevotella_salivae', 'Prevotella_jejuni', 'Neisseria_perflava', 'Kallipyga_gabonensis', 'Porphyromonas_pasteri', 'GCSF', 'IL2']	0.995	0.99	1.0
['Kallipyga_gabonensis', 'Granulicatella_elegans', 'Porphyromonas_pasteri', 'Gemella_taiwanensis', 'IL6', 'IL5', 'GMCSF', 'IL12p70']	0.995	0.99	1.0
['Prevotella_salivae', 'Prevotella_jejuni', 'Neisseria_perflava', 'Kallipyga_gabonensis', 'Porphyromonas_pasteri', 'IL5', 'IL12p70']	0.995	0.99	1.0
['Prevotella_salivae', 'Veillonella_infantium', 'Soonwooa_purpurea', 'Kallipyga_gabonensis', 'Granulicatella_elegans', 'IL6', 'IL5', 'IL2', 'GMCSF']	0.995	0.99	1.0
['Veillonella_infantium', 'Soonwooa_purpurea', 'Kallipyga_gabonensis', 'Granulicatella_elegans', 'Gemella_taiwanensis', 'IL6', 'IL5', 'GCSF', 'GMCSF', 'IL12p70']	0.995	0.99	1.0
['Prevotella_jejuni', 'Gemella_taiwanensis', 'Rothia_mucilaginosa', 'Streptococcus_oralis', 'IL5', 'GMCSF', 'IL12p70']	0.995	0.99	1.0
['Veillonella_infantium', 'Soonwooa_purpurea', 'Kallipyga_gabonensis', 'Granulicatella_elegans', 'Gemella_taiwanensis', 'IL6', 'IL5', 'GCSF', 'IL2', 'IL12p70']	0.995	0.99	1.0
['Veillonella_infantium', 'Soonwooa_purpurea', 'Kallipyga_gabonensis', 'Granulicatella_elegans', 'Gemella_taiwanensis', 'IL6', 'IL5', 'GCSF', 'IL2', 'GMCSF']	0.995	0.99	1.0
['Prevotella_salivae', 'Prevotella_jejuni', 'Neisseria_perflava', 'Kallipyga_gabonensis', 'Porphyromonas_pasteri', 'IL6', 'GMCSF']	0.995	0.99	1.0
['Prevotella_salivae', 'Prevotella_jejuni', 'Neisseria_perflava', 'Kallipyga_gabonensis', 'Porphyromonas_pasteri', 'Streptococcus_oralis', 'IL2']	0.995	0.99	1.0
['Prevotella_salivae', 'Prevotella_jejuni', 'Soonwooa_purpurea', 'Neisseria_perflava', 'Porphyromonas_pasteri', 'Rothia_mucilaginosa', 'IL6', 'IL5', 'GCSF', 'IL2', 'GMCSF', 'IL12p70']	0.995	0.99	1.0
['Prevotella_salivae', 'Veillonella_infantium', 'Prevotella_jejuni', 'Soonwooa_purpurea', 'Kallipyga_gabonensis', 'Granulicatella_elegans', 'IL6', 'IL2', 'TNFa', 'IFNg', 'IL12p70']	0.995	0.99	1.0
['Prevotella_salivae', 'Prevotella_jejuni', 'Neisseria_perflava', 'Kallipyga_gabonensis', 'Porphyromonas_pasteri', 'IL6', 'GCSF']	0.995	0.99	1.0
['Prevotella_salivae', 'Veillonella_infantium', 'Prevotella_jejuni', 'Soonwooa_purpurea', 'Kallipyga_gabonensis', 'Granulicatella_elegans', 'IL5', 'GCSF', 'IL2', 'GMCSF', 'IL12p70']	0.995	0.99	1.0
['Prevotella_salivae', 'Prevotella_jejuni', 'Neisseria_perflava', 'Kallipyga_gabonensis', 'Porphyromonas_pasteri', 'Streptococcus_oralis', 'GMCSF']	0.995	0.99	1.0
['Kallipyga_gabonensis', 'Granulicatella_elegans', 'Porphyromonas_pasteri', 'Gemella_taiwanensis', 'IL6', 'IL5', 'IL2', 'GMCSF']	0.995	0.99	1.0
['Prevotella_salivae', 'Prevotella_jejuni', 'Soonwooa_purpurea', 'Neisseria_perflava', 'Granulicatella_elegans', 'Porphyromonas_pasteri', 'IL6', 'IL5', 'GCSF', 'IL2', 'IL12p70']	0.995	0.99	1.0
['Prevotella_salivae', 'Prevotella_jejuni', 'Soonwooa_purpurea', 'Porphyromonas_pasteri', 'TNFa', 'IFNg', 'IL12p70']	0.995	0.99	1.0
['Prevotella_salivae', 'Veillonella_infantium', 'Soonwooa_purpurea', 'Kallipyga_gabonensis', 'Porphyromonas_pasteri', 'Gemella_taiwanensis', 'Rothia_mucilaginosa', 'IL5', 'TNFa']	0.995	0.99	1.0
['Prevotella_salivae', 'Prevotella_jejuni', 'Soonwooa_purpurea', 'Kallipyga_gabonensis', 'IL6', 'IL5', 'IL12p70']	0.995	0.99	1.0
['Prevotella_salivae', 'Prevotella_jejuni', 'Soonwooa_purpurea', 'Kallipyga_gabonensis', 'IL5', 'GCSF', 'IL2']	0.995	0.99	1.0
['Prevotella_salivae', 'Prevotella_jejuni', 'Kallipyga_gabonensis', 'Gemella_taiwanensis', 'Streptococcus_oralis', 'IL5', 'GCSF', 'IL2', 'IL12p70']	0.995	0.99	1.0
['Prevotella_salivae', 'Prevotella_jejuni', 'Soonwooa_purpurea', 'Kallipyga_gabonensis', 'IL6', 'GMCSF', 'IL12p70']	0.995	0.99	1.0
['Prevotella_salivae', 'Veillonella_infantium', 'Soonwooa_purpurea', 'Porphyromonas_pasteri', 'IL6', 'IL2', 'TNFa', 'IL12p70']	0.995	0.99	1.0
['Veillonella_infantium', 'Soonwooa_purpurea', 'Kallipyga_gabonensis', 'Granulicatella_elegans', 'Porphyromonas_pasteri', 'Gemella_taiwanensis', 'IL6', 'IL5', 'IL2', 'GMCSF']	0.995	0.99	1.0
['Prevotella_salivae', 'Prevotella_jejuni', 'Soonwooa_purpurea', 'Kallipyga_gabonensis', 'IL6', 'TNFa', 'IFNg']	0.995	0.99	1.0
['Veillonella_infantium', 'Neisseria_perflava', 'Kallipyga_gabonensis', 'Granulicatella_elegans', 'IL6', 'IL5', 'IL2', 'GMCSF', 'IL12p70']	0.995	0.99	1.0
['Prevotella_salivae', 'Prevotella_jejuni', 'Soonwooa_purpurea', 'Kallipyga_gabonensis', 'IL6', 'IL2', 'IL12p70']	0.995	0.99	1.0
['Veillonella_infantium', 'Soonwooa_purpurea', 'Kallipyga_gabonensis', 'Granulicatella_elegans', 'Porphyromonas_pasteri', 'Gemella_taiwanensis', 'IL6', 'IL5', 'IL2', 'TNFa']	0.995	0.99	1.0
['Prevotella_salivae', 'Prevotella_jejuni', 'Soonwooa_purpurea', 'Kallipyga_gabonensis', 'IL6', 'IL2', 'GMCSF']	0.995	0.99	1.0
['Veillonella_infantium', 'Soonwooa_purpurea', 'Kallipyga_gabonensis', 'Granulicatella_elegans', 'Porphyromonas_pasteri', 'Gemella_taiwanensis', 'IL6', 'IL5', 'GCSF', 'IL12p70']	0.995	0.99	1.0
['Prevotella_salivae', 'Prevotella_jejuni', 'Soonwooa_purpurea', 'Kallipyga_gabonensis', 'IL6', 'GCSF', 'IL12p70']	0.995	0.99	1.0
['Prevotella_salivae', 'Veillonella_infantium', 'Soonwooa_purpurea', 'Porphyromonas_pasteri', 'IL6', 'IL2', 'TNFa', 'IFNg']	0.995	0.99	1.0
['Prevotella_salivae', 'Prevotella_jejuni', 'Soonwooa_purpurea', 'Kallipyga_gabonensis', 'IL6', 'GCSF', 'GMCSF']	0.995	0.99	1.0
['Veillonella_infantium', 'Soonwooa_purpurea', 'Kallipyga_gabonensis', 'Granulicatella_elegans', 'Porphyromonas_pasteri', 'Gemella_taiwanensis', 'IL6', 'IL5', 'GCSF', 'GMCSF']	0.995	0.99	1.0
['Prevotella_salivae', 'Veillonella_infantium', 'Prevotella_jejuni', 'Soonwooa_purpurea', 'Granulicatella_elegans', 'Rothia_mucilaginosa', 'IL6', 'IL5', 'GCSF', 'IL2', 'GMCSF', 'IL12p70']	0.995	0.99	1.0
['Prevotella_salivae', 'Prevotella_jejuni', 'Soonwooa_purpurea', 'Kallipyga_gabonensis', 'IL5', 'GCSF', 'GMCSF']	0.995	0.99	1.0
['Veillonella_infantium', 'Neisseria_perflava', 'Kallipyga_gabonensis', 'Granulicatella_elegans', 'IL6', 'IL5', 'GCSF', 'GMCSF', 'IL12p70']	0.995	0.99	1.0
['Prevotella_salivae', 'Prevotella_jejuni', 'Kallipyga_gabonensis', 'Gemella_taiwanensis', 'Streptococcus_oralis', 'IL5', 'GCSF', 'GMCSF', 'IL12p70']	0.995	0.99	1.0
['Prevotella_salivae', 'Prevotella_jejuni', 'Soonwooa_purpurea', 'Kallipyga_gabonensis', 'GCSF', 'IL2', 'IL12p70']	0.995	0.99	1.0
['Veillonella_infantium', 'Neisseria_perflava', 'Kallipyga_gabonensis', 'Granulicatella_elegans', 'IL6', 'IL5', 'GCSF', 'IL2', 'GMCSF']	0.995	0.99	1.0
['Prevotella_salivae', 'Prevotella_jejuni', 'Soonwooa_purpurea', 'Kallipyga_gabonensis', 'GCSF', 'IL2', 'GMCSF']	0.995	0.99	1.0
['Veillonella_infantium', 'Soonwooa_purpurea', 'Kallipyga_gabonensis', 'Granulicatella_elegans', 'Porphyromonas_pasteri', 'Gemella_taiwanensis', 'IL6', 'IL5', 'TNFa', 'IL12p70']	0.995	0.99	1.0
['Veillonella_infantium', 'Neisseria_perflava', 'Kallipyga_gabonensis', 'Granulicatella_elegans', 'IL6', 'IL5', 'GCSF', 'IL2', 'IL12p70']	0.995	0.99	1.0
['Prevotella_salivae', 'Prevotella_jejuni', 'Soonwooa_purpurea', 'Kallipyga_gabonensis', 'IL5', 'GMCSF', 'IL12p70']	0.995	0.99	1.0
['Prevotella_salivae', 'Prevotella_jejuni', 'Soonwooa_purpurea', 'Kallipyga_gabonensis', 'IL5', 'TNFa', 'IL12p70']	0.995	0.99	1.0
['Prevotella_salivae', 'Prevotella_jejuni', 'Soonwooa_purpurea', 'Kallipyga_gabonensis', 'IL5', 'GCSF', 'IL12p70']	0.995	0.99	1.0
['Prevotella_salivae', 'Prevotella_jejuni', 'Soonwooa_purpurea', 'Kallipyga_gabonensis', 'IL5', 'TNFa', 'IFNg']	0.995	0.99	1.0
['Veillonella_infantium', 'Soonwooa_purpurea', 'Kallipyga_gabonensis', 'Granulicatella_elegans', 'Porphyromonas_pasteri', 'Gemella_taiwanensis', 'IL6', 'IL5', 'TNFa', 'IFNg']	0.995	0.99	1.0
['Prevotella_salivae', 'Prevotella_jejuni', 'Soonwooa_purpurea', 'Kallipyga_gabonensis', 'IL5', 'IL2', 'IL12p70']	0.995	0.99	1.0
['Prevotella_salivae', 'Veillonella_infantium', 'Prevotella_jejuni', 'Soonwooa_purpurea', 'Kallipyga_gabonensis', 'Porphyromonas_pasteri', 'Gemella_taiwanensis', 'GCSF', 'IL2', 'GMCSF', 'IL12p70']	0.995	0.99	1.0
['Prevotella_salivae', 'Prevotella_jejuni', 'Soonwooa_purpurea', 'Kallipyga_gabonensis', 'IL5', 'IL2', 'GMCSF']	0.995	0.99	1.0
['Prevotella_salivae', 'Veillonella_infantium', 'Soonwooa_purpurea', 'Porphyromonas_pasteri', 'IL6', 'IL2', 'GMCSF', 'IL12p70']	0.995	0.99	1.0
['Prevotella_salivae', 'Prevotella_jejuni', 'Soonwooa_purpurea', 'Kallipyga_gabonensis', 'IL6', 'GCSF', 'IL2']	0.995	0.99	1.0
['Prevotella_salivae', 'Veillonella_infantium', 'Soonwooa_purpurea', 'Kallipyga_gabonensis', 'Porphyromonas_pasteri', 'Gemella_taiwanensis', 'IL5', 'GMCSF', 'IL12p70']	0.995	0.99	1.0
['Prevotella_salivae', 'Prevotella_jejuni', 'Soonwooa_purpurea', 'Kallipyga_gabonensis', 'Rothia_mucilaginosa', 'IL2', 'IL12p70']	0.995	0.99	1.0
['Prevotella_salivae', 'Prevotella_jejuni', 'Soonwooa_purpurea', 'Kallipyga_gabonensis', 'IL6', 'IL5', 'GMCSF']	0.995	0.99	1.0
['Prevotella_salivae', 'Veillonella_infantium', 'Soonwooa_purpurea', 'Kallipyga_gabonensis', 'Porphyromonas_pasteri', 'Gemella_taiwanensis', 'GCSF', 'IL2', 'GMCSF']	0.995	0.99	1.0
['Veillonella_infantium', 'Soonwooa_purpurea', 'Kallipyga_gabonensis', 'Granulicatella_elegans', 'Porphyromonas_pasteri', 'Gemella_taiwanensis', 'Streptococcus_oralis', 'GCSF', 'GMCSF', 'IL12p70']	0.995	0.99	1.0
['Prevotella_jejuni', 'Rothia_mucilaginosa', 'IL6', 'IL2', 'TNFa', 'IFNg', 'IL12p70']	0.995	0.99	1.0
[truncated: 523,657+ more rows]
