# Supplementary material for: Profiling of Oral Microbiota and Cytokines in COVID-19 Patients
Source: Front Microbiol. 2021 Jul 30;12:671813. doi: 10.3389/fmicb.2021.671813 (PMC8361794; doi:10.3389/fmicb.2021.671813)
Supplement: Supplementary file 4 [file Table_4.XLSX]

## Sheet: Foglio1
Group	Neisseria_perflava	Gemella_taiwanensis	Streptococcus_oralis	Rothia_mucilaginosa	Granulicatella_elegans	Kallipyga_gabonensis	Porphyromonas_pasteri	Prevotella_salivae	Soonwooa_purpurea	Prevotella_jejuni	Veillonella_infantium	BacCOV_GREEN	BacCOV_RED	IL12p70	CY_Neisseria_perflava	CY_Gemella_taiwanensis	CY_Streptococcus_oralis	CY_Rothia_mucilaginosa	CY_Granulicatella_elegans	CY_Kallipyga_gabonensis	CY_Porphyromonas_pasteri	CY_Prevotella_salivae	CY_Soonwooa_purpurea	CY_Prevotella_jejuni	CY_Veillonella_infantium	IL2	IL5	IL6	GCSF	GMCSF	IFNg	TNFa	CytoCOV_GREEN	CytoCOV_RED
1sal	0.531725	0	0.0783346	0.427279	0	0	0.0166164	0	0	0	0	0.150565	0	4.01	0.531725	0	0.0783346	0.427279	0	0	0.0166164	0	0	0	0	4.61	5.33	2.44	43.68	43.68	30.43	8.36	0.632994	12.5936
2sal	0.107826	0	0.298886	0.457787	0	0.474812	0.0718839	0	0	0.268619	0	0.201599	0.0671547	0.52	0.107826	0	0.298886	0.457787	0	0.474812	0.0718839	0	0	0.268619	0	0.22	1.82	0.55	14.09	14.09	24.54	2.91	0.241399	5.31715
3sal	64.4116	0.23144	9.34663	1.94054	0	0	0.97917	0	0	0	0	10.9871	0	0.52	64.4116	0.23144	9.34663	1.94054	0	0	0.97917	0	0	0	0	1.02	4.24	0.93	24.38	24.38	64.53	10.63	9.67867	11.8282
4sal	0.216687	0	0	0.314767	0	0	0	0	0	0	0	0.075922	0	1.6	0.216687	0	0	0.314767	0	0	0	0	0	0	0	1.72	2.8	3.11	70.76	70.76	21.82	4.89	0.266432	15.9873
5sal	8.85486	1.56633	22.6645	1.37361	0.770902	0.255799	0.175205	0.105123	0	0	2.41082	5.09446	0.628986	0.52	8.85486	1.56633	22.6645	1.37361	0.770902	0.255799	0.175205	0.105123	0	0	2.41082	1.02	4.24	0.63	9.95	9.95	21.04	4.3	4.52265	4.8769
6sal	0	0.431601	3.86564	2.06418	0	0	0.656784	0	0	0	0	1.0026	0	3.17	0	0.431601	3.86564	2.06418	0	0	0.656784	0	0	0	0	0.83	0.58	1.06	9.17	9.17	9.93	2.14	1.27353	2.98909
7sal	0	0.195712	2.41813	0.956813	0	0.15222	1.41782	0	0	0	0	0.734385	0	1.92	0	0.195712	2.41813	0.956813	0	0.15222	1.41782	0	0	0	0	0.06	0.58	1.09	2.02	2.02	2.43	0.22	0.882587	0.765455
8sal	0.666667	0	14.7692	46.1026	0	0.358974	0	0	0	0.564103	2.76923	8.84249	0.833333	3.17	0.666667	0	14.7692	46.1026	0	0.358974	0	0	0	0.564103	2.76923	0.06	0.58	1.15	7.79	7.79	13.34	2.6	8.13343	3.33121
9sal	5.62374	0.436863	1.62263	23.868	0	1.97628	0.610221	0	0	0.263505	0	4.87682	0.0658762	1.92	5.62374	0.436863	1.62263	23.868	0	1.97628	0.610221	0	0	0.263505	0	0.06	0.58	1.2	3.52	3.52	6.35	1.19	4.50721	1.51668
DG	16.6859	5.76089	17.4809	14.5592	2.6306	0	2.07103	0	0	0	0	8.4555	0	1.92	16.6859	5.76089	17.4809	14.5592	2.6306	0	2.07103	0	0	0	0	0.06	0.58	1.09	2.02	47.8	2.43	0.22	7.63856	4.92727
ON	12.1316	8.93227	49.8518	0.632026	2.54489	0.0335589	5.4701	0.0391521	0	0	0	11.3709	0.00978802	3.17	12.1316	8.93227	49.8518	0.632026	2.54489	0.0335589	5.4701	0.0391521	0	0	0	0.83	0.58	1.06	9.17	40.52	9.93	2.14	10.3458	5.84265
PF	4.82437	2.2956	14.8733	3.79842	0.953742	0	0.871004	0	0	0	0	3.9452	0	1.92	4.82437	2.2956	14.8733	3.79842	0.953742	0	0.871004	0	0	0	0	0.06	0.58	1.2	3.52	47.09	6.35	1.19	3.69205	5.45364
VW	4.84498	15.8766	20.859	0.516735	3.8921	0	0	0.0805916	0	0.331848	0	6.56991	0.10311	3.17	4.84498	15.8766	20.859	0.516735	3.8921	0	0	0.0805916	0	0.331848	0	0.06	0.58	1.15	7.79	42.06	13.34	2.6	6.14492	6.18113
10sal	0	0	0.0939379	0	0	0.0469689	0	0	0	0	0	0.0201295	0
11sal	28.1513	11.3445	21.8487	14.7059	0	0	0	0	0	0	0	10.8643	0
10btor	0	0	4.18317	0	0	0	0	2.98299	0	5.54649	0	0.597596	2.13237	0.92	0	0	4.18317	0	0	0	0	2.98299	0	5.54649	0	4.02	3.1	5.85	137.89	137.89	50.73	98.43	0.637897	40.5854
19ator	0	0	7.12029	0	0	0	0	2.30863	0	15.966	16.2333	1.01718	8.62697	0.52	0	0	7.12029	0	0	0	0	2.30863	0	15.966	16.2333	0.51	6.9	1.14	9.95	9.95	8.9	2.91	0.955036	6.79708
1ator	0	0.089298	1.54554	0	0	0	0	2.0882	0	49.6016	13.4496	0.233549	16.2849	0.52	0	0.089298	1.54554	0	0	0	0	2.0882	0	49.6016	13.4496	1.72	6.64	6.08	303.1	303.1	45.19	13.81	0.269355	67.7072
21A	0	0	0	2.00886	0	0	0	0	0	1.24077	2.06795	0.28698	0.827179	0.52	0	0	0	2.00886	0	0	0	0	0	1.24077	2.06795	1.49	6.39	2.07	68.5	68.5	45.73	14.56	0.316108	19.1408
22A	0	0	0	0	0	0	0	0	0	0	0	0	0	0.52	0	0	0	0	0	0	0	0	0	0	0	3.82	11.06	4.22	236.81	236.81	127.86	75.86	0.065	63.3127
26A	0	0	0	0	0	0	0	0	0	0	0	0	0	1.44	0	0	0	0	0	0	0	0	0	0	0	6.13	13.37	11.69	426.38	426.38	48.16	79.81	0.18	91.9927
7ator	6.81712	0	0	1.08746	0	0	0	0.724977	0.070159	0.783442	0.830215	1.12923	0.602198	0.52	6.81712	0	0	1.08746	0	0	0	0.724977	0.070159	0.783442	0.830215	5.38	8.9	3.05	199.94	199.94	81.79	218.36	1.05307	65.4335
11ator	11.8097	0.699662	2.88317	0	0	0	0	0	0	0	0.3287	2.19894	0.0821751
12ator	24.067	0	1.34139	0.52941	0	0	0.457956	0.292312	0.146156	0.13966	2.2638	3.77083	0.710481
13ator	1.15278	0.860744	4.16539	0.553335	0	0.138334	0.184445	3.85798	0.169075	13.8795	7.60836	1.00786	6.37873
14ator	32.2155	3.3833	6.04184	3.24164	0.207544	0.121891	1.88766	0	0.191072	0.260254	0	6.72847	0.112831
15ator	0	0	13.7158	0	0	0	0	2.65593	0.165336	0	20.382	1.9594	5.80082
16ator	0	0	27.7279	8.81274	0	0	0	0.354027	0	0	14.8691	5.22009	3.80579
17ator	0	0	0	0	0	0	0	0	0	0	0.624795	0	0.156199
18ator	0	14.2704	10.9442	0	0	0	0	0	0	9.44206	0	3.60208	2.36052
20ator	0	0.408532	3.45317	18.2721	0	0	2.70061	0.76546	0.0215017	11.0648	13.3267	3.54778	6.29462
23A	0	0	0	0	0	0	0	0	0	0	0.0164711	0	0.00411779
24A	0	0	8.23234	1.6159	0	0	0	0	0	0	0	1.40689	0
25A	0	0	0	6.96429	0	0	0	0	0	0	0	0.994898	0
2ator	0	0	50.3185	0	0	0	0	0	0	2.84751	0	7.18835	0.711877
3ator	0	0	0	8.69547	0	0	0	0.904996	0	21.282	2.15197	1.24221	6.08474
4ator	0	0	0	0	0	0	0	0	0	0	0	0	0
5ator	0	0	0	0	0	0	0	0	0	0	0	0	0
6ator	0	0	0	0	0	0	0	4.25895	0	0.778556	0	0	1.25938
8ator	0	1.01926	6.1381	1.85361	0	0	6.51243	1.00122	0.11726	0	0	2.21763	0.279619
9ator	0	0	2.71681	1.15119	0	0	0	4.57406	0	54.7966	3.66846	0.552571	15.7598
