# Supplementary material for: Profiling of Oral Microbiota and Cytokines in COVID-19 Patients
Source: Front Microbiol. 2021 Jul 30;12:671813. doi: 10.3389/fmicb.2021.671813 (PMC8361794; doi:10.3389/fmicb.2021.671813)
Supplement: Supplementary file 5 [file Table_5.XLSX]

## Sheet: Foglio1
Calculation of average parameters				Calculation of thresholds
	AVG_BacCOV_GREEN	AVG_BacCOV_RED		AVG_NF_negpos
NF_pos	1.72702	3.01059		BacCOV_GREEN	BacCOV_RED
NF_neg	4.87946	0.113883		3.30324	1.56224
	AVG_CytoCOV_GREEN	AVG_CytoCOV_RED
NF_pos	0.496638	50.7099		AVG_NF_negpos
NF_neg	4.45848	6.27771		CytoCOV_GREEN	CytoCOV_RED
				2.47756	28.4938
